# Supplementary material for: Does training with amplitude modulated tones affect tone-vocoded speech perception?
Source: PLoS One. 2019 Dec 27;14(12):e0226288. doi: 10.1371/journal.pone.0226288 (PMC6934405; doi:10.1371/journal.pone.0226288)
Supplement: S1 Dataset — (TXT) [file pone.0226288.s004.txt]

S1_Dataset. Thresholds obtained for each psychophysical task from all listeners, as well as their scores in forward and backward digit span tests.
Group = 1 refers to AMD-trained group, 2 to AMR-trained group and 3 to control group.
################################################### DATA ########################################################
Group	Subject	AMD_pre_block1	AMD_pre_block2	AMD_post_block1	AMD_post_block2	AMR_pre_block1	AMR_pre_block2	AMR_post_block1	AMR_post_block2	FD_pre_block1	FD_pre_block2	FD_post_block1	FD_post_block2	Forward_Digit_Span	Backward_Digit_Span
1	1	1.208	1.039	0.819	0.904	1.542	1.608	1.709	NaN	0.842	1.385	1.017	1.257	10	7
1	2	1.059	1.002	0.7	0.931	1.557	1.502	1.438	1.331	0.425	1.4	1.221	1.086	10	4
1	3	1.163	0.832	0.938	1.25	1.436	1.101	1.353	1.095	0.193	0.21	0.199	-0.034	13	5
1	4	1.311	1.124	NaN	0.982	1.424	NaN	1.395	0.799	0.898	1.101	1.078	1.117	7	6
1	5	1.68	1.567	0.883	0.687	1.388	1.205	1.542	1.242	0.416	0.648	0.535	0.546	10	6
1	6	0.957	1.266	0.81	0.948	1.544	1.336	1.063	1.229	0.033	-0.126	-0.205	NaN	12	11
1	7	1.167	0.754	0.911	0.928	1.306	1.169	1.314	1.167	0.064	0.112	0.209	0.262	11	7
1	8	0.811	0.777	0.598	0.607	1.44	1.119	0.865	0.857	0.033	-0.287	-0.239	-0.54	11	8
1	9	0.743	0.935	0.81	0.902	1.383	1.422	1.676	1.291	-0.049	-0.374	-0.393	-0.406	6	6
1	10	1.185	1.278	0.928	0.884	1.451	1.453	1.227	1.152	0.631	1.488	0.806	0.432	8	3
1	11	1.198	1.475	1.35	1.626	1.161	1.346	NaN	NaN	0.802	0.011	0.547	0.263	8	6
1	12	NaN	0.932	0.621	0.684	1.086	1.079	1.139	0.72	0.086	0.098	-0.22	-0.279	13	8
1	13	1.078	1.267	0.703	0.797	1.269	1.114	1.058	1.042	-0.086	-0.087	-0.088	-0.122	15	11
1	14	0.566	0.893	0.651	0.777	1.125	0.991	1.121	1.048	0.007	0.047	-0.154	-0.235	12	6
1	15	NaN	0.735	0.686	0.762	1.243	1.134	0.974	0.928	-0.637	-0.403	-0.42	-0.54	16	14
1	16	0.791	0.913	0.635	0.611	1.19	1.046	1.292	1.275	-0.054	-0.285	-0.091	0.006	14	7
1	17	0.878	0.868	0.533	0.65	0.923	0.87	1.027	1.085	-0.091	-0.095	-0.17	-0.123	8	9
1	18	0.855	0.878	0.866	0.63	1.05	1.137	0.921	0.983	0.042	-0.098	-0.26	-0.34	13	11
2	1	1.513	1.33	1.168	1.135	1.278	1.237	0.985	0.969	0.166	0.171	0.486	0.016	9	8
2	2	1.104	0.994	NaN	0.774	1.461	1.332	1.216	1.12	0.386	0.856	0.796	0.894	8	5
2	3	0.734	0.811	0.746	0.673	1.241	1.096	0.91	1.088	-0.132	-0.261	-0.498	-0.2	14	10
2	4	0.952	1.113	0.84	0.808	1.499	1.468	1.26	1.259	0.634	0.726	0.546	0.127	8	7
2	5	0.787	0.648	0.636	0.677	1.431	1.16	1.086	1.1	0.06	-0.102	0.032	-0.05	9	7
2	6	0.884	0.847	0.973	0.889	1.525	1.229	1.106	1.125	-0.029	-0.075	-0.19	-0.278	13	7
2	7	1.177	1.31	0.903	1.145	1.534	1.453	NaN	1.335	-0.161	0.183	-0.198	-0.42	12	9
2	8	0.823	1.035	0.946	0.903	1.206	NaN	0.926	0.873	0.327	0.949	0.507	0.288	6	6
2	9	1.152	1.093	1.012	0.57	NaN	1.634	1.338	1.212	-0.161	-0.264	-0.265	-0.329	5	6
2	10	0.724	0.84	0.772	0.776	1.144	1.12	0.929	0.671	0.112	0.032	-0.072	-0.161	14	8
2	11	1.265	1.14	1.331	1.14	1.502	1.339	1.38	1.247	-0.046	0.03	0.037	NaN	8	4
2	12	0.808	0.828	0.847	0.884	1.451	1.355	0.962	0.887	-0.074	0.086	0.146	0.232	6	6
2	13	0.82	1.011	0.85	1.208	1.227	1.289	0.924	1.159	0.07	0.277	0.125	-0.066	9	7
2	14	NaN	1.327	0.863	1.04	1.391	1.587	0.904	0.835	0.259	0.073	-0.166	-0.236	9	4
2	15	0.631	1.264	0.802	0.872	0.86	1.062	0.898	0.939	-0.088	0.357	-0.118	-0.121	11	10
2	16	0.892	0.721	0.803	0.872	1.237	1.08	0.875	1.104	-0.774	-0.197	-0.357	-0.403	13	9
2	17	0.305	0.527	0.401	0.718	0.739	0.87	1.153	0.826	0.059	-0.112	0.032	0.058	14	12
2	18	0.754	NaN	0.882	0.786	1.346	1.143	1.039	0.905	0.152	0.082	-0.001	0.22	13	10
3	1	1.251	1.251	0.694	1.005	1.506	1.597	1.377	1.222	0.268	0.17	0.306	-0.155	13	10
3	2	0.617	0.612	0.579	0.371	1.123	1.455	1.166	1.031	0.14	-0.233	-0.06	-0.425	10	9
3	3	1.342	1.04	0.81	1.002	1.304	1.213	0.963	1.069	1.072	0.514	0.664	0.835	10	11
3	4	0.737	0.661	0.831	0.71	1.179	0.877	1.238	1.046	0.001	-0.091	0.129	-0.163	10	4
3	5	0.947	0.783	0.687	0.508	1.507	1.373	1.503	1.399	0.355	0.199	0.076	0.062	10	5
3	6	1.222	1.136	1.202	0.868	1.228	1.274	1.12	1.164	0.422	0.384	0.095	0.208	10	7
3	7	0.815	0.702	0.735	0.712	1.568	1.273	1.09	1.46	-0.04	-0.066	-0.516	-0.625	13	12
3	8	0.824	0.754	0.982	0.91	1.14	1.259	1.196	1.272	0.14	0.066	-0.4	-0.175	8	5
3	9	1.716	1.74	1.316	1.216	1.434	1.289	1.172	1.15	0.726	0.646	0.266	0.817	6	5
3	10	1.095	0.798	0.933	0.987	1.271	1.549	1.173	1.361	0.704	0.394	0.499	0.576	9	7
3	11	0.79	0.676	0.702	0.755	1.269	1.161	1.299	0.824	0.08	-0.024	-0.123	-0.368	14	9
3	12	1.079	0.808	0.864	0.939	1.266	1.194	1.215	0.919	0.472	0.012	0.14	NaN	9	7
3	13	1.207	1.044	1.041	1.138	1.889	1.725	1.445	1.58	0.96	0.58	0.859	0.914	9	6
3	14	0.596	0.607	0.781	0.776	1.27	1.367	1.25	1.125	-0.02	-0.239	-0.71	-0.352	12	10
3	15	0.952	0.814	NaN	0.961	1.28	1.256	1.359	1.173	0.212	-0.267	-0.123	-0.261	8	6
3	16	0.864	0.804	0.802	0.86	NaN	0.991	1.257	1.184	-0.119	-0.248	-0.38	-0.264	8	6
3	17	0.886	1.026	0.872	0.986	1.382	1.508	1.201	1.221	0.195	0.352	0.049	0.196	8	6
3	18	0.874	0.794	0.797	0.799	1.148	1.157	1.42	1.08	0.218	0.108	-0.137	0.153	10	8
