# Supplementary material for: Does training with amplitude modulated tones affect tone-vocoded speech perception?
Source: PLoS One. 2019 Dec 27;14(12):e0226288. doi: 10.1371/journal.pone.0226288 (PMC6934405; doi:10.1371/journal.pone.0226288)
Supplement: S2 Dataset — Participants’ scores for all blocks of vocoded consonant identification task, including hits and misses for each specific phonetic feature. (TXT) [file pone.0226288.s005.txt]

S2_Dataset. Raw data obtained from the vocoded consonant identification task, including demographic information from all listeners. 
Consonant = consonant presented in the vocoded non-sense syllable
Response = listeners� consonant response
Subject = randomly assigned number for each participant in each group
Group = 1 refers to AMD-trained group, 2 to AMR-trained group and 3 to control group.
Trial = ranging from 1 to 60 corresponds to the order in which each vocoded non-sense syllable was presented
VCV = filename of the corresponding vocoded non-sense syllable. VCV stands for Vowel-Consonant-Vowel.
ACC = whether participants' response was a hit (1) or a miss (0).
Session = ranging from 2 to 5 correspond to all blocks of vocoded speech task. 2 and 3 correspond to the pre-training phase, 4 to the pre-test, and 5 to the post-test.
Age = the age of the participants when participated in the study.
Voice.x = whether the consonant embedded in the vocoded VCV was voiced or voiceless.
Place.x = whether the place of articulation for the consonant embedded in the vocoded VCV corresponded to the front, middle or back.
Manner.x = whether the consonant presented in the vocoded VCV was plosive, approximant, fricative or nasal.
Voice.y = whether listeners' response corresponded to a consonant with a voiced or voiceless sound.
Place.y = whether place of articulation for the consonant identified by the listeners was front, middle, or back.
Manner.y = whether participants' response correspond to a plosive, approximant, fricative or nasal consonant.
M_ACC = corresponds to a hit (1) or miss (0) in Manner of articulation.  
P_ACC = corresponds to a hit (1) or miss (0) in Place of articulation.  
V_ACC = corresponds to a hit (1) or miss (0) in the perception of Voice.  

############################################################## DATA ################################################################

Response	C	SUBJECT	TRIAL	VCV	ACC	GROUP	Session	Age	Voice.x	Place.x	Manner.x	Voice.y	Place.y	Manner.y	M_ACC	P_ACC	V_ACC
B	K	1	1	IKI1.WAV	0	1	2	30	voiceless	back	plosive	voiced	front	plosive	1	0	0
B	B	6	40	UBU1.WAV	1	2	4	39	voiced	front	plosive	voiced	front	plosive	1	1	1
B	B	13	30	ABA1.WAV	1	2	3	21	voiced	front	plosive	voiced	front	plosive	1	1	1
B	P	2	15	APA1.WAV	0	2	2	38	voiceless	front	plosive	voiced	front	plosive	1	1	0
B	B	7	52	IBI1.WAV	1	3	5	33	voiced	front	plosive	voiced	front	plosive	1	1	1
B	B	1	34	IBI1.WAV	1	1	5	30	voiced	front	plosive	voiced	front	plosive	1	1	1
B	B	9	13	ABA1.WAV	1	1	5	19	voiced	front	plosive	voiced	front	plosive	1	1	1
B	B	14	60	IBI1.WAV	1	2	4	18	voiced	front	plosive	voiced	front	plosive	1	1	1
B	B	9	35	ABA1.WAV	1	3	4	20	voiced	front	plosive	voiced	front	plosive	1	1	1
B	B	13	46	UBU1.WAV	1	1	4	20	voiced	front	plosive	voiced	front	plosive	1	1	1
B	B	10	6	ABA1.WAV	1	1	4	33	voiced	front	plosive	voiced	front	plosive	1	1	1
B	B	12	37	IBI1.WAV	1	3	2	20	voiced	front	plosive	voiced	front	plosive	1	1	1
B	B	10	37	IBI1.WAV	1	1	4	33	voiced	front	plosive	voiced	front	plosive	1	1	1
B	B	11	41	ABA1.WAV	1	2	3	19	voiced	front	plosive	voiced	front	plosive	1	1	1
B	B	14	3	IBI1.WAV	1	3	5	24	voiced	front	plosive	voiced	front	plosive	1	1	1
B	B	4	12	IBI1.WAV	1	1	2	19	voiced	front	plosive	voiced	front	plosive	1	1	1
B	B	14	59	IBI1.WAV	1	3	4	24	voiced	front	plosive	voiced	front	plosive	1	1	1
B	B	7	35	UBU1.WAV	1	1	2	22	voiced	front	plosive	voiced	front	plosive	1	1	1
B	B	8	23	ABA1.WAV	1	3	3	20	voiced	front	plosive	voiced	front	plosive	1	1	1
B	W	13	6	UWU1.WAV	0	3	2	20	voiced	front	approximant	voiced	front	plosive	0	1	1
B	CH	13	30	ICHI1.WAV	0	2	4	21	voiceless	back	plosive	voiced	front	plosive	1	0	0
B	B	13	12	ABA1.WAV	1	3	4	20	voiced	front	plosive	voiced	front	plosive	1	1	1
B	B	17	44	UBU1.WAV	1	1	5	23	voiced	front	plosive	voiced	front	plosive	1	1	1
B	CH	3	17	ACHA1.WAV	0	3	2	22	voiceless	back	plosive	voiced	front	plosive	1	0	0
B	B	3	47	ABA1.WAV	1	3	5	22	voiced	front	plosive	voiced	front	plosive	1	1	1
B	B	2	47	ABA1.WAV	1	3	5	27	voiced	front	plosive	voiced	front	plosive	1	1	1
B	B	11	25	IBI1.WAV	1	2	3	19	voiced	front	plosive	voiced	front	plosive	1	1	1
B	TH	5	1	ITHI1.WAV	0	1	4	25	voiceless	front	fricative	voiced	front	plosive	0	1	0
B	CH	1	45	ICHI1.WAV	0	1	3	30	voiceless	back	plosive	voiced	front	plosive	1	0	0
B	B	6	46	IBI1.WAV	1	1	2	36	voiced	front	plosive	voiced	front	plosive	1	1	1
B	K	2	18	AKA1.WAV	0	3	3	27	voiceless	back	plosive	voiced	front	plosive	1	0	0
B	B	12	8	ABA1.WAV	1	3	5	20	voiced	front	plosive	voiced	front	plosive	1	1	1
B	B	10	43	ABA1.WAV	1	3	3	19	voiced	front	plosive	voiced	front	plosive	1	1	1
B	M	1	54	UMU1.WAV	0	1	3	30	voiced	front	nasal	voiced	front	plosive	0	1	1
B	B	13	47	IBI1.WAV	1	1	4	20	voiced	front	plosive	voiced	front	plosive	1	1	1
B	B	8	57	UBU1.WAV	1	3	3	20	voiced	front	plosive	voiced	front	plosive	1	1	1
B	J	6	20	AJA1.WAV	0	3	5	20	voiced	back	plosive	voiced	front	plosive	1	0	1
B	B	13	5	IBI1.WAV	1	1	5	20	voiced	front	plosive	voiced	front	plosive	1	1	1
B	B	6	43	IBI1.WAV	1	3	5	20	voiced	front	plosive	voiced	front	plosive	1	1	1
B	B	1	34	IBI1.WAV	1	2	4	21	voiced	front	plosive	voiced	front	plosive	1	1	1
B	B	15	46	IBI1.WAV	1	1	2	18	voiced	front	plosive	voiced	front	plosive	1	1	1
B	B	9	45	ABA1.WAV	1	2	5	21	voiced	front	plosive	voiced	front	plosive	1	1	1
B	B	8	16	UBU1.WAV	1	2	3	18	voiced	front	plosive	voiced	front	plosive	1	1	1
B	B	10	20	IBI1.WAV	1	2	5	19	voiced	front	plosive	voiced	front	plosive	1	1	1
B	B	13	9	ABA1.WAV	1	2	2	21	voiced	front	plosive	voiced	front	plosive	1	1	1
B	B	2	35	ABA1.WAV	1	1	5	20	voiced	front	plosive	voiced	front	plosive	1	1	1
B	B	12	52	ABA1.WAV	1	2	2	23	voiced	front	plosive	voiced	front	plosive	1	1	1
B	B	11	34	ABA1.WAV	1	2	5	19	voiced	front	plosive	voiced	front	plosive	1	1	1
B	B	7	18	IBI1.WAV	1	2	3	18	voiced	front	plosive	voiced	front	plosive	1	1	1
B	B	18	31	ABA1.WAV	1	3	4	22	voiced	front	plosive	voiced	front	plosive	1	1	1
B	B	17	2	ABA1.WAV	1	2	5	21	voiced	front	plosive	voiced	front	plosive	1	1	1
B	B	3	21	IBI1.WAV	1	3	3	22	voiced	front	plosive	voiced	front	plosive	1	1	1
B	B	8	26	ABA1.WAV	1	3	5	20	voiced	front	plosive	voiced	front	plosive	1	1	1
B	F	11	15	AFA1.WAV	0	2	2	19	voiceless	front	fricative	voiced	front	plosive	0	1	0
B	N	1	60	UNU1.WAV	0	1	4	30	voiced	middle	nasal	voiced	front	plosive	0	0	1
B	B	15	28	IBI1.WAV	1	2	2	19	voiced	front	plosive	voiced	front	plosive	1	1	1
B	B	3	20	IBI1.WAV	1	1	4	22	voiced	front	plosive	voiced	front	plosive	1	1	1
B	B	5	33	ABA1.WAV	1	3	4	30	voiced	front	plosive	voiced	front	plosive	1	1	1
B	B	14	27	IBI1.WAV	1	2	2	18	voiced	front	plosive	voiced	front	plosive	1	1	1
B	B	6	8	ABA1.WAV	1	1	5	36	voiced	front	plosive	voiced	front	plosive	1	1	1
B	L	13	29	ILI1.WAV	0	2	2	21	voiced	middle	approximant	voiced	front	plosive	0	0	1
B	B	15	31	IBI1.WAV	1	1	3	18	voiced	front	plosive	voiced	front	plosive	1	1	1
B	B	7	5	ABA1.WAV	1	1	2	22	voiced	front	plosive	voiced	front	plosive	1	1	1
B	B	3	28	ABA1.WAV	1	2	5	19	voiced	front	plosive	voiced	front	plosive	1	1	1
B	N	14	4	ANA1.WAV	0	1	2	18	voiced	middle	nasal	voiced	front	plosive	0	0	1
B	B	10	20	IBI1.WAV	1	2	4	19	voiced	front	plosive	voiced	front	plosive	1	1	1
B	B	8	50	ABA1.WAV	1	1	4	22	voiced	front	plosive	voiced	front	plosive	1	1	1
B	B	3	44	ABA1.WAV	1	1	3	22	voiced	front	plosive	voiced	front	plosive	1	1	1
B	B	2	58	ABA1.WAV	1	3	3	27	voiced	front	plosive	voiced	front	plosive	1	1	1
B	B	7	31	ABA1.WAV	1	1	3	22	voiced	front	plosive	voiced	front	plosive	1	1	1
B	P	1	8	APA1.WAV	0	2	2	21	voiceless	front	plosive	voiced	front	plosive	1	1	0
B	B	11	16	UBU1.WAV	1	2	5	19	voiced	front	plosive	voiced	front	plosive	1	1	1
B	B	13	29	ABA1.WAV	1	2	4	21	voiced	front	plosive	voiced	front	plosive	1	1	1
B	B	1	41	IBI1.WAV	1	3	4	20	voiced	front	plosive	voiced	front	plosive	1	1	1
B	B	7	47	ABA1.WAV	1	3	2	33	voiced	front	plosive	voiced	front	plosive	1	1	1
B	B	14	59	ABA1.WAV	1	3	5	24	voiced	front	plosive	voiced	front	plosive	1	1	1
B	B	1	21	IBI1.WAV	1	2	3	21	voiced	front	plosive	voiced	front	plosive	1	1	1
B	B	15	18	ABA1.WAV	1	1	4	18	voiced	front	plosive	voiced	front	plosive	1	1	1
B	B	12	38	ABA1.WAV	1	1	2	19	voiced	front	plosive	voiced	front	plosive	1	1	1
B	B	12	25	IBI1.WAV	1	3	3	20	voiced	front	plosive	voiced	front	plosive	1	1	1
B	B	7	58	ABA1.WAV	1	3	4	33	voiced	front	plosive	voiced	front	plosive	1	1	1
B	D	4	23	ADA1.WAV	0	2	2	31	voiced	middle	plosive	voiced	front	plosive	1	0	1
B	B	3	4	ABA1.WAV	1	2	3	19	voiced	front	plosive	voiced	front	plosive	1	1	1
B	D	16	8	ADA1.WAV	0	3	2	21	voiced	middle	plosive	voiced	front	plosive	1	0	1
B	M	1	4	IMI1.WAV	0	3	2	20	voiced	front	nasal	voiced	front	plosive	0	1	1
B	B	2	34	IBI1.WAV	1	3	5	27	voiced	front	plosive	voiced	front	plosive	1	1	1
B	B	16	58	ABA1.WAV	1	3	2	21	voiced	front	plosive	voiced	front	plosive	1	1	1
B	B	8	13	IBI1.WAV	1	1	5	22	voiced	front	plosive	voiced	front	plosive	1	1	1
B	B	18	3	ABA1.WAV	1	3	5	22	voiced	front	plosive	voiced	front	plosive	1	1	1
B	P	3	13	APA1.WAV	0	2	2	19	voiceless	front	plosive	voiced	front	plosive	1	1	0
B	B	17	37	IBI1.WAV	1	1	4	23	voiced	front	plosive	voiced	front	plosive	1	1	1
B	B	14	46	IBI1.WAV	1	1	4	18	voiced	front	plosive	voiced	front	plosive	1	1	1
B	SH	1	31	ISHI1.WAV	0	1	4	30	voiceless	back	fricative	voiced	front	plosive	0	0	0
B	B	5	8	ABA1.WAV	1	2	3	18	voiced	front	plosive	voiced	front	plosive	1	1	1
B	P	11	2	UPU1.WAV	0	2	2	19	voiceless	front	plosive	voiced	front	plosive	1	1	0
B	B	6	52	IBI1.WAV	1	1	5	36	voiced	front	plosive	voiced	front	plosive	1	1	1
B	B	8	25	IBI1.WAV	1	2	3	18	voiced	front	plosive	voiced	front	plosive	1	1	1
B	B	13	6	ABA1.WAV	1	2	5	21	voiced	front	plosive	voiced	front	plosive	1	1	1
B	B	17	16	ABA1.WAV	1	2	4	21	voiced	front	plosive	voiced	front	plosive	1	1	1
B	B	13	54	ABA1.WAV	1	3	2	20	voiced	front	plosive	voiced	front	plosive	1	1	1
B	B	6	23	IBI1.WAV	1	2	3	39	voiced	front	plosive	voiced	front	plosive	1	1	1
B	B	2	1	IBI1.WAV	1	1	5	20	voiced	front	plosive	voiced	front	plosive	1	1	1
B	B	10	31	IBI1.WAV	1	1	5	33	voiced	front	plosive	voiced	front	plosive	1	1	1
B	B	1	26	UBU1.WAV	1	3	2	20	voiced	front	plosive	voiced	front	plosive	1	1	1
B	B	15	47	IBI1.WAV	1	2	4	19	voiced	front	plosive	voiced	front	plosive	1	1	1
B	B	5	43	IBI1.WAV	1	3	4	30	voiced	front	plosive	voiced	front	plosive	1	1	1
B	B	9	19	IBI1.WAV	1	2	3	21	voiced	front	plosive	voiced	front	plosive	1	1	1
B	F	1	51	AFA1.WAV	0	1	5	30	voiceless	front	fricative	voiced	front	plosive	0	1	0
B	B	2	1	ABA1.WAV	1	2	2	38	voiced	front	plosive	voiced	front	plosive	1	1	1
B	B	18	32	ABA1.WAV	1	2	4	20	voiced	front	plosive	voiced	front	plosive	1	1	1
B	B	12	27	ABA1.WAV	1	1	3	19	voiced	front	plosive	voiced	front	plosive	1	1	1
B	B	14	8	UBU1.WAV	1	1	3	18	voiced	front	plosive	voiced	front	plosive	1	1	1
B	B	8	50	ABA1.WAV	1	1	2	22	voiced	front	plosive	voiced	front	plosive	1	1	1
B	B	5	2	IBI1.WAV	1	2	3	18	voiced	front	plosive	voiced	front	plosive	1	1	1
B	B	5	47	ABA1.WAV	1	1	2	25	voiced	front	plosive	voiced	front	plosive	1	1	1
B	B	3	21	ABA1.WAV	1	2	4	19	voiced	front	plosive	voiced	front	plosive	1	1	1
B	B	18	20	ABA1.WAV	1	1	5	30	voiced	front	plosive	voiced	front	plosive	1	1	1
B	B	16	51	ABA1.WAV	1	3	4	21	voiced	front	plosive	voiced	front	plosive	1	1	1
B	L	13	5	ALA1.WAV	0	2	2	21	voiced	middle	approximant	voiced	front	plosive	0	0	1
B	B	12	53	ABA1.WAV	1	2	5	23	voiced	front	plosive	voiced	front	plosive	1	1	1
B	B	5	24	IBI1.WAV	1	2	4	18	voiced	front	plosive	voiced	front	plosive	1	1	1
B	K	1	2	AKA1.WAV	0	1	4	30	voiceless	back	plosive	voiced	front	plosive	1	0	0
B	B	7	8	ABA1.WAV	1	3	5	33	voiced	front	plosive	voiced	front	plosive	1	1	1
B	B	6	41	UBU1.WAV	1	1	3	36	voiced	front	plosive	voiced	front	plosive	1	1	1
B	B	6	9	UBU1.WAV	1	2	5	39	voiced	front	plosive	voiced	front	plosive	1	1	1
B	B	9	49	ABA1.WAV	1	1	3	19	voiced	front	plosive	voiced	front	plosive	1	1	1
B	B	7	16	ABA1.WAV	1	2	5	18	voiced	front	plosive	voiced	front	plosive	1	1	1
B	B	15	21	ABA1.WAV	1	2	4	19	voiced	front	plosive	voiced	front	plosive	1	1	1
B	B	16	38	UBU1.WAV	1	3	5	21	voiced	front	plosive	voiced	front	plosive	1	1	1
B	K	17	56	AKA1.WAV	0	1	4	23	voiceless	back	plosive	voiced	front	plosive	1	0	0
B	B	18	60	IBI1.WAV	1	1	2	30	voiced	front	plosive	voiced	front	plosive	1	1	1
B	B	9	39	ABA1.WAV	1	3	5	20	voiced	front	plosive	voiced	front	plosive	1	1	1
B	B	3	39	UBU1.WAV	1	3	3	22	voiced	front	plosive	voiced	front	plosive	1	1	1
B	R	1	1	IRI1.WAV	0	1	5	30	voiced	middle	approximant	voiced	front	plosive	0	0	1
B	P	1	41	IPI1.WAV	0	1	4	30	voiceless	front	plosive	voiced	front	plosive	1	1	0
B	B	11	32	IBI1.WAV	1	3	5	19	voiced	front	plosive	voiced	front	plosive	1	1	1
B	B	14	26	ABA1.WAV	1	2	2	18	voiced	front	plosive	voiced	front	plosive	1	1	1
B	B	10	53	IBI1.WAV	1	1	2	33	voiced	front	plosive	voiced	front	plosive	1	1	1
B	B	10	39	IBI1.WAV	1	2	3	19	voiced	front	plosive	voiced	front	plosive	1	1	1
B	B	6	27	UBU1.WAV	1	2	3	39	voiced	front	plosive	voiced	front	plosive	1	1	1
B	B	8	4	UBU1.WAV	1	3	4	20	voiced	front	plosive	voiced	front	plosive	1	1	1
B	B	9	7	ABA1.WAV	1	1	4	19	voiced	front	plosive	voiced	front	plosive	1	1	1
B	B	8	5	UBU1.WAV	1	3	2	20	voiced	front	plosive	voiced	front	plosive	1	1	1
B	B	11	36	ABA1.WAV	1	1	5	23	voiced	front	plosive	voiced	front	plosive	1	1	1
B	B	2	34	IBI1.WAV	1	3	4	27	voiced	front	plosive	voiced	front	plosive	1	1	1
B	B	8	21	IBI1.WAV	1	1	3	22	voiced	front	plosive	voiced	front	plosive	1	1	1
B	B	12	55	ABA1.WAV	1	2	3	23	voiced	front	plosive	voiced	front	plosive	1	1	1
B	B	10	7	ABA1.WAV	1	2	5	19	voiced	front	plosive	voiced	front	plosive	1	1	1
B	G	1	27	AGA1.WAV	0	1	4	30	voiced	back	plosive	voiced	front	plosive	1	0	1
B	K	4	31	AKA1.WAV	0	2	5	31	voiceless	back	plosive	voiced	front	plosive	1	0	0
B	B	13	50	IBI1.WAV	1	3	5	20	voiced	front	plosive	voiced	front	plosive	1	1	1
B	B	6	38	IBI1.WAV	1	2	5	39	voiced	front	plosive	voiced	front	plosive	1	1	1
B	B	11	20	UBU1.WAV	1	1	2	23	voiced	front	plosive	voiced	front	plosive	1	1	1
B	B	2	21	IBI1.WAV	1	3	3	27	voiced	front	plosive	voiced	front	plosive	1	1	1
B	B	1	21	IBI1.WAV	1	3	3	20	voiced	front	plosive	voiced	front	plosive	1	1	1
B	B	9	8	IBI1.WAV	1	3	5	20	voiced	front	plosive	voiced	front	plosive	1	1	1
B	B	12	33	IBI1.WAV	1	1	4	19	voiced	front	plosive	voiced	front	plosive	1	1	1
B	B	5	35	IBI1.WAV	1	3	5	30	voiced	front	plosive	voiced	front	plosive	1	1	1
B	V	13	1	UVU1.WAV	0	3	3	20	voiced	front	fricative	voiced	front	plosive	0	1	1
B	B	6	18	ABA1.WAV	1	1	2	36	voiced	front	plosive	voiced	front	plosive	1	1	1
B	M	6	57	AMA1.WAV	0	1	2	36	voiced	front	nasal	voiced	front	plosive	0	1	1
B	B	17	57	IBI1.WAV	1	2	3	21	voiced	front	plosive	voiced	front	plosive	1	1	1
B	B	14	35	ABA1.WAV	1	2	5	18	voiced	front	plosive	voiced	front	plosive	1	1	1
B	B	9	11	ABA1.WAV	1	3	3	20	voiced	front	plosive	voiced	front	plosive	1	1	1
B	B	15	9	IBI1.WAV	1	1	4	18	voiced	front	plosive	voiced	front	plosive	1	1	1
B	B	14	59	UBU1.WAV	1	2	5	18	voiced	front	plosive	voiced	front	plosive	1	1	1
B	K	14	2	AKA1.WAV	0	1	4	18	voiceless	back	plosive	voiced	front	plosive	1	0	0
B	B	7	56	IBI1.WAV	1	2	5	18	voiced	front	plosive	voiced	front	plosive	1	1	1
B	B	13	21	UBU1.WAV	1	1	5	20	voiced	front	plosive	voiced	front	plosive	1	1	1
B	B	8	55	UBU1.WAV	1	3	5	20	voiced	front	plosive	voiced	front	plosive	1	1	1
B	B	3	37	ABA1.WAV	1	1	4	22	voiced	front	plosive	voiced	front	plosive	1	1	1
B	L	1	49	ALA1.WAV	0	1	3	30	voiced	middle	approximant	voiced	front	plosive	0	0	1
B	B	9	14	IBI1.WAV	1	1	3	19	voiced	front	plosive	voiced	front	plosive	1	1	1
B	B	16	13	IBI1.WAV	1	2	4	18	voiced	front	plosive	voiced	front	plosive	1	1	1
B	G	4	55	AGA1.WAV	0	2	5	31	voiced	back	plosive	voiced	front	plosive	1	0	1
B	B	3	55	ABA1.WAV	1	1	2	22	voiced	front	plosive	voiced	front	plosive	1	1	1
B	B	7	54	ABA1.WAV	1	2	4	18	voiced	front	plosive	voiced	front	plosive	1	1	1
B	B	16	5	ABA1.WAV	1	3	3	21	voiced	front	plosive	voiced	front	plosive	1	1	1
B	P	11	4	IPI1.WAV	0	1	2	23	voiceless	front	plosive	voiced	front	plosive	1	1	0
B	B	8	45	IBI1.WAV	1	3	5	20	voiced	front	plosive	voiced	front	plosive	1	1	1
B	B	10	22	ABA1.WAV	1	3	4	19	voiced	front	plosive	voiced	front	plosive	1	1	1
B	B	16	44	IBI1.WAV	1	1	3	19	voiced	front	plosive	voiced	front	plosive	1	1	1
B	B	9	19	IBI1.WAV	1	2	4	21	voiced	front	plosive	voiced	front	plosive	1	1	1
B	B	16	36	ABA1.WAV	1	2	3	18	voiced	front	plosive	voiced	front	plosive	1	1	1
B	B	11	41	ABA1.WAV	1	3	5	19	voiced	front	plosive	voiced	front	plosive	1	1	1
B	B	6	7	ABA1.WAV	1	2	2	39	voiced	front	plosive	voiced	front	plosive	1	1	1
B	B	10	29	ABA1.WAV	1	2	4	19	voiced	front	plosive	voiced	front	plosive	1	1	1
B	SH	6	29	ASHA1.WAV	0	3	2	20	voiceless	back	fricative	voiced	front	plosive	0	0	0
B	G	11	46	AGA1.WAV	0	2	5	19	voiced	back	plosive	voiced	front	plosive	1	0	1
B	B	7	41	UBU1.WAV	1	2	5	18	voiced	front	plosive	voiced	front	plosive	1	1	1
B	B	9	18	IBI1.WAV	1	3	4	20	voiced	front	plosive	voiced	front	plosive	1	1	1
B	B	9	56	ABA1.WAV	1	1	2	19	voiced	front	plosive	voiced	front	plosive	1	1	1
B	B	10	58	ABA1.WAV	1	1	2	33	voiced	front	plosive	voiced	front	plosive	1	1	1
B	B	18	37	IBI1.WAV	1	2	2	20	voiced	front	plosive	voiced	front	plosive	1	1	1
B	S	17	1	ASA1.WAV	0	1	4	23	voiceless	middle	fricative	voiced	front	plosive	0	0	0
B	B	11	7	IBI1.WAV	1	1	5	23	voiced	front	plosive	voiced	front	plosive	1	1	1
B	B	6	48	ABA1.WAV	1	2	5	39	voiced	front	plosive	voiced	front	plosive	1	1	1
B	B	14	39	ABA1.WAV	1	2	3	18	voiced	front	plosive	voiced	front	plosive	1	1	1
B	B	17	44	IBI1.WAV	1	2	2	21	voiced	front	plosive	voiced	front	plosive	1	1	1
B	G	4	15	AGA1.WAV	0	2	2	31	voiced	back	plosive	voiced	front	plosive	1	0	1
B	B	10	19	IBI1.WAV	1	3	5	19	voiced	front	plosive	voiced	front	plosive	1	1	1
B	B	10	17	ABA1.WAV	1	3	5	19	voiced	front	plosive	voiced	front	plosive	1	1	1
B	N	1	7	ANA1.WAV	0	1	4	30	voiced	middle	nasal	voiced	front	plosive	0	0	1
B	B	12	37	IBI1.WAV	1	2	4	23	voiced	front	plosive	voiced	front	plosive	1	1	1
B	B	1	21	IBI1.WAV	1	1	3	30	voiced	front	plosive	voiced	front	plosive	1	1	1
B	B	1	45	ABA1.WAV	1	3	5	20	voiced	front	plosive	voiced	front	plosive	1	1	1
B	B	10	49	ABA1.WAV	1	1	3	33	voiced	front	plosive	voiced	front	plosive	1	1	1
B	B	17	10	IBI1.WAV	1	2	4	21	voiced	front	plosive	voiced	front	plosive	1	1	1
B	B	16	51	ABA1.WAV	1	3	5	21	voiced	front	plosive	voiced	front	plosive	1	1	1
B	B	3	33	IBI1.WAV	1	1	3	22	voiced	front	plosive	voiced	front	plosive	1	1	1
B	W	1	50	AWA1.WAV	0	1	2	30	voiced	front	approximant	voiced	front	plosive	0	1	1
B	B	6	23	ABA1.WAV	1	3	2	20	voiced	front	plosive	voiced	front	plosive	1	1	1
B	D	17	1	IDI1.WAV	0	1	2	23	voiced	middle	plosive	voiced	front	plosive	1	0	1
B	M	4	28	AMA1.WAV	0	2	2	31	voiced	front	nasal	voiced	front	plosive	0	1	1
B	F	4	11	IFI1.WAV	0	2	3	31	voiceless	front	fricative	voiced	front	plosive	0	1	0
B	B	8	55	ABA1.WAV	1	1	3	22	voiced	front	plosive	voiced	front	plosive	1	1	1
B	B	18	46	IBI1.WAV	1	3	3	22	voiced	front	plosive	voiced	front	plosive	1	1	1
B	B	9	38	ABA1.WAV	1	3	2	20	voiced	front	plosive	voiced	front	plosive	1	1	1
B	B	18	59	IBI1.WAV	1	2	4	20	voiced	front	plosive	voiced	front	plosive	1	1	1
B	D	6	18	ADA1.WAV	0	3	5	20	voiced	middle	plosive	voiced	front	plosive	1	0	1
B	Y	5	21	IYI1.WAV	0	2	3	18	voiced	back	approximant	voiced	front	plosive	0	0	1
B	B	2	13	ABA1.WAV	1	2	5	38	voiced	front	plosive	voiced	front	plosive	1	1	1
B	B	12	58	IBI1.WAV	1	3	4	20	voiced	front	plosive	voiced	front	plosive	1	1	1
B	B	15	57	ABA1.WAV	1	2	5	19	voiced	front	plosive	voiced	front	plosive	1	1	1
B	B	18	58	IBI1.WAV	1	1	5	30	voiced	front	plosive	voiced	front	plosive	1	1	1
B	B	1	6	ABA1.WAV	1	1	2	30	voiced	front	plosive	voiced	front	plosive	1	1	1
B	B	13	56	IBI1.WAV	1	2	5	21	voiced	front	plosive	voiced	front	plosive	1	1	1
B	J	17	52	AJA1.WAV	0	1	3	23	voiced	back	plosive	voiced	front	plosive	1	0	1
B	B	11	1	IBI1.WAV	1	3	3	19	voiced	front	plosive	voiced	front	plosive	1	1	1
B	G	4	31	UGU1.WAV	0	2	2	31	voiced	back	plosive	voiced	front	plosive	1	0	1
B	B	18	18	ABA1.WAV	1	1	3	30	voiced	front	plosive	voiced	front	plosive	1	1	1
B	B	16	40	ABA1.WAV	1	1	5	19	voiced	front	plosive	voiced	front	plosive	1	1	1
B	B	12	19	IBI1.WAV	1	2	5	23	voiced	front	plosive	voiced	front	plosive	1	1	1
B	B	16	16	ABA1.WAV	1	1	3	19	voiced	front	plosive	voiced	front	plosive	1	1	1
B	B	7	37	IBI1.WAV	1	3	3	33	voiced	front	plosive	voiced	front	plosive	1	1	1
B	B	18	47	IBI1.WAV	1	1	4	30	voiced	front	plosive	voiced	front	plosive	1	1	1
B	B	15	19	ABA1.WAV	1	1	5	18	voiced	front	plosive	voiced	front	plosive	1	1	1
B	B	10	57	ABA1.WAV	1	2	3	19	voiced	front	plosive	voiced	front	plosive	1	1	1
B	Z	1	57	AZA1.WAV	0	1	5	30	voiced	middle	fricative	voiced	front	plosive	0	0	1
B	K	17	44	AKA1.WAV	0	1	2	23	voiceless	back	plosive	voiced	front	plosive	1	0	0
B	K	2	1	IKI1.WAV	0	1	2	20	voiceless	back	plosive	voiced	front	plosive	1	0	0
B	K	2	56	AKA1.WAV	0	2	4	38	voiceless	back	plosive	voiced	front	plosive	1	0	0
B	B	11	22	ABA1.WAV	1	3	3	19	voiced	front	plosive	voiced	front	plosive	1	1	1
B	B	18	37	ABA1.WAV	1	3	3	22	voiced	front	plosive	voiced	front	plosive	1	1	1
B	B	15	34	IBI1.WAV	1	2	3	19	voiced	front	plosive	voiced	front	plosive	1	1	1
B	SH	4	29	ISHI1.WAV	0	1	3	19	voiceless	back	fricative	voiced	front	plosive	0	0	0
B	B	11	37	ABA1.WAV	1	3	4	19	voiced	front	plosive	voiced	front	plosive	1	1	1
B	P	11	37	APA1.WAV	0	1	2	23	voiceless	front	plosive	voiced	front	plosive	1	1	0
B	B	14	44	ABA1.WAV	1	3	4	24	voiced	front	plosive	voiced	front	plosive	1	1	1
B	M	12	37	AMA1.WAV	0	1	4	19	voiced	front	nasal	voiced	front	plosive	0	1	1
B	M	12	13	AMA1.WAV	0	2	4	23	voiced	front	nasal	voiced	front	plosive	0	1	1
B	TH	14	15	ATHA1.WAV	0	2	2	18	voiceless	front	fricative	voiced	front	plosive	0	1	0
B	B	12	32	IBI1.WAV	1	3	5	20	voiced	front	plosive	voiced	front	plosive	1	1	1
B	B	3	59	ABA1.WAV	1	1	5	22	voiced	front	plosive	voiced	front	plosive	1	1	1
B	K	4	17	IKI1.WAV	0	2	2	31	voiceless	back	plosive	voiced	front	plosive	1	0	0
B	B	10	28	IBI1.WAV	1	3	3	19	voiced	front	plosive	voiced	front	plosive	1	1	1
B	B	14	49	IBI1.WAV	1	2	5	18	voiced	front	plosive	voiced	front	plosive	1	1	1
B	L	1	55	ALA1.WAV	0	1	2	30	voiced	middle	approximant	voiced	front	plosive	0	0	1
B	B	5	47	ABA1.WAV	1	1	3	25	voiced	front	plosive	voiced	front	plosive	1	1	1
B	S	4	38	ISI1.WAV	0	2	2	31	voiceless	middle	fricative	voiced	front	plosive	0	0	0
B	Z	1	19	UZU1.WAV	0	1	4	30	voiced	middle	fricative	voiced	front	plosive	0	0	1
B	B	3	5	IBI1.WAV	1	1	5	22	voiced	front	plosive	voiced	front	plosive	1	1	1
B	Y	1	22	AYA1.WAV	0	1	4	30	voiced	back	approximant	voiced	front	plosive	0	0	1
B	D	11	7	ADA1.WAV	0	2	5	19	voiced	middle	plosive	voiced	front	plosive	1	0	1
B	D	4	20	ADA1.WAV	0	2	5	31	voiced	middle	plosive	voiced	front	plosive	1	0	1
B	B	1	10	UBU1.WAV	1	3	5	20	voiced	front	plosive	voiced	front	plosive	1	1	1
B	B	14	29	UBU1.WAV	1	1	2	18	voiced	front	plosive	voiced	front	plosive	1	1	1
B	B	18	1	ABA1.WAV	1	3	2	22	voiced	front	plosive	voiced	front	plosive	1	1	1
B	M	11	1	UMU1.WAV	0	2	4	19	voiced	front	nasal	voiced	front	plosive	0	1	1
B	B	14	8	IBI1.WAV	1	1	5	18	voiced	front	plosive	voiced	front	plosive	1	1	1
B	B	14	3	ABA1.WAV	1	1	3	18	voiced	front	plosive	voiced	front	plosive	1	1	1
B	B	12	43	ABA1.WAV	1	3	3	20	voiced	front	plosive	voiced	front	plosive	1	1	1
B	B	1	43	ABA1.WAV	1	3	4	20	voiced	front	plosive	voiced	front	plosive	1	1	1
B	B	7	40	ABA1.WAV	1	2	3	18	voiced	front	plosive	voiced	front	plosive	1	1	1
B	B	12	25	ABA1.WAV	1	1	5	19	voiced	front	plosive	voiced	front	plosive	1	1	1
B	B	18	17	IBI1.WAV	1	2	3	20	voiced	front	plosive	voiced	front	plosive	1	1	1
B	B	9	21	IBI1.WAV	1	1	4	19	voiced	front	plosive	voiced	front	plosive	1	1	1
B	B	9	51	IBI1.WAV	1	2	5	21	voiced	front	plosive	voiced	front	plosive	1	1	1
B	B	12	3	UBU1.WAV	1	1	4	19	voiced	front	plosive	voiced	front	plosive	1	1	1
B	B	11	31	IBI1.WAV	1	3	2	19	voiced	front	plosive	voiced	front	plosive	1	1	1
B	B	7	32	ABA1.WAV	1	2	2	18	voiced	front	plosive	voiced	front	plosive	1	1	1
B	B	16	52	IBI1.WAV	1	3	3	21	voiced	front	plosive	voiced	front	plosive	1	1	1
B	B	8	49	IBI1.WAV	1	3	3	20	voiced	front	plosive	voiced	front	plosive	1	1	1
B	B	14	23	ABA1.WAV	1	1	5	18	voiced	front	plosive	voiced	front	plosive	1	1	1
B	B	16	52	UBU1.WAV	1	3	4	21	voiced	front	plosive	voiced	front	plosive	1	1	1
B	B	14	59	IBI1.WAV	1	1	3	18	voiced	front	plosive	voiced	front	plosive	1	1	1
B	G	18	9	AGA1.WAV	0	1	2	30	voiced	back	plosive	voiced	front	plosive	1	0	1
B	M	8	54	AMA1.WAV	0	2	3	18	voiced	front	nasal	voiced	front	plosive	0	1	1
B	B	5	43	ABA1.WAV	1	1	5	25	voiced	front	plosive	voiced	front	plosive	1	1	1
B	L	13	4	ULU1.WAV	0	3	2	20	voiced	middle	approximant	voiced	front	plosive	0	0	1
B	B	16	27	ABA1.WAV	1	2	5	18	voiced	front	plosive	voiced	front	plosive	1	1	1
B	B	6	53	ABA1.WAV	1	2	3	39	voiced	front	plosive	voiced	front	plosive	1	1	1
B	B	9	16	IBI1.WAV	1	3	3	20	voiced	front	plosive	voiced	front	plosive	1	1	1
B	B	11	12	ABA1.WAV	1	2	4	19	voiced	front	plosive	voiced	front	plosive	1	1	1
B	TH	17	18	ATHA1.WAV	0	2	2	21	voiceless	front	fricative	voiced	front	plosive	0	1	0
B	B	8	21	ABA1.WAV	1	2	5	18	voiced	front	plosive	voiced	front	plosive	1	1	1
B	J	4	19	AJA1.WAV	0	2	2	31	voiced	back	plosive	voiced	front	plosive	1	0	1
B	V	13	8	UVU1.WAV	0	3	2	20	voiced	front	fricative	voiced	front	plosive	0	1	1
B	B	15	49	IBI1.WAV	1	2	5	19	voiced	front	plosive	voiced	front	plosive	1	1	1
B	N	13	24	INI1.WAV	0	3	2	20	voiced	middle	nasal	voiced	front	plosive	0	0	1
B	TH	7	34	ATHA1.WAV	0	1	4	22	voiceless	front	fricative	voiced	front	plosive	0	1	0
B	B	13	51	IBI1.WAV	1	1	2	20	voiced	front	plosive	voiced	front	plosive	1	1	1
B	B	9	35	UBU1.WAV	1	2	3	21	voiced	front	plosive	voiced	front	plosive	1	1	1
B	B	7	3	IBI1.WAV	1	3	4	33	voiced	front	plosive	voiced	front	plosive	1	1	1
B	P	9	4	APA1.WAV	0	3	2	20	voiceless	front	plosive	voiced	front	plosive	1	1	0
B	B	18	47	IBI1.WAV	1	2	5	20	voiced	front	plosive	voiced	front	plosive	1	1	1
B	B	18	30	IBI1.WAV	1	3	5	22	voiced	front	plosive	voiced	front	plosive	1	1	1
B	B	12	24	ABA1.WAV	1	3	4	20	voiced	front	plosive	voiced	front	plosive	1	1	1
B	F	9	15	AFA1.WAV	0	3	2	20	voiceless	front	fricative	voiced	front	plosive	0	1	0
B	B	3	58	ABA1.WAV	1	3	3	22	voiced	front	plosive	voiced	front	plosive	1	1	1
B	B	8	39	ABA1.WAV	1	2	3	18	voiced	front	plosive	voiced	front	plosive	1	1	1
B	P	17	6	APA1.WAV	0	2	3	21	voiceless	front	plosive	voiced	front	plosive	1	1	0
B	B	10	10	IBI1.WAV	1	3	4	19	voiced	front	plosive	voiced	front	plosive	1	1	1
B	B	7	52	ABA1.WAV	1	1	4	22	voiced	front	plosive	voiced	front	plosive	1	1	1
B	B	7	43	UBU1.WAV	1	2	3	18	voiced	front	plosive	voiced	front	plosive	1	1	1
B	B	1	6	ABA1.WAV	1	2	2	21	voiced	front	plosive	voiced	front	plosive	1	1	1
B	F	17	5	IFI1.WAV	0	3	2	21	voiceless	front	fricative	voiced	front	plosive	0	1	0
B	B	7	56	IBI1.WAV	1	3	2	33	voiced	front	plosive	voiced	front	plosive	1	1	1
B	N	1	56	ANA1.WAV	0	1	3	30	voiced	middle	nasal	voiced	front	plosive	0	0	1
B	B	13	10	ABA1.WAV	1	1	3	20	voiced	front	plosive	voiced	front	plosive	1	1	1
B	B	2	19	IBI1.WAV	1	2	5	38	voiced	front	plosive	voiced	front	plosive	1	1	1
B	B	4	7	ABA1.WAV	1	1	5	19	voiced	front	plosive	voiced	front	plosive	1	1	1
B	B	7	29	IBI1.WAV	1	2	2	18	voiced	front	plosive	voiced	front	plosive	1	1	1
B	TH	15	43	ITHI1.WAV	0	3	2	18	voiceless	front	fricative	voiced	front	plosive	0	1	0
B	B	7	44	IBI1.WAV	1	2	4	18	voiced	front	plosive	voiced	front	plosive	1	1	1
B	B	2	47	ABA1.WAV	1	3	4	27	voiced	front	plosive	voiced	front	plosive	1	1	1
B	Z	3	51	UZU1.WAV	0	3	2	22	voiced	middle	fricative	voiced	front	plosive	0	0	1
B	P	11	43	UPU1.WAV	0	1	3	23	voiceless	front	plosive	voiced	front	plosive	1	1	0
B	M	1	25	AMA1.WAV	0	1	2	30	voiced	front	nasal	voiced	front	plosive	0	1	1
B	B	1	58	ABA1.WAV	1	3	3	20	voiced	front	plosive	voiced	front	plosive	1	1	1
B	Y	11	57	IYI1.WAV	0	1	3	23	voiced	back	approximant	voiced	front	plosive	0	0	1
B	B	11	46	ABA1.WAV	1	3	2	19	voiced	front	plosive	voiced	front	plosive	1	1	1
B	Z	1	50	UZU1.WAV	0	1	3	30	voiced	middle	fricative	voiced	front	plosive	0	0	1
B	B	14	7	ABA1.WAV	1	1	2	18	voiced	front	plosive	voiced	front	plosive	1	1	1
B	G	13	15	UGU1.WAV	0	2	2	21	voiced	back	plosive	voiced	front	plosive	1	0	1
B	B	12	5	ABA1.WAV	1	1	4	19	voiced	front	plosive	voiced	front	plosive	1	1	1
B	B	15	3	ABA1.WAV	1	2	3	19	voiced	front	plosive	voiced	front	plosive	1	1	1
B	B	14	17	ABA1.WAV	1	3	2	24	voiced	front	plosive	voiced	front	plosive	1	1	1
B	B	13	30	ABA1.WAV	1	3	3	20	voiced	front	plosive	voiced	front	plosive	1	1	1
B	B	11	52	UBU1.WAV	1	3	4	19	voiced	front	plosive	voiced	front	plosive	1	1	1
B	L	1	54	ALA1.WAV	0	1	4	30	voiced	middle	approximant	voiced	front	plosive	0	0	1
B	P	16	44	APA1.WAV	0	3	2	21	voiceless	front	plosive	voiced	front	plosive	1	1	0
B	J	1	42	IJI1.WAV	0	1	5	30	voiced	back	plosive	voiced	front	plosive	1	0	1
B	B	14	2	IBI1.WAV	1	3	3	24	voiced	front	plosive	voiced	front	plosive	1	1	1
B	F	11	34	AFA1.WAV	0	1	3	23	voiceless	front	fricative	voiced	front	plosive	0	1	0
B	B	6	58	IBI1.WAV	1	1	3	36	voiced	front	plosive	voiced	front	plosive	1	1	1
B	B	7	53	ABA1.WAV	1	3	3	33	voiced	front	plosive	voiced	front	plosive	1	1	1
B	SH	2	24	USHU1.WAV	0	2	4	38	voiceless	back	fricative	voiced	front	plosive	0	0	0
B	B	13	7	ABA1.WAV	1	3	5	20	voiced	front	plosive	voiced	front	plosive	1	1	1
B	G	6	46	IGI1.WAV	0	3	4	20	voiced	back	plosive	voiced	front	plosive	1	0	1
B	B	7	28	IBI1.WAV	1	1	5	22	voiced	front	plosive	voiced	front	plosive	1	1	1
B	Y	3	38	UYU1.WAV	0	3	2	22	voiced	back	approximant	voiced	front	plosive	0	0	1
B	B	8	55	IBI1.WAV	1	2	4	18	voiced	front	plosive	voiced	front	plosive	1	1	1
B	B	6	47	IBI1.WAV	1	2	4	39	voiced	front	plosive	voiced	front	plosive	1	1	1
B	B	16	49	IBI1.WAV	1	2	3	18	voiced	front	plosive	voiced	front	plosive	1	1	1
B	B	16	11	IBI1.WAV	1	2	5	18	voiced	front	plosive	voiced	front	plosive	1	1	1
B	B	3	44	IBI1.WAV	1	3	2	22	voiced	front	plosive	voiced	front	plosive	1	1	1
B	B	14	56	UBU1.WAV	1	3	5	24	voiced	front	plosive	voiced	front	plosive	1	1	1
B	B	18	58	ABA1.WAV	1	2	5	20	voiced	front	plosive	voiced	front	plosive	1	1	1
B	B	8	43	UBU1.WAV	1	1	4	22	voiced	front	plosive	voiced	front	plosive	1	1	1
B	B	11	43	UBU1.WAV	1	2	4	19	voiced	front	plosive	voiced	front	plosive	1	1	1
B	M	2	4	IMI1.WAV	0	3	2	27	voiced	front	nasal	voiced	front	plosive	0	1	1
B	B	1	24	IBI1.WAV	1	3	5	20	voiced	front	plosive	voiced	front	plosive	1	1	1
B	B	1	44	IBI1.WAV	1	3	2	20	voiced	front	plosive	voiced	front	plosive	1	1	1
B	B	5	37	ABA1.WAV	1	3	3	30	voiced	front	plosive	voiced	front	plosive	1	1	1
B	B	14	10	UBU1.WAV	1	2	2	18	voiced	front	plosive	voiced	front	plosive	1	1	1
B	B	5	18	ABA1.WAV	1	1	4	25	voiced	front	plosive	voiced	front	plosive	1	1	1
B	B	8	27	IBI1.WAV	1	2	5	18	voiced	front	plosive	voiced	front	plosive	1	1	1
B	B	15	27	IBI1.WAV	1	1	5	18	voiced	front	plosive	voiced	front	plosive	1	1	1
B	P	17	2	APA1.WAV	0	2	2	21	voiceless	front	plosive	voiced	front	plosive	1	1	0
B	T	13	49	UTU1.WAV	0	2	4	21	voiceless	middle	plosive	voiced	front	plosive	1	0	0
B	B	17	25	ABA1.WAV	1	2	3	21	voiced	front	plosive	voiced	front	plosive	1	1	1
B	G	1	19	AGA1.WAV	0	1	3	30	voiced	back	plosive	voiced	front	plosive	1	0	1
B	B	14	29	UBU1.WAV	1	3	3	24	voiced	front	plosive	voiced	front	plosive	1	1	1
B	B	16	44	ABA1.WAV	1	2	4	18	voiced	front	plosive	voiced	front	plosive	1	1	1
B	B	17	49	ABA1.WAV	1	2	2	21	voiced	front	plosive	voiced	front	plosive	1	1	1
B	N	1	57	INI1.WAV	0	1	3	30	voiced	middle	nasal	voiced	front	plosive	0	0	1
B	B	18	32	ABA1.WAV	1	1	2	30	voiced	front	plosive	voiced	front	plosive	1	1	1
B	F	4	36	AFA1.WAV	0	2	2	31	voiceless	front	fricative	voiced	front	plosive	0	1	0
B	P	2	27	APA1.WAV	0	2	4	38	voiceless	front	plosive	voiced	front	plosive	1	1	0
B	B	4	17	ABA1.WAV	1	1	3	19	voiced	front	plosive	voiced	front	plosive	1	1	1
B	B	14	60	ABA1.WAV	1	1	4	18	voiced	front	plosive	voiced	front	plosive	1	1	1
B	G	9	15	AGA1.WAV	0	2	2	21	voiced	back	plosive	voiced	front	plosive	1	0	1
B	B	4	19	IBI1.WAV	1	1	5	19	voiced	front	plosive	voiced	front	plosive	1	1	1
B	B	14	40	ABA1.WAV	1	3	3	24	voiced	front	plosive	voiced	front	plosive	1	1	1
B	P	6	33	APA1.WAV	0	3	2	20	voiceless	front	plosive	voiced	front	plosive	1	1	0
B	P	7	53	APA1.WAV	0	1	2	22	voiceless	front	plosive	voiced	front	plosive	1	1	0
B	S	5	13	ISI1.WAV	0	3	2	30	voiceless	middle	fricative	voiced	front	plosive	0	0	0
B	P	11	32	APA1.WAV	0	1	3	23	voiceless	front	plosive	voiced	front	plosive	1	1	0
B	B	1	34	IBI1.WAV	1	2	5	21	voiced	front	plosive	voiced	front	plosive	1	1	1
B	Z	9	7	IZI1.WAV	0	1	2	19	voiced	middle	fricative	voiced	front	plosive	0	0	1
B	B	16	2	ABA1.WAV	1	1	2	19	voiced	front	plosive	voiced	front	plosive	1	1	1
B	B	9	26	ABA1.WAV	1	2	4	21	voiced	front	plosive	voiced	front	plosive	1	1	1
B	Z	17	9	IZI1.WAV	0	1	2	23	voiced	middle	fricative	voiced	front	plosive	0	0	1
B	B	14	43	ABA1.WAV	1	2	4	18	voiced	front	plosive	voiced	front	plosive	1	1	1
B	P	13	55	APA1.WAV	0	3	3	20	voiceless	front	plosive	voiced	front	plosive	1	1	0
B	J	1	1	AJA1.WAV	0	3	4	20	voiced	back	plosive	voiced	front	plosive	1	0	1
B	B	13	24	ABA1.WAV	1	1	4	20	voiced	front	plosive	voiced	front	plosive	1	1	1
B	M	12	43	AMA1.WAV	0	1	3	19	voiced	front	nasal	voiced	front	plosive	0	1	1
B	B	6	27	ABA1.WAV	1	3	4	20	voiced	front	plosive	voiced	front	plosive	1	1	1
B	M	1	16	AMA1.WAV	0	1	3	30	voiced	front	nasal	voiced	front	plosive	0	1	1
B	B	8	40	UBU1.WAV	1	1	5	22	voiced	front	plosive	voiced	front	plosive	1	1	1
B	B	2	30	ABA1.WAV	1	1	4	20	voiced	front	plosive	voiced	front	plosive	1	1	1
B	B	18	48	IBI1.WAV	1	3	2	22	voiced	front	plosive	voiced	front	plosive	1	1	1
B	B	16	52	IBI1.WAV	1	3	5	21	voiced	front	plosive	voiced	front	plosive	1	1	1
B	B	4	21	ABA1.WAV	1	2	4	31	voiced	front	plosive	voiced	front	plosive	1	1	1
B	B	4	27	ABA1.WAV	1	1	2	19	voiced	front	plosive	voiced	front	plosive	1	1	1
B	B	9	17	IBI1.WAV	1	1	5	19	voiced	front	plosive	voiced	front	plosive	1	1	1
B	B	17	31	IBI1.WAV	1	1	5	23	voiced	front	plosive	voiced	front	plosive	1	1	1
B	TH	13	44	ATHA1.WAV	0	3	2	20	voiceless	front	fricative	voiced	front	plosive	0	1	0
B	B	18	21	ABA1.WAV	1	1	4	30	voiced	front	plosive	voiced	front	plosive	1	1	1
B	G	6	23	AGA1.WAV	0	3	4	20	voiced	back	plosive	voiced	front	plosive	1	0	1
B	B	8	25	ABA1.WAV	1	2	4	18	voiced	front	plosive	voiced	front	plosive	1	1	1
B	SH	4	29	ISHI1.WAV	0	2	2	31	voiceless	back	fricative	voiced	front	plosive	0	0	0
B	B	16	7	IBI1.WAV	1	1	5	19	voiced	front	plosive	voiced	front	plosive	1	1	1
B	N	1	48	ANA1.WAV	0	1	2	30	voiced	middle	nasal	voiced	front	plosive	0	0	1
B	G	15	15	AGA1.WAV	0	3	4	18	voiced	back	plosive	voiced	front	plosive	1	0	1
B	B	9	59	IBI1.WAV	1	2	2	21	voiced	front	plosive	voiced	front	plosive	1	1	1
B	CH	13	21	UCHU1.WAV	0	2	4	21	voiceless	back	plosive	voiced	front	plosive	1	0	0
B	SH	1	16	ISHI1.WAV	0	1	5	30	voiceless	back	fricative	voiced	front	plosive	0	0	0
B	B	12	38	IBI1.WAV	1	1	5	19	voiced	front	plosive	voiced	front	plosive	1	1	1
B	M	12	15	AMA1.WAV	0	2	2	23	voiced	front	nasal	voiced	front	plosive	0	1	1
B	M	8	5	AMA1.WAV	0	2	2	18	voiced	front	nasal	voiced	front	plosive	0	1	1
B	N	4	8	INI1.WAV	0	1	2	19	voiced	middle	nasal	voiced	front	plosive	0	0	1
B	TH	5	24	ATHA1.WAV	0	2	5	18	voiceless	front	fricative	voiced	front	plosive	0	1	0
B	B	1	47	ABA1.WAV	1	2	4	21	voiced	front	plosive	voiced	front	plosive	1	1	1
B	G	6	51	AGA1.WAV	0	1	4	36	voiced	back	plosive	voiced	front	plosive	1	0	1
B	T	1	23	ITI1.WAV	0	1	2	30	voiceless	middle	plosive	voiced	front	plosive	1	0	0
B	B	18	22	IBI1.WAV	1	3	4	22	voiced	front	plosive	voiced	front	plosive	1	1	1
B	P	11	32	APA1.WAV	0	1	5	23	voiceless	front	plosive	voiced	front	plosive	1	1	0
B	B	17	6	IBI1.WAV	1	2	5	21	voiced	front	plosive	voiced	front	plosive	1	1	1
B	B	11	31	IBI1.WAV	1	3	4	19	voiced	front	plosive	voiced	front	plosive	1	1	1
B	D	3	1	ADA1.WAV	0	2	3	19	voiced	middle	plosive	voiced	front	plosive	1	0	1
B	V	1	3	AVA1.WAV	0	1	2	30	voiced	front	fricative	voiced	front	plosive	0	1	1
B	TH	13	54	UTHU1.WAV	0	2	4	21	voiceless	front	fricative	voiced	front	plosive	0	1	0
B	M	12	41	AMA1.WAV	0	1	5	19	voiced	front	nasal	voiced	front	plosive	0	1	1
B	B	7	16	ABA1.WAV	1	1	5	22	voiced	front	plosive	voiced	front	plosive	1	1	1
B	B	13	49	ABA1.WAV	1	1	5	20	voiced	front	plosive	voiced	front	plosive	1	1	1
B	B	13	7	IBI1.WAV	1	2	4	21	voiced	front	plosive	voiced	front	plosive	1	1	1
B	B	3	10	ABA1.WAV	1	2	2	19	voiced	front	plosive	voiced	front	plosive	1	1	1
B	B	7	53	IBI1.WAV	1	1	4	22	voiced	front	plosive	voiced	front	plosive	1	1	1
B	B	8	15	ABA1.WAV	1	2	2	18	voiced	front	plosive	voiced	front	plosive	1	1	1
B	F	1	40	IFI1.WAV	0	1	4	30	voiceless	front	fricative	voiced	front	plosive	0	1	0
B	D	4	20	ADA1.WAV	0	2	3	31	voiced	middle	plosive	voiced	front	plosive	1	0	1
B	D	6	57	IDI1.WAV	0	3	5	20	voiced	middle	plosive	voiced	front	plosive	1	0	1
B	F	11	3	UFU1.WAV	0	3	2	19	voiceless	front	fricative	voiced	front	plosive	0	1	0
B	F	15	33	IFI1.WAV	0	3	5	18	voiceless	front	fricative	voiced	front	plosive	0	1	0
B	M	11	2	AMA1.WAV	0	2	5	19	voiced	front	nasal	voiced	front	plosive	0	1	1
B	W	2	48	UWU1.WAV	0	2	4	38	voiced	front	approximant	voiced	front	plosive	0	1	1
B	J	1	28	UJU1.WAV	0	1	3	30	voiced	back	plosive	voiced	front	plosive	1	0	1
B	P	1	49	IPI1.WAV	0	1	2	30	voiceless	front	plosive	voiced	front	plosive	1	1	0
B	B	8	3	IBI1.WAV	1	1	4	22	voiced	front	plosive	voiced	front	plosive	1	1	1
B	Y	1	53	AYA1.WAV	0	1	2	30	voiced	back	approximant	voiced	front	plosive	0	0	1
B	R	14	46	URU1.WAV	0	1	2	18	voiced	middle	approximant	voiced	front	plosive	0	0	1
B	B	6	58	IBI1.WAV	1	2	2	39	voiced	front	plosive	voiced	front	plosive	1	1	1
B	B	15	36	ABA1.WAV	1	1	3	18	voiced	front	plosive	voiced	front	plosive	1	1	1
B	B	16	38	ABA1.WAV	1	1	4	19	voiced	front	plosive	voiced	front	plosive	1	1	1
B	B	6	21	ABA1.WAV	1	2	4	39	voiced	front	plosive	voiced	front	plosive	1	1	1
B	G	3	35	IGI1.WAV	0	3	4	22	voiced	back	plosive	voiced	front	plosive	1	0	1
B	M	1	56	AMA1.WAV	0	1	5	30	voiced	front	nasal	voiced	front	plosive	0	1	1
B	P	7	7	APA1.WAV	0	1	4	22	voiceless	front	plosive	voiced	front	plosive	1	1	0
B	B	10	9	IBI1.WAV	1	3	2	19	voiced	front	plosive	voiced	front	plosive	1	1	1
B	TH	3	5	ITHI1.WAV	0	3	4	22	voiceless	front	fricative	voiced	front	plosive	0	1	0
B	B	1	47	ABA1.WAV	1	2	5	21	voiced	front	plosive	voiced	front	plosive	1	1	1
B	B	11	23	UBU1.WAV	1	1	4	23	voiced	front	plosive	voiced	front	plosive	1	1	1
B	B	16	41	IBI1.WAV	1	3	4	21	voiced	front	plosive	voiced	front	plosive	1	1	1
B	D	1	49	ADA1.WAV	0	1	4	30	voiced	middle	plosive	voiced	front	plosive	1	0	1
B	F	1	33	IFI1.WAV	0	1	2	30	voiceless	front	fricative	voiced	front	plosive	0	1	0
B	B	12	32	ABA1.WAV	1	2	4	23	voiced	front	plosive	voiced	front	plosive	1	1	1
B	F	6	34	AFA1.WAV	0	3	5	20	voiceless	front	fricative	voiced	front	plosive	0	1	0
B	B	4	3	IBI1.WAV	1	1	4	19	voiced	front	plosive	voiced	front	plosive	1	1	1
B	F	4	58	AFA1.WAV	0	2	5	31	voiceless	front	fricative	voiced	front	plosive	0	1	0
CH	S	14	3	USU1.WAV	0	2	2	18	voiceless	middle	fricative	voiceless	back	plosive	0	0	1
CH	T	7	6	ATA1.WAV	0	2	3	18	voiceless	middle	plosive	voiceless	back	plosive	1	0	1
CH	T	14	14	ATA1.WAV	0	2	2	18	voiceless	middle	plosive	voiceless	back	plosive	1	0	1
CH	CH	10	19	ACHA1.WAV	1	3	4	19	voiceless	back	plosive	voiceless	back	plosive	1	1	1
CH	J	1	15	UJU1.WAV	0	1	2	30	voiced	back	plosive	voiceless	back	plosive	1	1	0
CH	CH	2	25	ACHA1.WAV	1	1	5	20	voiceless	back	plosive	voiceless	back	plosive	1	1	1
CH	K	5	45	IKI1.WAV	0	1	4	25	voiceless	back	plosive	voiceless	back	plosive	1	1	1
CH	CH	8	47	UCHU1.WAV	1	2	5	18	voiceless	back	plosive	voiceless	back	plosive	1	1	1
CH	K	16	9	AKA1.WAV	0	1	4	19	voiceless	back	plosive	voiceless	back	plosive	1	1	1
CH	J	17	1	AJA1.WAV	0	2	3	21	voiced	back	plosive	voiceless	back	plosive	1	1	0
CH	T	5	22	UTU1.WAV	0	1	5	25	voiceless	middle	plosive	voiceless	back	plosive	1	0	1
CH	T	15	15	ATA1.WAV	0	3	5	18	voiceless	middle	plosive	voiceless	back	plosive	1	0	1
CH	V	4	23	AVA1.WAV	0	1	2	19	voiced	front	fricative	voiceless	back	plosive	0	0	0
CH	T	6	54	UTU1.WAV	0	1	3	36	voiceless	middle	plosive	voiceless	back	plosive	1	0	1
CH	K	9	39	IKI1.WAV	0	3	3	20	voiceless	back	plosive	voiceless	back	plosive	1	1	1
CH	CH	5	1	ACHA1.WAV	1	2	2	18	voiceless	back	plosive	voiceless	back	plosive	1	1	1
CH	T	5	34	ATA1.WAV	0	2	5	18	voiceless	middle	plosive	voiceless	back	plosive	1	0	1
CH	P	12	2	IPI1.WAV	0	2	3	23	voiceless	front	plosive	voiceless	back	plosive	1	0	1
CH	P	17	41	IPI1.WAV	0	1	2	23	voiceless	front	plosive	voiceless	back	plosive	1	0	1
CH	T	4	39	UTU1.WAV	0	3	2	40	voiceless	middle	plosive	voiceless	back	plosive	1	0	1
CH	P	7	29	APA1.WAV	0	3	2	33	voiceless	front	plosive	voiceless	back	plosive	1	0	1
CH	CH	16	60	ACHA1.WAV	1	1	2	19	voiceless	back	plosive	voiceless	back	plosive	1	1	1
CH	CH	16	25	ICHI1.WAV	1	3	4	21	voiceless	back	plosive	voiceless	back	plosive	1	1	1
CH	J	13	20	IJI1.WAV	0	3	5	20	voiced	back	plosive	voiceless	back	plosive	1	1	0
CH	K	1	40	IKI1.WAV	0	2	4	21	voiceless	back	plosive	voiceless	back	plosive	1	1	1
CH	CH	14	42	ICHI1.WAV	1	2	5	18	voiceless	back	plosive	voiceless	back	plosive	1	1	1
CH	K	13	13	UKU1.WAV	0	3	2	20	voiceless	back	plosive	voiceless	back	plosive	1	1	1
CH	T	4	34	ITI1.WAV	0	1	5	19	voiceless	middle	plosive	voiceless	back	plosive	1	0	1
CH	CH	15	53	UCHU1.WAV	1	1	4	18	voiceless	back	plosive	voiceless	back	plosive	1	1	1
CH	T	10	35	ITI1.WAV	0	2	4	19	voiceless	middle	plosive	voiceless	back	plosive	1	0	1
CH	T	17	28	ITI1.WAV	0	3	2	21	voiceless	middle	plosive	voiceless	back	plosive	1	0	1
CH	K	9	1	IKI1.WAV	0	2	4	21	voiceless	back	plosive	voiceless	back	plosive	1	1	1
CH	CH	15	51	ACHA1.WAV	1	2	2	19	voiceless	back	plosive	voiceless	back	plosive	1	1	1
CH	CH	6	29	ICHI1.WAV	1	1	4	36	voiceless	back	plosive	voiceless	back	plosive	1	1	1
CH	T	4	56	ATA1.WAV	0	1	5	19	voiceless	middle	plosive	voiceless	back	plosive	1	0	1
CH	J	12	1	UJU1.WAV	0	3	3	20	voiced	back	plosive	voiceless	back	plosive	1	1	0
CH	B	13	9	IBI1.WAV	0	3	2	20	voiced	front	plosive	voiceless	back	plosive	1	0	0
CH	T	13	51	ITI1.WAV	0	1	3	20	voiceless	middle	plosive	voiceless	back	plosive	1	0	1
CH	CH	7	38	ICHI1.WAV	1	2	5	18	voiceless	back	plosive	voiceless	back	plosive	1	1	1
CH	K	12	45	UKU1.WAV	0	3	5	20	voiceless	back	plosive	voiceless	back	plosive	1	1	1
CH	CH	6	40	ICHI1.WAV	1	3	3	20	voiceless	back	plosive	voiceless	back	plosive	1	1	1
CH	K	18	38	IKI1.WAV	0	1	2	30	voiceless	back	plosive	voiceless	back	plosive	1	1	1
CH	CH	2	20	UCHU1.WAV	1	3	5	27	voiceless	back	plosive	voiceless	back	plosive	1	1	1
CH	T	12	60	UTU1.WAV	0	2	5	23	voiceless	middle	plosive	voiceless	back	plosive	1	0	1
CH	CH	7	1	UCHU1.WAV	1	2	4	18	voiceless	back	plosive	voiceless	back	plosive	1	1	1
CH	J	5	16	UJU1.WAV	0	2	5	18	voiced	back	plosive	voiceless	back	plosive	1	1	0
CH	CH	9	18	ICHI1.WAV	1	2	2	21	voiceless	back	plosive	voiceless	back	plosive	1	1	1
CH	CH	5	25	ICHI1.WAV	1	2	5	18	voiceless	back	plosive	voiceless	back	plosive	1	1	1
CH	J	2	10	UJU1.WAV	0	1	4	20	voiced	back	plosive	voiceless	back	plosive	1	1	0
CH	CH	5	16	UCHU1.WAV	1	2	4	18	voiceless	back	plosive	voiceless	back	plosive	1	1	1
CH	CH	6	57	UCHU1.WAV	1	1	5	36	voiceless	back	plosive	voiceless	back	plosive	1	1	1
CH	SH	2	2	USHU1.WAV	0	2	2	38	voiceless	back	fricative	voiceless	back	plosive	0	1	1
CH	J	6	55	UJU1.WAV	0	1	2	36	voiced	back	plosive	voiceless	back	plosive	1	1	0
CH	TH	15	9	ITHI1.WAV	0	3	3	18	voiceless	front	fricative	voiceless	back	plosive	0	0	1
CH	CH	6	18	ACHA1.WAV	1	1	3	36	voiceless	back	plosive	voiceless	back	plosive	1	1	1
CH	CH	8	2	UCHU1.WAV	1	1	3	22	voiceless	back	plosive	voiceless	back	plosive	1	1	1
CH	SH	10	34	ISHI1.WAV	0	1	3	33	voiceless	back	fricative	voiceless	back	plosive	0	1	1
CH	T	13	3	UTU1.WAV	0	3	2	20	voiceless	middle	plosive	voiceless	back	plosive	1	0	1
CH	P	4	7	UPU1.WAV	0	3	4	40	voiceless	front	plosive	voiceless	back	plosive	1	0	1
CH	K	1	3	IKI1.WAV	0	1	3	30	voiceless	back	plosive	voiceless	back	plosive	1	1	1
CH	CH	1	45	ICHI1.WAV	1	2	3	21	voiceless	back	plosive	voiceless	back	plosive	1	1	1
CH	CH	18	25	ACHA1.WAV	1	2	4	20	voiceless	back	plosive	voiceless	back	plosive	1	1	1
CH	T	15	26	ITI1.WAV	0	3	4	18	voiceless	middle	plosive	voiceless	back	plosive	1	0	1
CH	T	17	27	UTU1.WAV	0	1	5	23	voiceless	middle	plosive	voiceless	back	plosive	1	0	1
CH	K	12	38	IKI1.WAV	0	2	5	23	voiceless	back	plosive	voiceless	back	plosive	1	1	1
CH	CH	1	20	UCHU1.WAV	1	1	3	30	voiceless	back	plosive	voiceless	back	plosive	1	1	1
CH	CH	1	24	UCHU1.WAV	1	2	2	21	voiceless	back	plosive	voiceless	back	plosive	1	1	1
CH	K	10	13	IKI1.WAV	0	2	2	19	voiceless	back	plosive	voiceless	back	plosive	1	1	1
CH	T	14	1	UTU1.WAV	0	3	3	24	voiceless	middle	plosive	voiceless	back	plosive	1	0	1
CH	CH	13	12	UCHU1.WAV	1	2	2	21	voiceless	back	plosive	voiceless	back	plosive	1	1	1
CH	T	16	38	UTU1.WAV	0	2	3	18	voiceless	middle	plosive	voiceless	back	plosive	1	0	1
CH	CH	18	12	UCHU1.WAV	1	1	5	30	voiceless	back	plosive	voiceless	back	plosive	1	1	1
CH	CH	1	34	ACHA1.WAV	1	3	3	20	voiceless	back	plosive	voiceless	back	plosive	1	1	1
CH	SH	5	39	ASHA1.WAV	0	1	3	25	voiceless	back	fricative	voiceless	back	plosive	0	1	1
CH	T	1	51	UTU1.WAV	0	3	5	20	voiceless	middle	plosive	voiceless	back	plosive	1	0	1
CH	CH	17	12	ACHA1.WAV	1	1	5	23	voiceless	back	plosive	voiceless	back	plosive	1	1	1
CH	J	17	33	AJA1.WAV	0	1	2	23	voiced	back	plosive	voiceless	back	plosive	1	1	0
CH	T	7	31	ITI1.WAV	0	3	5	33	voiceless	middle	plosive	voiceless	back	plosive	1	0	1
CH	J	14	43	AJA1.WAV	0	1	2	18	voiced	back	plosive	voiceless	back	plosive	1	1	0
CH	CH	13	8	ICHI1.WAV	1	3	3	20	voiceless	back	plosive	voiceless	back	plosive	1	1	1
CH	J	12	4	UJU1.WAV	0	1	2	19	voiced	back	plosive	voiceless	back	plosive	1	1	0
CH	J	10	20	AJA1.WAV	0	3	2	19	voiced	back	plosive	voiceless	back	plosive	1	1	0
CH	T	14	58	ITI1.WAV	0	3	3	24	voiceless	middle	plosive	voiceless	back	plosive	1	0	1
CH	K	7	6	IKI1.WAV	0	1	4	22	voiceless	back	plosive	voiceless	back	plosive	1	1	1
CH	J	11	1	UJU1.WAV	0	1	3	23	voiced	back	plosive	voiceless	back	plosive	1	1	0
CH	T	15	56	UTU1.WAV	0	2	3	19	voiceless	middle	plosive	voiceless	back	plosive	1	0	1
CH	T	10	40	UTU1.WAV	0	2	2	19	voiceless	middle	plosive	voiceless	back	plosive	1	0	1
CH	T	12	13	UTU1.WAV	0	2	3	23	voiceless	middle	plosive	voiceless	back	plosive	1	0	1
CH	J	11	40	AJA1.WAV	0	1	5	23	voiced	back	plosive	voiceless	back	plosive	1	1	0
CH	CH	8	28	ICHI1.WAV	1	2	3	18	voiceless	back	plosive	voiceless	back	plosive	1	1	1
CH	J	16	1	UJU1.WAV	0	3	2	21	voiced	back	plosive	voiceless	back	plosive	1	1	0
CH	T	18	22	UTU1.WAV	0	2	3	20	voiceless	middle	plosive	voiceless	back	plosive	1	0	1
CH	CH	5	27	UCHU1.WAV	1	2	2	18	voiceless	back	plosive	voiceless	back	plosive	1	1	1
CH	CH	14	36	ACHA1.WAV	1	3	5	24	voiceless	back	plosive	voiceless	back	plosive	1	1	1
CH	T	4	15	ATA1.WAV	0	3	2	40	voiceless	middle	plosive	voiceless	back	plosive	1	0	1
CH	L	1	16	ILI1.WAV	0	2	2	21	voiced	middle	approximant	voiceless	back	plosive	0	0	0
CH	CH	10	38	ACHA1.WAV	1	2	4	19	voiceless	back	plosive	voiceless	back	plosive	1	1	1
CH	CH	14	52	ICHI1.WAV	1	2	4	18	voiceless	back	plosive	voiceless	back	plosive	1	1	1
CH	CH	7	42	UCHU1.WAV	1	1	3	22	voiceless	back	plosive	voiceless	back	plosive	1	1	1
CH	J	14	17	AJA1.WAV	0	2	2	18	voiced	back	plosive	voiceless	back	plosive	1	1	0
CH	T	16	54	UTU1.WAV	0	1	2	19	voiceless	middle	plosive	voiceless	back	plosive	1	0	1
CH	SH	11	41	ASHA1.WAV	0	1	4	23	voiceless	back	fricative	voiceless	back	plosive	0	1	1
CH	CH	13	59	ICHI1.WAV	1	2	2	21	voiceless	back	plosive	voiceless	back	plosive	1	1	1
CH	CH	8	16	ICHI1.WAV	1	1	5	22	voiceless	back	plosive	voiceless	back	plosive	1	1	1
CH	L	15	35	ALA1.WAV	0	3	3	18	voiced	middle	approximant	voiceless	back	plosive	0	0	0
CH	TH	4	46	ITHI1.WAV	0	3	3	40	voiceless	front	fricative	voiceless	back	plosive	0	0	1
CH	CH	4	43	UCHU1.WAV	1	1	4	19	voiceless	back	plosive	voiceless	back	plosive	1	1	1
CH	CH	18	25	ACHA1.WAV	1	1	4	30	voiceless	back	plosive	voiceless	back	plosive	1	1	1
CH	K	8	16	IKI1.WAV	0	1	3	22	voiceless	back	plosive	voiceless	back	plosive	1	1	1
CH	K	12	7	AKA1.WAV	0	1	2	19	voiceless	back	plosive	voiceless	back	plosive	1	1	1
CH	T	14	18	UTU1.WAV	0	1	4	18	voiceless	middle	plosive	voiceless	back	plosive	1	0	1
CH	T	8	8	UTU1.WAV	0	2	4	18	voiceless	middle	plosive	voiceless	back	plosive	1	0	1
CH	CH	6	29	ACHA1.WAV	1	2	3	39	voiceless	back	plosive	voiceless	back	plosive	1	1	1
CH	T	15	5	ITI1.WAV	0	3	5	18	voiceless	middle	plosive	voiceless	back	plosive	1	0	1
CH	TH	12	7	ITHI1.WAV	0	2	5	23	voiceless	front	fricative	voiceless	back	plosive	0	0	1
CH	CH	10	30	ICHI1.WAV	1	2	5	19	voiceless	back	plosive	voiceless	back	plosive	1	1	1
CH	CH	14	14	ACHA1.WAV	1	2	3	18	voiceless	back	plosive	voiceless	back	plosive	1	1	1
CH	K	11	12	UKU1.WAV	0	1	4	23	voiceless	back	plosive	voiceless	back	plosive	1	1	1
CH	CH	1	33	ACHA1.WAV	1	3	4	20	voiceless	back	plosive	voiceless	back	plosive	1	1	1
CH	K	11	8	IKI1.WAV	0	2	3	19	voiceless	back	plosive	voiceless	back	plosive	1	1	1
CH	CH	11	21	ACHA1.WAV	1	1	4	23	voiceless	back	plosive	voiceless	back	plosive	1	1	1
CH	TH	17	19	ATHA1.WAV	0	3	5	21	voiceless	front	fricative	voiceless	back	plosive	0	0	1
CH	CH	6	21	ACHA1.WAV	1	1	2	36	voiceless	back	plosive	voiceless	back	plosive	1	1	1
CH	J	4	42	AJA1.WAV	0	1	4	19	voiced	back	plosive	voiceless	back	plosive	1	1	0
CH	CH	6	40	UCHU1.WAV	1	2	5	39	voiceless	back	plosive	voiceless	back	plosive	1	1	1
CH	T	3	27	UTU1.WAV	0	3	5	22	voiceless	middle	plosive	voiceless	back	plosive	1	0	1
CH	S	2	32	ASA1.WAV	0	2	5	38	voiceless	middle	fricative	voiceless	back	plosive	0	0	1
CH	CH	18	60	UCHU1.WAV	1	2	4	20	voiceless	back	plosive	voiceless	back	plosive	1	1	1
CH	TH	11	6	ITHI1.WAV	0	1	5	23	voiceless	front	fricative	voiceless	back	plosive	0	0	1
CH	T	7	12	UTU1.WAV	0	1	4	22	voiceless	middle	plosive	voiceless	back	plosive	1	0	1
CH	CH	9	2	ICHI1.WAV	1	3	3	20	voiceless	back	plosive	voiceless	back	plosive	1	1	1
CH	CH	7	41	UCHU1.WAV	1	1	5	22	voiceless	back	plosive	voiceless	back	plosive	1	1	1
CH	CH	6	10	UCHU1.WAV	1	1	4	36	voiceless	back	plosive	voiceless	back	plosive	1	1	1
CH	SH	13	20	USHU1.WAV	0	3	2	20	voiceless	back	fricative	voiceless	back	plosive	0	1	1
CH	T	18	34	UTU1.WAV	0	3	3	22	voiceless	middle	plosive	voiceless	back	plosive	1	0	1
CH	J	15	11	AJA1.WAV	0	3	4	18	voiced	back	plosive	voiceless	back	plosive	1	1	0
CH	CH	3	4	ACHA1.WAV	1	1	2	22	voiceless	back	plosive	voiceless	back	plosive	1	1	1
CH	CH	8	15	UCHU1.WAV	1	2	3	18	voiceless	back	plosive	voiceless	back	plosive	1	1	1
CH	CH	6	19	ACHA1.WAV	1	1	4	36	voiceless	back	plosive	voiceless	back	plosive	1	1	1
CH	CH	7	49	UCHU1.WAV	1	3	5	33	voiceless	back	plosive	voiceless	back	plosive	1	1	1
CH	CH	5	17	ACHA1.WAV	1	1	2	25	voiceless	back	plosive	voiceless	back	plosive	1	1	1
CH	CH	18	59	UCHU1.WAV	1	2	2	20	voiceless	back	plosive	voiceless	back	plosive	1	1	1
CH	CH	4	6	UCHU1.WAV	1	1	5	19	voiceless	back	plosive	voiceless	back	plosive	1	1	1
CH	J	2	37	UJU1.WAV	0	1	5	20	voiced	back	plosive	voiceless	back	plosive	1	1	0
CH	CH	17	47	ACHA1.WAV	1	2	2	21	voiceless	back	plosive	voiceless	back	plosive	1	1	1
CH	CH	18	35	ACHA1.WAV	1	2	5	20	voiceless	back	plosive	voiceless	back	plosive	1	1	1
CH	K	10	3	UKU1.WAV	0	3	4	19	voiceless	back	plosive	voiceless	back	plosive	1	1	1
CH	CH	17	21	ACHA1.WAV	1	1	4	23	voiceless	back	plosive	voiceless	back	plosive	1	1	1
CH	CH	10	9	ICHI1.WAV	1	3	4	19	voiceless	back	plosive	voiceless	back	plosive	1	1	1
CH	CH	15	50	ACHA1.WAV	1	1	2	18	voiceless	back	plosive	voiceless	back	plosive	1	1	1
CH	CH	10	42	ACHA1.WAV	1	1	4	33	voiceless	back	plosive	voiceless	back	plosive	1	1	1
CH	T	1	6	ITI1.WAV	0	3	5	20	voiceless	middle	plosive	voiceless	back	plosive	1	0	1
CH	CH	16	37	UCHU1.WAV	1	1	3	19	voiceless	back	plosive	voiceless	back	plosive	1	1	1
CH	CH	16	30	ACHA1.WAV	1	2	3	18	voiceless	back	plosive	voiceless	back	plosive	1	1	1
CH	CH	7	37	ACHA1.WAV	1	1	4	22	voiceless	back	plosive	voiceless	back	plosive	1	1	1
CH	CH	6	29	ICHI1.WAV	1	2	5	39	voiceless	back	plosive	voiceless	back	plosive	1	1	1
CH	J	11	18	AJA1.WAV	0	3	2	19	voiced	back	plosive	voiceless	back	plosive	1	1	0
CH	J	5	1	UJU1.WAV	0	2	4	18	voiced	back	plosive	voiceless	back	plosive	1	1	0
CH	CH	13	46	UCHU1.WAV	1	3	3	20	voiceless	back	plosive	voiceless	back	plosive	1	1	1
CH	CH	13	55	ICHI1.WAV	1	3	5	20	voiceless	back	plosive	voiceless	back	plosive	1	1	1
CH	CH	14	58	ACHA1.WAV	1	2	5	18	voiceless	back	plosive	voiceless	back	plosive	1	1	1
CH	CH	17	4	ICHI1.WAV	1	2	3	21	voiceless	back	plosive	voiceless	back	plosive	1	1	1
CH	CH	16	20	ICHI1.WAV	1	3	5	21	voiceless	back	plosive	voiceless	back	plosive	1	1	1
CH	CH	18	41	ICHI1.WAV	1	1	4	30	voiceless	back	plosive	voiceless	back	plosive	1	1	1
CH	CH	8	20	ACHA1.WAV	1	2	3	18	voiceless	back	plosive	voiceless	back	plosive	1	1	1
CH	J	9	6	IJI1.WAV	0	2	3	21	voiced	back	plosive	voiceless	back	plosive	1	1	0
CH	CH	9	28	UCHU1.WAV	1	2	2	21	voiceless	back	plosive	voiceless	back	plosive	1	1	1
CH	CH	13	58	ICHI1.WAV	1	2	3	21	voiceless	back	plosive	voiceless	back	plosive	1	1	1
CH	CH	10	28	ICHI1.WAV	1	2	2	19	voiceless	back	plosive	voiceless	back	plosive	1	1	1
CH	J	4	5	IJI1.WAV	0	1	4	19	voiced	back	plosive	voiceless	back	plosive	1	1	0
CH	CH	8	1	UCHU1.WAV	1	1	5	22	voiceless	back	plosive	voiceless	back	plosive	1	1	1
CH	CH	12	17	UCHU1.WAV	1	1	4	19	voiceless	back	plosive	voiceless	back	plosive	1	1	1
CH	CH	10	6	ICHI1.WAV	1	3	3	19	voiceless	back	plosive	voiceless	back	plosive	1	1	1
CH	CH	8	36	ICHI1.WAV	1	2	4	18	voiceless	back	plosive	voiceless	back	plosive	1	1	1
CH	CH	4	54	ICHI1.WAV	1	1	4	19	voiceless	back	plosive	voiceless	back	plosive	1	1	1
CH	T	13	42	UTU1.WAV	0	2	5	21	voiceless	middle	plosive	voiceless	back	plosive	1	0	1
CH	CH	5	1	ICHI1.WAV	1	1	5	25	voiceless	back	plosive	voiceless	back	plosive	1	1	1
CH	T	1	49	ITI1.WAV	0	3	4	20	voiceless	middle	plosive	voiceless	back	plosive	1	0	1
CH	CH	6	53	ACHA1.WAV	1	3	3	20	voiceless	back	plosive	voiceless	back	plosive	1	1	1
CH	J	8	23	IJI1.WAV	0	1	2	22	voiced	back	plosive	voiceless	back	plosive	1	1	0
CH	Y	15	10	AYA1.WAV	0	3	2	18	voiced	back	approximant	voiceless	back	plosive	0	1	0
CH	CH	15	43	ACHA1.WAV	1	2	3	19	voiceless	back	plosive	voiceless	back	plosive	1	1	1
CH	CH	5	4	ACHA1.WAV	1	2	4	18	voiceless	back	plosive	voiceless	back	plosive	1	1	1
CH	T	10	13	ATA1.WAV	0	2	4	19	voiceless	middle	plosive	voiceless	back	plosive	1	0	1
CH	J	13	19	UJU1.WAV	0	2	4	21	voiced	back	plosive	voiceless	back	plosive	1	1	0
CH	CH	4	23	ACHA1.WAV	1	3	4	40	voiceless	back	plosive	voiceless	back	plosive	1	1	1
CH	T	1	13	UTU1.WAV	0	1	4	30	voiceless	middle	plosive	voiceless	back	plosive	1	0	1
CH	J	13	32	UJU1.WAV	0	3	3	20	voiced	back	plosive	voiceless	back	plosive	1	1	0
CH	CH	7	25	UCHU1.WAV	1	2	3	18	voiceless	back	plosive	voiceless	back	plosive	1	1	1
CH	CH	16	58	UCHU1.WAV	1	3	3	21	voiceless	back	plosive	voiceless	back	plosive	1	1	1
CH	CH	11	27	ACHA1.WAV	1	1	3	23	voiceless	back	plosive	voiceless	back	plosive	1	1	1
CH	P	10	46	IPI1.WAV	0	1	2	33	voiceless	front	plosive	voiceless	back	plosive	1	0	1
CH	CH	13	35	UCHU1.WAV	1	1	3	20	voiceless	back	plosive	voiceless	back	plosive	1	1	1
CH	K	12	15	UKU1.WAV	0	3	2	20	voiceless	back	plosive	voiceless	back	plosive	1	1	1
CH	CH	11	24	ICHI1.WAV	1	2	4	19	voiceless	back	plosive	voiceless	back	plosive	1	1	1
CH	K	8	7	AKA1.WAV	0	3	4	20	voiceless	back	plosive	voiceless	back	plosive	1	1	1
CH	P	13	21	IPI1.WAV	0	3	2	20	voiceless	front	plosive	voiceless	back	plosive	1	0	1
CH	CH	8	47	ICHI1.WAV	1	1	3	22	voiceless	back	plosive	voiceless	back	plosive	1	1	1
CH	TH	8	11	ATHA1.WAV	0	3	2	20	voiceless	front	fricative	voiceless	back	plosive	0	0	1
CH	P	1	27	UPU1.WAV	0	3	2	20	voiceless	front	plosive	voiceless	back	plosive	1	0	1
CH	CH	12	33	ACHA1.WAV	1	2	4	23	voiceless	back	plosive	voiceless	back	plosive	1	1	1
CH	CH	9	29	ACHA1.WAV	1	1	3	19	voiceless	back	plosive	voiceless	back	plosive	1	1	1
CH	S	1	11	USU1.WAV	0	1	5	30	voiceless	middle	fricative	voiceless	back	plosive	0	0	1
CH	CH	7	25	UCHU1.WAV	1	1	4	22	voiceless	back	plosive	voiceless	back	plosive	1	1	1
CH	CH	13	2	UCHU1.WAV	1	3	5	20	voiceless	back	plosive	voiceless	back	plosive	1	1	1
CH	CH	12	32	ICHI1.WAV	1	3	4	20	voiceless	back	plosive	voiceless	back	plosive	1	1	1
CH	CH	2	17	UCHU1.WAV	1	1	5	20	voiceless	back	plosive	voiceless	back	plosive	1	1	1
CH	CH	10	25	UCHU1.WAV	1	3	2	19	voiceless	back	plosive	voiceless	back	plosive	1	1	1
CH	CH	13	32	ICHI1.WAV	1	1	4	20	voiceless	back	plosive	voiceless	back	plosive	1	1	1
CH	CH	9	22	ICHI1.WAV	1	1	4	19	voiceless	back	plosive	voiceless	back	plosive	1	1	1
CH	K	2	18	AKA1.WAV	0	1	3	20	voiceless	back	plosive	voiceless	back	plosive	1	1	1
CH	T	18	60	UTU1.WAV	0	2	5	20	voiceless	middle	plosive	voiceless	back	plosive	1	0	1
CH	Y	4	53	IYI1.WAV	0	3	2	40	voiced	back	approximant	voiceless	back	plosive	0	1	0
CH	T	16	4	ATA1.WAV	0	1	4	19	voiceless	middle	plosive	voiceless	back	plosive	1	0	1
CH	CH	17	35	UCHU1.WAV	1	2	4	21	voiceless	back	plosive	voiceless	back	plosive	1	1	1
CH	CH	10	32	UCHU1.WAV	1	3	4	19	voiceless	back	plosive	voiceless	back	plosive	1	1	1
CH	CH	4	18	UCHU1.WAV	1	2	2	31	voiceless	back	plosive	voiceless	back	plosive	1	1	1
CH	T	17	32	ATA1.WAV	0	1	3	23	voiceless	middle	plosive	voiceless	back	plosive	1	0	1
CH	CH	18	12	UCHU1.WAV	1	1	2	30	voiceless	back	plosive	voiceless	back	plosive	1	1	1
CH	K	4	34	AKA1.WAV	0	1	3	19	voiceless	back	plosive	voiceless	back	plosive	1	1	1
CH	T	7	55	UTU1.WAV	0	3	4	33	voiceless	middle	plosive	voiceless	back	plosive	1	0	1
CH	G	3	13	UGU1.WAV	0	3	4	22	voiced	back	plosive	voiceless	back	plosive	1	1	0
CH	CH	7	60	ICHI1.WAV	1	2	3	18	voiceless	back	plosive	voiceless	back	plosive	1	1	1
CH	CH	6	12	ACHA1.WAV	1	1	5	36	voiceless	back	plosive	voiceless	back	plosive	1	1	1
CH	CH	12	44	UCHU1.WAV	1	1	2	19	voiceless	back	plosive	voiceless	back	plosive	1	1	1
CH	CH	5	56	UCHU1.WAV	1	3	4	30	voiceless	back	plosive	voiceless	back	plosive	1	1	1
CH	N	4	1	INI1.WAV	0	3	5	40	voiced	middle	nasal	voiceless	back	plosive	0	0	0
CH	CH	9	47	UCHU1.WAV	1	1	5	19	voiceless	back	plosive	voiceless	back	plosive	1	1	1
CH	CH	5	46	UCHU1.WAV	1	1	3	25	voiceless	back	plosive	voiceless	back	plosive	1	1	1
CH	T	13	20	UTU1.WAV	0	3	4	20	voiceless	middle	plosive	voiceless	back	plosive	1	0	1
CH	CH	16	54	UCHU1.WAV	1	2	4	18	voiceless	back	plosive	voiceless	back	plosive	1	1	1
CH	J	3	26	UJU1.WAV	0	3	4	22	voiced	back	plosive	voiceless	back	plosive	1	1	0
CH	K	1	40	IKI1.WAV	0	1	5	30	voiceless	back	plosive	voiceless	back	plosive	1	1	1
CH	CH	14	43	ICHI1.WAV	1	1	3	18	voiceless	back	plosive	voiceless	back	plosive	1	1	1
CH	CH	6	48	ICHI1.WAV	1	2	4	39	voiceless	back	plosive	voiceless	back	plosive	1	1	1
CH	CH	10	7	UCHU1.WAV	1	2	3	19	voiceless	back	plosive	voiceless	back	plosive	1	1	1
CH	CH	5	37	ACHA1.WAV	1	3	4	30	voiceless	back	plosive	voiceless	back	plosive	1	1	1
CH	J	2	16	IJI1.WAV	0	1	5	20	voiced	back	plosive	voiceless	back	plosive	1	1	0
CH	J	5	1	AJA1.WAV	0	3	4	30	voiced	back	plosive	voiceless	back	plosive	1	1	0
CH	P	14	35	UPU1.WAV	0	2	2	18	voiceless	front	plosive	voiceless	back	plosive	1	0	1
CH	J	4	27	IJI1.WAV	0	1	3	19	voiced	back	plosive	voiceless	back	plosive	1	1	0
CH	SH	5	23	ASHA1.WAV	0	2	3	18	voiceless	back	fricative	voiceless	back	plosive	0	1	1
CH	CH	7	60	ACHA1.WAV	1	2	2	18	voiceless	back	plosive	voiceless	back	plosive	1	1	1
CH	K	4	58	AKA1.WAV	0	1	5	19	voiceless	back	plosive	voiceless	back	plosive	1	1	1
CH	T	18	28	UTU1.WAV	0	2	2	20	voiceless	middle	plosive	voiceless	back	plosive	1	0	1
CH	CH	16	15	UCHU1.WAV	1	1	5	19	voiceless	back	plosive	voiceless	back	plosive	1	1	1
CH	J	4	22	IJI1.WAV	0	1	5	19	voiced	back	plosive	voiceless	back	plosive	1	1	0
CH	CH	16	26	ACHA1.WAV	1	1	3	19	voiceless	back	plosive	voiceless	back	plosive	1	1	1
CH	B	15	60	UBU1.WAV	0	3	3	18	voiced	front	plosive	voiceless	back	plosive	1	0	0
CH	CH	6	46	ACHA1.WAV	1	2	5	39	voiceless	back	plosive	voiceless	back	plosive	1	1	1
CH	CH	4	28	ICHI1.WAV	1	1	5	19	voiceless	back	plosive	voiceless	back	plosive	1	1	1
CH	CH	12	45	ICHI1.WAV	1	1	5	19	voiceless	back	plosive	voiceless	back	plosive	1	1	1
CH	CH	8	13	UCHU1.WAV	1	1	4	22	voiceless	back	plosive	voiceless	back	plosive	1	1	1
CH	CH	3	1	ACHA1.WAV	1	1	4	22	voiceless	back	plosive	voiceless	back	plosive	1	1	1
CH	CH	3	59	ACHA1.WAV	1	2	4	19	voiceless	back	plosive	voiceless	back	plosive	1	1	1
CH	CH	18	52	UCHU1.WAV	1	3	4	22	voiceless	back	plosive	voiceless	back	plosive	1	1	1
CH	CH	15	42	UCHU1.WAV	1	1	2	18	voiceless	back	plosive	voiceless	back	plosive	1	1	1
CH	CH	15	48	UCHU1.WAV	1	3	4	18	voiceless	back	plosive	voiceless	back	plosive	1	1	1
CH	CH	16	30	ACHA1.WAV	1	3	3	21	voiceless	back	plosive	voiceless	back	plosive	1	1	1
CH	J	16	49	IJI1.WAV	0	1	2	19	voiced	back	plosive	voiceless	back	plosive	1	1	0
CH	CH	12	17	UCHU1.WAV	1	3	3	20	voiceless	back	plosive	voiceless	back	plosive	1	1	1
CH	CH	5	10	ACHA1.WAV	1	2	3	18	voiceless	back	plosive	voiceless	back	plosive	1	1	1
CH	CH	3	51	UCHU1.WAV	1	1	3	22	voiceless	back	plosive	voiceless	back	plosive	1	1	1
CH	CH	9	24	UCHU1.WAV	1	1	4	19	voiceless	back	plosive	voiceless	back	plosive	1	1	1
CH	CH	17	52	ACHA1.WAV	1	2	4	21	voiceless	back	plosive	voiceless	back	plosive	1	1	1
CH	CH	8	16	UCHU1.WAV	1	3	4	20	voiceless	back	plosive	voiceless	back	plosive	1	1	1
CH	CH	5	49	UCHU1.WAV	1	1	5	25	voiceless	back	plosive	voiceless	back	plosive	1	1	1
CH	CH	16	12	UCHU1.WAV	1	1	4	19	voiceless	back	plosive	voiceless	back	plosive	1	1	1
CH	CH	13	29	UCHU1.WAV	1	1	5	20	voiceless	back	plosive	voiceless	back	plosive	1	1	1
CH	CH	18	54	ICHI1.WAV	1	3	4	22	voiceless	back	plosive	voiceless	back	plosive	1	1	1
CH	CH	8	42	ACHA1.WAV	1	1	3	22	voiceless	back	plosive	voiceless	back	plosive	1	1	1
CH	K	2	21	UKU1.WAV	0	1	4	20	voiceless	back	plosive	voiceless	back	plosive	1	1	1
CH	T	4	48	UTU1.WAV	0	1	5	19	voiceless	middle	plosive	voiceless	back	plosive	1	0	1
CH	CH	3	57	UCHU1.WAV	1	1	5	22	voiceless	back	plosive	voiceless	back	plosive	1	1	1
CH	T	8	41	ITI1.WAV	0	3	4	20	voiceless	middle	plosive	voiceless	back	plosive	1	0	1
CH	CH	14	35	ICHI1.WAV	1	3	2	24	voiceless	back	plosive	voiceless	back	plosive	1	1	1
CH	K	9	6	IKI1.WAV	0	3	2	20	voiceless	back	plosive	voiceless	back	plosive	1	1	1
CH	CH	10	30	ACHA1.WAV	1	3	3	19	voiceless	back	plosive	voiceless	back	plosive	1	1	1
CH	CH	12	40	ICHI1.WAV	1	3	3	20	voiceless	back	plosive	voiceless	back	plosive	1	1	1
CH	J	2	53	AJA1.WAV	0	1	3	20	voiced	back	plosive	voiceless	back	plosive	1	1	0
CH	CH	8	46	UCHU1.WAV	1	1	2	22	voiceless	back	plosive	voiceless	back	plosive	1	1	1
CH	CH	1	20	UCHU1.WAV	1	1	5	30	voiceless	back	plosive	voiceless	back	plosive	1	1	1
CH	TH	1	26	UTHU1.WAV	0	1	4	30	voiceless	front	fricative	voiceless	back	plosive	0	0	1
CH	T	15	14	UTU1.WAV	0	3	3	18	voiceless	middle	plosive	voiceless	back	plosive	1	0	1
CH	CH	8	49	ACHA1.WAV	1	1	4	22	voiceless	back	plosive	voiceless	back	plosive	1	1	1
CH	CH	9	1	UCHU1.WAV	1	3	5	20	voiceless	back	plosive	voiceless	back	plosive	1	1	1
CH	T	13	13	UTU1.WAV	0	3	3	20	voiceless	middle	plosive	voiceless	back	plosive	1	0	1
CH	CH	9	48	ICHI1.WAV	1	3	5	20	voiceless	back	plosive	voiceless	back	plosive	1	1	1
CH	B	1	24	ABA1.WAV	0	1	4	30	voiced	front	plosive	voiceless	back	plosive	1	0	0
CH	CH	15	16	ICHI1.WAV	1	1	5	18	voiceless	back	plosive	voiceless	back	plosive	1	1	1
CH	CH	7	17	UCHU1.WAV	1	3	4	33	voiceless	back	plosive	voiceless	back	plosive	1	1	1
CH	J	17	9	UJU1.WAV	0	2	5	21	voiced	back	plosive	voiceless	back	plosive	1	1	0
CH	CH	9	21	ACHA1.WAV	1	3	4	20	voiceless	back	plosive	voiceless	back	plosive	1	1	1
CH	CH	16	5	ACHA1.WAV	1	3	4	21	voiceless	back	plosive	voiceless	back	plosive	1	1	1
CH	CH	2	42	UCHU1.WAV	1	1	4	20	voiceless	back	plosive	voiceless	back	plosive	1	1	1
CH	CH	8	58	ICHI1.WAV	1	2	5	18	voiceless	back	plosive	voiceless	back	plosive	1	1	1
CH	CH	14	39	UCHU1.WAV	1	2	5	18	voiceless	back	plosive	voiceless	back	plosive	1	1	1
CH	CH	9	8	ICHI1.WAV	1	1	5	19	voiceless	back	plosive	voiceless	back	plosive	1	1	1
CH	CH	16	21	ACHA1.WAV	1	2	5	18	voiceless	back	plosive	voiceless	back	plosive	1	1	1
CH	CH	14	34	UCHU1.WAV	1	3	4	24	voiceless	back	plosive	voiceless	back	plosive	1	1	1
CH	K	10	3	IKI1.WAV	0	2	4	19	voiceless	back	plosive	voiceless	back	plosive	1	1	1
CH	P	4	40	IPI1.WAV	0	3	5	40	voiceless	front	plosive	voiceless	back	plosive	1	0	1
CH	T	4	60	ITI1.WAV	0	1	2	19	voiceless	middle	plosive	voiceless	back	plosive	1	0	1
CH	CH	2	50	ACHA1.WAV	1	2	5	38	voiceless	back	plosive	voiceless	back	plosive	1	1	1
CH	CH	6	29	UCHU1.WAV	1	2	4	39	voiceless	back	plosive	voiceless	back	plosive	1	1	1
CH	CH	15	25	ACHA1.WAV	1	2	4	19	voiceless	back	plosive	voiceless	back	plosive	1	1	1
CH	CH	1	52	ACHA1.WAV	1	1	4	30	voiceless	back	plosive	voiceless	back	plosive	1	1	1
CH	CH	10	60	ICHI1.WAV	1	1	3	33	voiceless	back	plosive	voiceless	back	plosive	1	1	1
CH	CH	17	46	ACHA1.WAV	1	2	3	21	voiceless	back	plosive	voiceless	back	plosive	1	1	1
CH	J	2	15	UJU1.WAV	0	3	2	27	voiced	back	plosive	voiceless	back	plosive	1	1	0
CH	CH	10	3	ACHA1.WAV	1	3	2	19	voiceless	back	plosive	voiceless	back	plosive	1	1	1
CH	CH	4	41	UCHU1.WAV	1	1	3	19	voiceless	back	plosive	voiceless	back	plosive	1	1	1
CH	CH	12	9	ACHA1.WAV	1	1	4	19	voiceless	back	plosive	voiceless	back	plosive	1	1	1
CH	CH	7	36	ICHI1.WAV	1	1	4	22	voiceless	back	plosive	voiceless	back	plosive	1	1	1
CH	CH	5	15	ACHA1.WAV	1	1	3	25	voiceless	back	plosive	voiceless	back	plosive	1	1	1
CH	CH	1	45	ICHI1.WAV	1	3	3	20	voiceless	back	plosive	voiceless	back	plosive	1	1	1
CH	CH	18	53	UCHU1.WAV	1	3	5	22	voiceless	back	plosive	voiceless	back	plosive	1	1	1
CH	CH	3	50	ACHA1.WAV	1	3	5	22	voiceless	back	plosive	voiceless	back	plosive	1	1	1
CH	N	4	27	UNU1.WAV	0	3	2	40	voiced	middle	nasal	voiceless	back	plosive	0	0	0
CH	T	10	16	UTU1.WAV	0	3	2	19	voiceless	middle	plosive	voiceless	back	plosive	1	0	1
CH	G	2	41	IGI1.WAV	0	2	2	38	voiced	back	plosive	voiceless	back	plosive	1	1	0
CH	CH	1	49	UCHU1.WAV	1	3	5	20	voiceless	back	plosive	voiceless	back	plosive	1	1	1
CH	TH	2	1	UTHU1.WAV	0	2	4	38	voiceless	front	fricative	voiceless	back	plosive	0	0	1
CH	CH	13	21	UCHU1.WAV	1	1	4	20	voiceless	back	plosive	voiceless	back	plosive	1	1	1
CH	J	4	22	UJU1.WAV	0	1	3	19	voiced	back	plosive	voiceless	back	plosive	1	1	0
CH	CH	7	46	ACHA1.WAV	1	3	3	33	voiceless	back	plosive	voiceless	back	plosive	1	1	1
CH	CH	9	9	UCHU1.WAV	1	2	3	21	voiceless	back	plosive	voiceless	back	plosive	1	1	1
CH	B	1	32	UBU1.WAV	0	1	4	30	voiced	front	plosive	voiceless	back	plosive	1	0	0
CH	CH	12	22	ACHA1.WAV	1	2	3	23	voiceless	back	plosive	voiceless	back	plosive	1	1	1
CH	CH	16	15	UCHU1.WAV	1	2	3	18	voiceless	back	plosive	voiceless	back	plosive	1	1	1
CH	K	11	25	IKI1.WAV	0	3	2	19	voiceless	back	plosive	voiceless	back	plosive	1	1	1
CH	CH	4	29	ACHA1.WAV	1	1	5	19	voiceless	back	plosive	voiceless	back	plosive	1	1	1
CH	TH	10	45	ITHI1.WAV	0	1	3	33	voiceless	front	fricative	voiceless	back	plosive	0	0	1
CH	CH	5	18	ACHA1.WAV	1	2	5	18	voiceless	back	plosive	voiceless	back	plosive	1	1	1
CH	CH	9	1	ICHI1.WAV	1	2	3	21	voiceless	back	plosive	voiceless	back	plosive	1	1	1
CH	CH	1	6	ICHI1.WAV	1	3	4	20	voiceless	back	plosive	voiceless	back	plosive	1	1	1
CH	CH	9	37	ICHI1.WAV	1	2	4	21	voiceless	back	plosive	voiceless	back	plosive	1	1	1
CH	P	12	9	APA1.WAV	0	2	2	23	voiceless	front	plosive	voiceless	back	plosive	1	0	1
CH	CH	11	38	ACHA1.WAV	1	3	4	19	voiceless	back	plosive	voiceless	back	plosive	1	1	1
CH	K	7	12	IKI1.WAV	0	2	5	18	voiceless	back	plosive	voiceless	back	plosive	1	1	1
CH	CH	9	59	ACHA1.WAV	1	3	5	20	voiceless	back	plosive	voiceless	back	plosive	1	1	1
CH	T	7	4	UTU1.WAV	0	3	3	33	voiceless	middle	plosive	voiceless	back	plosive	1	0	1
CH	CH	13	12	ACHA1.WAV	1	1	4	20	voiceless	back	plosive	voiceless	back	plosive	1	1	1
CH	J	17	17	AJA1.WAV	0	3	4	21	voiced	back	plosive	voiceless	back	plosive	1	1	0
CH	CH	11	23	UCHU1.WAV	1	3	3	19	voiceless	back	plosive	voiceless	back	plosive	1	1	1
CH	K	12	1	IKI1.WAV	0	1	4	19	voiceless	back	plosive	voiceless	back	plosive	1	1	1
CH	CH	2	20	UCHU1.WAV	1	3	4	27	voiceless	back	plosive	voiceless	back	plosive	1	1	1
CH	K	15	12	UKU1.WAV	0	1	2	18	voiceless	back	plosive	voiceless	back	plosive	1	1	1
CH	T	9	19	ITI1.WAV	0	3	3	20	voiceless	middle	plosive	voiceless	back	plosive	1	0	1
CH	CH	13	1	ICHI1.WAV	1	2	5	21	voiceless	back	plosive	voiceless	back	plosive	1	1	1
CH	K	1	58	IKI1.WAV	0	3	4	20	voiceless	back	plosive	voiceless	back	plosive	1	1	1
CH	J	6	38	AJA1.WAV	0	2	2	39	voiced	back	plosive	voiceless	back	plosive	1	1	0
CH	CH	12	57	ICHI1.WAV	1	3	2	20	voiceless	back	plosive	voiceless	back	plosive	1	1	1
CH	CH	12	35	UCHU1.WAV	1	1	3	19	voiceless	back	plosive	voiceless	back	plosive	1	1	1
CH	T	17	5	ATA1.WAV	0	1	5	23	voiceless	middle	plosive	voiceless	back	plosive	1	0	1
CH	P	17	26	UPU1.WAV	0	1	2	23	voiceless	front	plosive	voiceless	back	plosive	1	0	1
CH	CH	12	57	ACHA1.WAV	1	3	4	20	voiceless	back	plosive	voiceless	back	plosive	1	1	1
CH	CH	1	50	ACHA1.WAV	1	2	4	21	voiceless	back	plosive	voiceless	back	plosive	1	1	1
CH	T	7	16	UTU1.WAV	0	2	2	18	voiceless	middle	plosive	voiceless	back	plosive	1	0	1
CH	TH	6	36	ATHA1.WAV	0	1	2	36	voiceless	front	fricative	voiceless	back	plosive	0	0	1
CH	CH	18	23	ICHI1.WAV	1	2	4	20	voiceless	back	plosive	voiceless	back	plosive	1	1	1
CH	CH	16	22	ACHA1.WAV	1	3	5	21	voiceless	back	plosive	voiceless	back	plosive	1	1	1
CH	CH	9	50	ACHA1.WAV	1	1	4	19	voiceless	back	plosive	voiceless	back	plosive	1	1	1
CH	T	9	32	ITI1.WAV	0	1	5	19	voiceless	middle	plosive	voiceless	back	plosive	1	0	1
CH	CH	11	58	UCHU1.WAV	1	1	2	23	voiceless	back	plosive	voiceless	back	plosive	1	1	1
CH	CH	5	11	ICHI1.WAV	1	2	4	18	voiceless	back	plosive	voiceless	back	plosive	1	1	1
CH	CH	3	20	UCHU1.WAV	1	3	3	22	voiceless	back	plosive	voiceless	back	plosive	1	1	1
CH	CH	14	2	ACHA1.WAV	1	2	4	18	voiceless	back	plosive	voiceless	back	plosive	1	1	1
CH	CH	10	54	UCHU1.WAV	1	2	5	19	voiceless	back	plosive	voiceless	back	plosive	1	1	1
CH	CH	8	5	ICHI1.WAV	1	3	3	20	voiceless	back	plosive	voiceless	back	plosive	1	1	1
CH	G	5	1	IGI1.WAV	0	2	5	18	voiced	back	plosive	voiceless	back	plosive	1	1	0
CH	T	9	56	ITI1.WAV	0	2	5	21	voiceless	middle	plosive	voiceless	back	plosive	1	0	1
CH	CH	5	8	UCHU1.WAV	1	1	2	25	voiceless	back	plosive	voiceless	back	plosive	1	1	1
CH	K	11	23	AKA1.WAV	0	1	2	23	voiceless	back	plosive	voiceless	back	plosive	1	1	1
CH	CH	6	60	ACHA1.WAV	1	2	4	39	voiceless	back	plosive	voiceless	back	plosive	1	1	1
CH	W	11	22	IWI1.WAV	0	1	2	23	voiced	front	approximant	voiceless	back	plosive	0	0	0
CH	CH	11	27	ACHA1.WAV	1	1	2	23	voiceless	back	plosive	voiceless	back	plosive	1	1	1
CH	SH	4	50	ASHA1.WAV	0	3	2	40	voiceless	back	fricative	voiceless	back	plosive	0	1	1
CH	CH	12	18	ACHA1.WAV	1	3	3	20	voiceless	back	plosive	voiceless	back	plosive	1	1	1
CH	CH	18	38	ACHA1.WAV	1	3	5	22	voiceless	back	plosive	voiceless	back	plosive	1	1	1
CH	K	9	26	IKI1.WAV	0	1	2	19	voiceless	back	plosive	voiceless	back	plosive	1	1	1
CH	CH	11	7	ACHA1.WAV	1	2	3	19	voiceless	back	plosive	voiceless	back	plosive	1	1	1
CH	CH	3	34	ACHA1.WAV	1	3	3	22	voiceless	back	plosive	voiceless	back	plosive	1	1	1
CH	CH	8	53	ACHA1.WAV	1	3	3	20	voiceless	back	plosive	voiceless	back	plosive	1	1	1
CH	SH	2	60	ASHA1.WAV	0	2	2	38	voiceless	back	fricative	voiceless	back	plosive	0	1	1
CH	CH	11	32	ICHI1.WAV	1	2	5	19	voiceless	back	plosive	voiceless	back	plosive	1	1	1
CH	CH	14	49	ACHA1.WAV	1	1	4	18	voiceless	back	plosive	voiceless	back	plosive	1	1	1
CH	D	13	8	UDU1.WAV	0	2	4	21	voiced	middle	plosive	voiceless	back	plosive	1	0	0
CH	CH	14	53	ACHA1.WAV	1	3	4	24	voiceless	back	plosive	voiceless	back	plosive	1	1	1
CH	F	17	44	IFI1.WAV	0	3	5	21	voiceless	front	fricative	voiceless	back	plosive	0	0	1
CH	K	13	1	AKA1.WAV	0	1	2	20	voiceless	back	plosive	voiceless	back	plosive	1	1	1
CH	SH	2	51	ASHA1.WAV	0	2	3	38	voiceless	back	fricative	voiceless	back	plosive	0	1	1
CH	CH	12	57	ACHA1.WAV	1	1	3	19	voiceless	back	plosive	voiceless	back	plosive	1	1	1
CH	CH	3	55	UCHU1.WAV	1	2	5	19	voiceless	back	plosive	voiceless	back	plosive	1	1	1
CH	J	10	18	UJU1.WAV	0	2	4	19	voiced	back	plosive	voiceless	back	plosive	1	1	0
CH	F	11	45	UFU1.WAV	0	1	2	23	voiceless	front	fricative	voiceless	back	plosive	0	0	1
CH	T	14	45	ITI1.WAV	0	3	5	24	voiceless	middle	plosive	voiceless	back	plosive	1	0	1
CH	T	15	4	UTU1.WAV	0	1	5	18	voiceless	middle	plosive	voiceless	back	plosive	1	0	1
CH	CH	10	33	ACHA1.WAV	1	3	5	19	voiceless	back	plosive	voiceless	back	plosive	1	1	1
CH	CH	18	14	ACHA1.WAV	1	1	5	30	voiceless	back	plosive	voiceless	back	plosive	1	1	1
CH	SH	8	16	ASHA1.WAV	0	2	4	18	voiceless	back	fricative	voiceless	back	plosive	0	1	1
CH	CH	16	11	ICHI1.WAV	1	1	5	19	voiceless	back	plosive	voiceless	back	plosive	1	1	1
CH	CH	17	49	ICHI1.WAV	1	1	5	23	voiceless	back	plosive	voiceless	back	plosive	1	1	1
CH	S	1	28	ASA1.WAV	0	1	4	30	voiceless	middle	fricative	voiceless	back	plosive	0	0	1
CH	CH	8	20	ACHA1.WAV	1	2	2	18	voiceless	back	plosive	voiceless	back	plosive	1	1	1
CH	CH	10	6	ACHA1.WAV	1	2	5	19	voiceless	back	plosive	voiceless	back	plosive	1	1	1
CH	CH	12	10	UCHU1.WAV	1	2	3	23	voiceless	back	plosive	voiceless	back	plosive	1	1	1
CH	CH	18	40	ACHA1.WAV	1	1	2	30	voiceless	back	plosive	voiceless	back	plosive	1	1	1
CH	CH	14	14	ICHI1.WAV	1	3	5	24	voiceless	back	plosive	voiceless	back	plosive	1	1	1
CH	T	9	51	UTU1.WAV	0	1	4	19	voiceless	middle	plosive	voiceless	back	plosive	1	0	1
CH	CH	14	57	UCHU1.WAV	1	3	5	24	voiceless	back	plosive	voiceless	back	plosive	1	1	1
CH	CH	1	36	ICHI1.WAV	1	1	4	30	voiceless	back	plosive	voiceless	back	plosive	1	1	1
CH	T	16	31	ITI1.WAV	0	2	4	18	voiceless	middle	plosive	voiceless	back	plosive	1	0	1
CH	CH	11	6	UCHU1.WAV	1	1	3	23	voiceless	back	plosive	voiceless	back	plosive	1	1	1
CH	T	10	59	ITI1.WAV	0	2	3	19	voiceless	middle	plosive	voiceless	back	plosive	1	0	1
CH	P	16	50	APA1.WAV	0	1	2	19	voiceless	front	plosive	voiceless	back	plosive	1	0	1
CH	TH	6	56	ITHI1.WAV	0	1	2	36	voiceless	front	fricative	voiceless	back	plosive	0	0	1
CH	K	12	4	IKI1.WAV	0	2	4	23	voiceless	back	plosive	voiceless	back	plosive	1	1	1
CH	CH	7	54	UCHU1.WAV	1	2	5	18	voiceless	back	plosive	voiceless	back	plosive	1	1	1
CH	S	3	54	ISI1.WAV	0	3	2	22	voiceless	middle	fricative	voiceless	back	plosive	0	0	1
CH	CH	14	3	UCHU1.WAV	1	3	2	24	voiceless	back	plosive	voiceless	back	plosive	1	1	1
CH	CH	14	26	UCHU1.WAV	1	1	5	18	voiceless	back	plosive	voiceless	back	plosive	1	1	1
CH	J	10	59	UJU1.WAV	0	3	2	19	voiced	back	plosive	voiceless	back	plosive	1	1	0
CH	CH	10	48	ACHA1.WAV	1	1	3	33	voiceless	back	plosive	voiceless	back	plosive	1	1	1
CH	CH	5	46	ICHI1.WAV	1	3	3	30	voiceless	back	plosive	voiceless	back	plosive	1	1	1
CH	CH	5	46	UCHU1.WAV	1	3	5	30	voiceless	back	plosive	voiceless	back	plosive	1	1	1
CH	CH	8	4	ACHA1.WAV	1	3	2	20	voiceless	back	plosive	voiceless	back	plosive	1	1	1
CH	J	6	44	AJA1.WAV	0	1	5	36	voiced	back	plosive	voiceless	back	plosive	1	1	0
CH	CH	11	22	ACHA1.WAV	1	1	5	23	voiceless	back	plosive	voiceless	back	plosive	1	1	1
CH	CH	10	60	UCHU1.WAV	1	2	2	19	voiceless	back	plosive	voiceless	back	plosive	1	1	1
CH	CH	7	34	ACHA1.WAV	1	3	4	33	voiceless	back	plosive	voiceless	back	plosive	1	1	1
CH	T	9	27	UTU1.WAV	0	2	3	21	voiceless	middle	plosive	voiceless	back	plosive	1	0	1
CH	T	3	27	UTU1.WAV	0	3	4	22	voiceless	middle	plosive	voiceless	back	plosive	1	0	1
CH	CH	3	22	ICHI1.WAV	1	1	4	22	voiceless	back	plosive	voiceless	back	plosive	1	1	1
CH	T	13	33	UTU1.WAV	0	2	3	21	voiceless	middle	plosive	voiceless	back	plosive	1	0	1
CH	K	10	38	IKI1.WAV	0	1	2	33	voiceless	back	plosive	voiceless	back	plosive	1	1	1
CH	CH	12	24	UCHU1.WAV	1	2	4	23	voiceless	back	plosive	voiceless	back	plosive	1	1	1
CH	CH	3	7	ACHA1.WAV	1	1	3	22	voiceless	back	plosive	voiceless	back	plosive	1	1	1
CH	CH	2	50	ACHA1.WAV	1	3	5	27	voiceless	back	plosive	voiceless	back	plosive	1	1	1
CH	CH	8	15	UCHU1.WAV	1	2	4	18	voiceless	back	plosive	voiceless	back	plosive	1	1	1
CH	CH	7	15	UCHU1.WAV	1	2	2	18	voiceless	back	plosive	voiceless	back	plosive	1	1	1
CH	CH	3	20	UCHU1.WAV	1	3	5	22	voiceless	back	plosive	voiceless	back	plosive	1	1	1
CH	CH	14	2	UCHU1.WAV	1	1	3	18	voiceless	back	plosive	voiceless	back	plosive	1	1	1
CH	CH	5	30	UCHU1.WAV	1	2	5	18	voiceless	back	plosive	voiceless	back	plosive	1	1	1
CH	CH	9	51	UCHU1.WAV	1	3	4	20	voiceless	back	plosive	voiceless	back	plosive	1	1	1
CH	CH	7	19	ACHA1.WAV	1	2	4	18	voiceless	back	plosive	voiceless	back	plosive	1	1	1
CH	CH	13	15	UCHU1.WAV	1	2	3	21	voiceless	back	plosive	voiceless	back	plosive	1	1	1
CH	CH	17	16	UCHU1.WAV	1	1	5	23	voiceless	back	plosive	voiceless	back	plosive	1	1	1
CH	T	14	50	UTU1.WAV	0	1	3	18	voiceless	middle	plosive	voiceless	back	plosive	1	0	1
CH	CH	12	38	UCHU1.WAV	1	2	2	23	voiceless	back	plosive	voiceless	back	plosive	1	1	1
CH	CH	14	26	UCHU1.WAV	1	2	4	18	voiceless	back	plosive	voiceless	back	plosive	1	1	1
CH	CH	9	50	ACHA1.WAV	1	2	3	21	voiceless	back	plosive	voiceless	back	plosive	1	1	1
CH	CH	12	46	ACHA1.WAV	1	1	5	19	voiceless	back	plosive	voiceless	back	plosive	1	1	1
CH	CH	7	38	ACHA1.WAV	1	1	5	22	voiceless	back	plosive	voiceless	back	plosive	1	1	1
CH	CH	10	47	ACHA1.WAV	1	1	5	33	voiceless	back	plosive	voiceless	back	plosive	1	1	1
CH	CH	7	30	ICHI1.WAV	1	2	4	18	voiceless	back	plosive	voiceless	back	plosive	1	1	1
CH	CH	11	42	UCHU1.WAV	1	2	2	19	voiceless	back	plosive	voiceless	back	plosive	1	1	1
CH	CH	12	53	UCHU1.WAV	1	1	5	19	voiceless	back	plosive	voiceless	back	plosive	1	1	1
CH	CH	7	15	ACHA1.WAV	1	3	2	33	voiceless	back	plosive	voiceless	back	plosive	1	1	1
CH	CH	4	30	ACHA1.WAV	1	1	3	19	voiceless	back	plosive	voiceless	back	plosive	1	1	1
CH	CH	9	20	ICHI1.WAV	1	2	5	21	voiceless	back	plosive	voiceless	back	plosive	1	1	1
CH	CH	16	50	ICHI1.WAV	1	1	4	19	voiceless	back	plosive	voiceless	back	plosive	1	1	1
CH	CH	15	7	ICHI1.WAV	1	1	4	18	voiceless	back	plosive	voiceless	back	plosive	1	1	1
CH	SH	14	47	ISHI1.WAV	0	2	3	18	voiceless	back	fricative	voiceless	back	plosive	0	1	1
CH	CH	11	10	UCHU1.WAV	1	2	4	19	voiceless	back	plosive	voiceless	back	plosive	1	1	1
CH	P	4	19	IPI1.WAV	0	3	2	40	voiceless	front	plosive	voiceless	back	plosive	1	0	1
CH	SH	11	35	ASHA1.WAV	0	1	5	23	voiceless	back	fricative	voiceless	back	plosive	0	1	1
CH	CH	2	49	ACHA1.WAV	1	2	2	38	voiceless	back	plosive	voiceless	back	plosive	1	1	1
CH	J	7	2	UJU1.WAV	0	2	2	18	voiced	back	plosive	voiceless	back	plosive	1	1	0
CH	TH	6	10	UTHU1.WAV	0	3	3	20	voiceless	front	fricative	voiceless	back	plosive	0	0	1
CH	CH	13	42	ACHA1.WAV	1	1	3	20	voiceless	back	plosive	voiceless	back	plosive	1	1	1
CH	T	10	31	UTU1.WAV	0	2	3	19	voiceless	middle	plosive	voiceless	back	plosive	1	0	1
CH	CH	18	50	ACHA1.WAV	1	3	3	22	voiceless	back	plosive	voiceless	back	plosive	1	1	1
CH	S	10	55	ISI1.WAV	0	1	3	33	voiceless	middle	fricative	voiceless	back	plosive	0	0	1
CH	CH	7	55	ICHI1.WAV	1	1	5	22	voiceless	back	plosive	voiceless	back	plosive	1	1	1
CH	CH	9	51	ACHA1.WAV	1	1	2	19	voiceless	back	plosive	voiceless	back	plosive	1	1	1
CH	CH	14	13	UCHU1.WAV	1	1	4	18	voiceless	back	plosive	voiceless	back	plosive	1	1	1
CH	CH	13	15	ICHI1.WAV	1	1	2	20	voiceless	back	plosive	voiceless	back	plosive	1	1	1
CH	T	5	39	UTU1.WAV	0	3	4	30	voiceless	middle	plosive	voiceless	back	plosive	1	0	1
CH	CH	13	8	ACHA1.WAV	1	2	3	21	voiceless	back	plosive	voiceless	back	plosive	1	1	1
CH	CH	8	9	ACHA1.WAV	1	1	5	22	voiceless	back	plosive	voiceless	back	plosive	1	1	1
CH	CH	14	5	UCHU1.WAV	1	3	3	24	voiceless	back	plosive	voiceless	back	plosive	1	1	1
CH	CH	18	24	ICHI1.WAV	1	1	5	30	voiceless	back	plosive	voiceless	back	plosive	1	1	1
CH	CH	12	41	UCHU1.WAV	1	3	5	20	voiceless	back	plosive	voiceless	back	plosive	1	1	1
CH	CH	3	23	ACHA1.WAV	1	2	3	19	voiceless	back	plosive	voiceless	back	plosive	1	1	1
CH	CH	3	30	UCHU1.WAV	1	1	2	22	voiceless	back	plosive	voiceless	back	plosive	1	1	1
CH	CH	13	24	UCHU1.WAV	1	3	4	20	voiceless	back	plosive	voiceless	back	plosive	1	1	1
CH	J	6	59	IJI1.WAV	0	1	3	36	voiced	back	plosive	voiceless	back	plosive	1	1	0
CH	CH	13	18	ACHA1.WAV	1	1	5	20	voiceless	back	plosive	voiceless	back	plosive	1	1	1
CH	CH	14	21	ACHA1.WAV	1	3	3	24	voiceless	back	plosive	voiceless	back	plosive	1	1	1
CH	CH	1	52	ICHI1.WAV	1	3	5	20	voiceless	back	plosive	voiceless	back	plosive	1	1	1
CH	CH	13	17	ACHA1.WAV	1	3	3	20	voiceless	back	plosive	voiceless	back	plosive	1	1	1
CH	J	8	1	UJU1.WAV	0	3	5	20	voiced	back	plosive	voiceless	back	plosive	1	1	0
CH	CH	5	7	UCHU1.WAV	1	1	4	25	voiceless	back	plosive	voiceless	back	plosive	1	1	1
CH	T	15	41	UTU1.WAV	0	3	4	18	voiceless	middle	plosive	voiceless	back	plosive	1	0	1
CH	CH	11	25	ACHA1.WAV	1	3	3	19	voiceless	back	plosive	voiceless	back	plosive	1	1	1
CH	P	13	1	UPU1.WAV	0	1	4	20	voiceless	front	plosive	voiceless	back	plosive	1	0	1
CH	CH	5	38	ICHI1.WAV	1	2	3	18	voiceless	back	plosive	voiceless	back	plosive	1	1	1
CH	CH	12	27	ICHI1.WAV	1	2	3	23	voiceless	back	plosive	voiceless	back	plosive	1	1	1
CH	T	18	40	UTU1.WAV	0	2	4	20	voiceless	middle	plosive	voiceless	back	plosive	1	0	1
CH	CH	9	48	ACHA1.WAV	1	3	3	20	voiceless	back	plosive	voiceless	back	plosive	1	1	1
CH	SH	1	60	USHU1.WAV	0	1	3	30	voiceless	back	fricative	voiceless	back	plosive	0	1	1
CH	CH	5	38	ACHA1.WAV	1	3	5	30	voiceless	back	plosive	voiceless	back	plosive	1	1	1
CH	CH	10	40	UCHU1.WAV	1	2	4	19	voiceless	back	plosive	voiceless	back	plosive	1	1	1
CH	T	10	16	ATA1.WAV	0	2	3	19	voiceless	middle	plosive	voiceless	back	plosive	1	0	1
CH	J	11	54	UJU1.WAV	0	1	5	23	voiced	back	plosive	voiceless	back	plosive	1	1	0
CH	K	2	3	AKA1.WAV	0	2	5	38	voiceless	back	plosive	voiceless	back	plosive	1	1	1
CH	T	15	41	ITI1.WAV	0	1	3	18	voiceless	middle	plosive	voiceless	back	plosive	1	0	1
CH	T	2	25	UTU1.WAV	0	2	3	38	voiceless	middle	plosive	voiceless	back	plosive	1	0	1
CH	J	2	46	UJU1.WAV	0	2	4	38	voiced	back	plosive	voiceless	back	plosive	1	1	0
CH	T	4	23	UTU1.WAV	0	1	4	19	voiceless	middle	plosive	voiceless	back	plosive	1	0	1
CH	CH	15	32	UCHU1.WAV	1	1	3	18	voiceless	back	plosive	voiceless	back	plosive	1	1	1
CH	CH	9	19	UCHU1.WAV	1	1	3	19	voiceless	back	plosive	voiceless	back	plosive	1	1	1
CH	CH	12	1	ACHA1.WAV	1	1	2	19	voiceless	back	plosive	voiceless	back	plosive	1	1	1
CH	CH	18	21	ACHA1.WAV	1	2	2	20	voiceless	back	plosive	voiceless	back	plosive	1	1	1
CH	P	14	8	UPU1.WAV	0	2	3	18	voiceless	front	plosive	voiceless	back	plosive	1	0	1
CH	T	17	48	ATA1.WAV	0	1	2	23	voiceless	middle	plosive	voiceless	back	plosive	1	0	1
CH	T	15	44	UTU1.WAV	0	1	4	18	voiceless	middle	plosive	voiceless	back	plosive	1	0	1
CH	CH	15	56	ICHI1.WAV	1	1	2	18	voiceless	back	plosive	voiceless	back	plosive	1	1	1
CH	F	1	23	UFU1.WAV	0	1	4	30	voiceless	front	fricative	voiceless	back	plosive	0	0	1
CH	CH	14	52	UCHU1.WAV	1	2	3	18	voiceless	back	plosive	voiceless	back	plosive	1	1	1
CH	W	1	1	UWU1.WAV	0	1	3	30	voiced	front	approximant	voiceless	back	plosive	0	0	0
CH	CH	6	23	ACHA1.WAV	1	2	2	39	voiceless	back	plosive	voiceless	back	plosive	1	1	1
CH	J	3	1	UJU1.WAV	0	2	2	19	voiced	back	plosive	voiceless	back	plosive	1	1	0
CH	CH	8	52	ACHA1.WAV	1	2	5	18	voiceless	back	plosive	voiceless	back	plosive	1	1	1
CH	CH	11	12	ACHA1.WAV	1	2	5	19	voiceless	back	plosive	voiceless	back	plosive	1	1	1
CH	CH	8	18	UCHU1.WAV	1	3	3	20	voiceless	back	plosive	voiceless	back	plosive	1	1	1
CH	T	5	28	UTU1.WAV	0	3	5	30	voiceless	middle	plosive	voiceless	back	plosive	1	0	1
CH	CH	18	55	ICHI1.WAV	1	2	3	20	voiceless	back	plosive	voiceless	back	plosive	1	1	1
CH	SH	3	60	USHU1.WAV	0	3	3	22	voiceless	back	fricative	voiceless	back	plosive	0	1	1
CH	CH	3	13	ACHA1.WAV	1	2	5	19	voiceless	back	plosive	voiceless	back	plosive	1	1	1
CH	CH	11	11	ACHA1.WAV	1	3	2	19	voiceless	back	plosive	voiceless	back	plosive	1	1	1
CH	CH	9	19	UCHU1.WAV	1	1	2	19	voiceless	back	plosive	voiceless	back	plosive	1	1	1
CH	CH	7	46	ACHA1.WAV	1	2	5	18	voiceless	back	plosive	voiceless	back	plosive	1	1	1
CH	J	6	33	UJU1.WAV	0	1	3	36	voiced	back	plosive	voiceless	back	plosive	1	1	0
CH	CH	17	29	UCHU1.WAV	1	2	5	21	voiceless	back	plosive	voiceless	back	plosive	1	1	1
CH	CH	5	47	ACHA1.WAV	1	3	3	30	voiceless	back	plosive	voiceless	back	plosive	1	1	1
CH	T	11	11	UTU1.WAV	0	1	5	23	voiceless	middle	plosive	voiceless	back	plosive	1	0	1
CH	T	8	16	UTU1.WAV	0	2	5	18	voiceless	middle	plosive	voiceless	back	plosive	1	0	1
CH	T	11	8	UTU1.WAV	0	1	3	23	voiceless	middle	plosive	voiceless	back	plosive	1	0	1
CH	CH	12	32	ICHI1.WAV	1	1	2	19	voiceless	back	plosive	voiceless	back	plosive	1	1	1
CH	J	10	14	UJU1.WAV	0	3	3	19	voiced	back	plosive	voiceless	back	plosive	1	1	0
CH	P	6	44	UPU1.WAV	0	3	5	20	voiceless	front	plosive	voiceless	back	plosive	1	0	1
CH	CH	9	15	ICHI1.WAV	1	3	4	20	voiceless	back	plosive	voiceless	back	plosive	1	1	1
CH	CH	12	50	ICHI1.WAV	1	2	2	23	voiceless	back	plosive	voiceless	back	plosive	1	1	1
CH	CH	15	42	UCHU1.WAV	1	2	3	19	voiceless	back	plosive	voiceless	back	plosive	1	1	1
CH	CH	15	1	ICHI1.WAV	1	1	3	18	voiceless	back	plosive	voiceless	back	plosive	1	1	1
CH	CH	12	28	ICHI1.WAV	1	3	5	20	voiceless	back	plosive	voiceless	back	plosive	1	1	1
CH	T	4	42	UTU1.WAV	0	3	5	40	voiceless	middle	plosive	voiceless	back	plosive	1	0	1
CH	CH	13	54	ICHI1.WAV	1	3	4	20	voiceless	back	plosive	voiceless	back	plosive	1	1	1
CH	CH	9	36	ACHA1.WAV	1	2	4	21	voiceless	back	plosive	voiceless	back	plosive	1	1	1
CH	J	9	44	UJU1.WAV	0	2	2	21	voiced	back	plosive	voiceless	back	plosive	1	1	0
CH	J	18	23	AJA1.WAV	0	3	4	22	voiced	back	plosive	voiceless	back	plosive	1	1	0
CH	T	12	9	ATA1.WAV	0	3	2	20	voiceless	middle	plosive	voiceless	back	plosive	1	0	1
CH	J	18	3	AJA1.WAV	0	3	3	22	voiced	back	plosive	voiceless	back	plosive	1	1	0
CH	T	8	44	UTU1.WAV	0	3	4	20	voiceless	middle	plosive	voiceless	back	plosive	1	0	1
CH	T	16	22	UTU1.WAV	0	1	4	19	voiceless	middle	plosive	voiceless	back	plosive	1	0	1
CH	CH	14	32	ACHA1.WAV	1	1	5	18	voiceless	back	plosive	voiceless	back	plosive	1	1	1
CH	CH	3	6	ICHI1.WAV	1	1	5	22	voiceless	back	plosive	voiceless	back	plosive	1	1	1
CH	CH	16	60	ACHA1.WAV	1	1	5	19	voiceless	back	plosive	voiceless	back	plosive	1	1	1
CH	J	13	30	AJA1.WAV	0	1	2	20	voiced	back	plosive	voiceless	back	plosive	1	1	0
CH	D	10	14	UDU1.WAV	0	3	2	19	voiced	middle	plosive	voiceless	back	plosive	1	0	0
CH	CH	2	25	ACHA1.WAV	1	2	4	38	voiceless	back	plosive	voiceless	back	plosive	1	1	1
CH	CH	2	60	UCHU1.WAV	1	2	3	38	voiceless	back	plosive	voiceless	back	plosive	1	1	1
CH	CH	2	36	ICHI1.WAV	1	1	5	20	voiceless	back	plosive	voiceless	back	plosive	1	1	1
CH	CH	18	33	ACHA1.WAV	1	2	3	20	voiceless	back	plosive	voiceless	back	plosive	1	1	1
CH	CH	1	3	ICHI1.WAV	1	1	5	30	voiceless	back	plosive	voiceless	back	plosive	1	1	1
CH	CH	2	20	UCHU1.WAV	1	3	3	27	voiceless	back	plosive	voiceless	back	plosive	1	1	1
CH	T	15	48	UTU1.WAV	0	1	3	18	voiceless	middle	plosive	voiceless	back	plosive	1	0	1
CH	CH	1	17	ACHA1.WAV	1	3	5	20	voiceless	back	plosive	voiceless	back	plosive	1	1	1
CH	CH	17	48	UCHU1.WAV	1	1	4	23	voiceless	back	plosive	voiceless	back	plosive	1	1	1
CH	SH	5	10	USHU1.WAV	0	3	3	30	voiceless	back	fricative	voiceless	back	plosive	0	1	1
CH	T	17	41	ITI1.WAV	0	3	4	21	voiceless	middle	plosive	voiceless	back	plosive	1	0	1
CH	CH	3	20	UCHU1.WAV	1	3	4	22	voiceless	back	plosive	voiceless	back	plosive	1	1	1
CH	CH	9	13	UCHU1.WAV	1	2	5	21	voiceless	back	plosive	voiceless	back	plosive	1	1	1
CH	CH	18	7	ICHI1.WAV	1	1	2	30	voiceless	back	plosive	voiceless	back	plosive	1	1	1
CH	CH	14	17	ICHI1.WAV	1	1	5	18	voiceless	back	plosive	voiceless	back	plosive	1	1	1
CH	CH	17	19	ICHI1.WAV	1	2	5	21	voiceless	back	plosive	voiceless	back	plosive	1	1	1
CH	J	8	30	AJA1.WAV	0	2	2	18	voiced	back	plosive	voiceless	back	plosive	1	1	0
CH	CH	9	34	ICHI1.WAV	1	1	3	19	voiceless	back	plosive	voiceless	back	plosive	1	1	1
CH	T	2	16	UTU1.WAV	0	2	4	38	voiceless	middle	plosive	voiceless	back	plosive	1	0	1
CH	CH	17	2	ICHI1.WAV	1	2	4	21	voiceless	back	plosive	voiceless	back	plosive	1	1	1
CH	CH	10	24	UCHU1.WAV	1	3	5	19	voiceless	back	plosive	voiceless	back	plosive	1	1	1
CH	CH	1	3	UCHU1.WAV	1	1	4	30	voiceless	back	plosive	voiceless	back	plosive	1	1	1
CH	K	16	48	IKI1.WAV	0	1	4	19	voiceless	back	plosive	voiceless	back	plosive	1	1	1
CH	TH	2	59	ITHI1.WAV	0	2	2	38	voiceless	front	fricative	voiceless	back	plosive	0	0	1
CH	CH	8	45	ACHA1.WAV	1	3	4	20	voiceless	back	plosive	voiceless	back	plosive	1	1	1
CH	T	2	32	UTU1.WAV	0	1	5	20	voiceless	middle	plosive	voiceless	back	plosive	1	0	1
CH	CH	6	39	UCHU1.WAV	1	2	3	39	voiceless	back	plosive	voiceless	back	plosive	1	1	1
CH	CH	14	13	ACHA1.WAV	1	3	2	24	voiceless	back	plosive	voiceless	back	plosive	1	1	1
CH	CH	14	31	ACHA1.WAV	1	1	3	18	voiceless	back	plosive	voiceless	back	plosive	1	1	1
CH	CH	11	49	UCHU1.WAV	1	3	2	19	voiceless	back	plosive	voiceless	back	plosive	1	1	1
CH	P	6	17	APA1.WAV	0	3	3	20	voiceless	front	plosive	voiceless	back	plosive	1	0	1
CH	CH	5	13	ICHI1.WAV	1	1	3	25	voiceless	back	plosive	voiceless	back	plosive	1	1	1
CH	CH	8	47	ICHI1.WAV	1	3	4	20	voiceless	back	plosive	voiceless	back	plosive	1	1	1
CH	CH	18	51	UCHU1.WAV	1	3	3	22	voiceless	back	plosive	voiceless	back	plosive	1	1	1
CH	K	1	17	UKU1.WAV	0	1	4	30	voiceless	back	plosive	voiceless	back	plosive	1	1	1
CH	CH	15	16	ACHA1.WAV	1	2	5	19	voiceless	back	plosive	voiceless	back	plosive	1	1	1
CH	J	17	17	IJI1.WAV	0	2	2	21	voiced	back	plosive	voiceless	back	plosive	1	1	0
CH	F	2	36	AFA1.WAV	0	2	2	38	voiceless	front	fricative	voiceless	back	plosive	0	0	1
CH	CH	2	45	ICHI1.WAV	1	1	3	20	voiceless	back	plosive	voiceless	back	plosive	1	1	1
CH	T	14	48	ITI1.WAV	0	3	4	24	voiceless	middle	plosive	voiceless	back	plosive	1	0	1
CH	J	6	21	UJU1.WAV	0	1	5	36	voiced	back	plosive	voiceless	back	plosive	1	1	0
CH	T	13	16	UTU1.WAV	0	1	2	20	voiceless	middle	plosive	voiceless	back	plosive	1	0	1
CH	TH	11	15	ATHA1.WAV	0	1	4	23	voiceless	front	fricative	voiceless	back	plosive	0	0	1
CH	CH	12	12	UCHU1.WAV	1	2	5	23	voiceless	back	plosive	voiceless	back	plosive	1	1	1
CH	CH	15	6	UCHU1.WAV	1	1	5	18	voiceless	back	plosive	voiceless	back	plosive	1	1	1
CH	T	18	20	UTU1.WAV	0	3	5	22	voiceless	middle	plosive	voiceless	back	plosive	1	0	1
CH	G	13	18	AGA1.WAV	0	1	2	20	voiced	back	plosive	voiceless	back	plosive	1	1	0
CH	CH	8	31	ACHA1.WAV	1	2	4	18	voiceless	back	plosive	voiceless	back	plosive	1	1	1
CH	T	10	1	UTU1.WAV	0	3	3	19	voiceless	middle	plosive	voiceless	back	plosive	1	0	1
CH	S	13	12	USU1.WAV	0	3	5	20	voiceless	middle	fricative	voiceless	back	plosive	0	0	1
CH	CH	5	32	ACHA1.WAV	1	1	4	25	voiceless	back	plosive	voiceless	back	plosive	1	1	1
CH	CH	12	15	ACHA1.WAV	1	3	5	20	voiceless	back	plosive	voiceless	back	plosive	1	1	1
CH	T	14	33	ATA1.WAV	0	1	2	18	voiceless	middle	plosive	voiceless	back	plosive	1	0	1
CH	T	8	41	ATA1.WAV	0	3	5	20	voiceless	middle	plosive	voiceless	back	plosive	1	0	1
CH	CH	11	8	ACHA1.WAV	1	2	4	19	voiceless	back	plosive	voiceless	back	plosive	1	1	1
CH	T	11	46	UTU1.WAV	0	2	2	19	voiceless	middle	plosive	voiceless	back	plosive	1	0	1
CH	SH	4	51	ISHI1.WAV	0	3	2	40	voiceless	back	fricative	voiceless	back	plosive	0	1	1
CH	T	13	6	ITI1.WAV	0	2	2	21	voiceless	middle	plosive	voiceless	back	plosive	1	0	1
CH	TH	1	13	UTHU1.WAV	0	2	2	21	voiceless	front	fricative	voiceless	back	plosive	0	0	1
CH	SH	4	52	USHU1.WAV	0	3	2	40	voiceless	back	fricative	voiceless	back	plosive	0	1	1
CH	K	10	20	IKI1.WAV	0	2	3	19	voiceless	back	plosive	voiceless	back	plosive	1	1	1
CH	CH	2	50	ACHA1.WAV	1	1	4	20	voiceless	back	plosive	voiceless	back	plosive	1	1	1
CH	K	4	36	IKI1.WAV	0	3	5	40	voiceless	back	plosive	voiceless	back	plosive	1	1	1
CH	CH	4	54	ICHI1.WAV	1	2	4	31	voiceless	back	plosive	voiceless	back	plosive	1	1	1
CH	CH	3	12	UCHU1.WAV	1	1	4	22	voiceless	back	plosive	voiceless	back	plosive	1	1	1
CH	S	4	58	ISI1.WAV	0	3	2	40	voiceless	middle	fricative	voiceless	back	plosive	0	0	1
CH	G	2	36	IGI1.WAV	0	1	3	20	voiced	back	plosive	voiceless	back	plosive	1	1	0
CH	CH	6	49	ICHI1.WAV	1	1	5	36	voiceless	back	plosive	voiceless	back	plosive	1	1	1
CH	T	8	7	ATA1.WAV	0	1	5	22	voiceless	middle	plosive	voiceless	back	plosive	1	0	1
CH	J	5	41	UJU1.WAV	0	3	4	30	voiced	back	plosive	voiceless	back	plosive	1	1	0
CH	J	18	33	IJI1.WAV	0	2	2	20	voiced	back	plosive	voiceless	back	plosive	1	1	0
CH	CH	12	10	ACHA1.WAV	1	3	2	20	voiceless	back	plosive	voiceless	back	plosive	1	1	1
CH	J	6	42	UJU1.WAV	0	1	4	36	voiced	back	plosive	voiceless	back	plosive	1	1	0
CH	CH	5	19	UCHU1.WAV	1	2	3	18	voiceless	back	plosive	voiceless	back	plosive	1	1	1
CH	CH	18	44	ACHA1.WAV	1	1	3	30	voiceless	back	plosive	voiceless	back	plosive	1	1	1
CH	T	10	23	UTU1.WAV	0	2	5	19	voiceless	middle	plosive	voiceless	back	plosive	1	0	1
CH	T	14	57	ITI1.WAV	0	3	2	24	voiceless	middle	plosive	voiceless	back	plosive	1	0	1
CH	CH	9	26	ACHA1.WAV	1	1	5	19	voiceless	back	plosive	voiceless	back	plosive	1	1	1
CH	SH	18	30	ASHA1.WAV	0	3	2	22	voiceless	back	fricative	voiceless	back	plosive	0	1	1
CH	T	8	41	UTU1.WAV	0	1	4	22	voiceless	middle	plosive	voiceless	back	plosive	1	0	1
CH	CH	15	46	UCHU1.WAV	1	2	4	19	voiceless	back	plosive	voiceless	back	plosive	1	1	1
CH	SH	11	51	ASHA1.WAV	0	1	2	23	voiceless	back	fricative	voiceless	back	plosive	0	1	1
CH	T	11	48	UTU1.WAV	0	2	5	19	voiceless	middle	plosive	voiceless	back	plosive	1	0	1
CH	G	4	22	IGI1.WAV	0	3	2	40	voiced	back	plosive	voiceless	back	plosive	1	1	0
CH	F	11	37	UFU1.WAV	0	1	5	23	voiceless	front	fricative	voiceless	back	plosive	0	0	1
CH	K	15	53	UKU1.WAV	0	3	5	18	voiceless	back	plosive	voiceless	back	plosive	1	1	1
CH	K	5	36	AKA1.WAV	0	1	2	25	voiceless	back	plosive	voiceless	back	plosive	1	1	1
CH	J	4	21	UJU1.WAV	0	3	3	40	voiced	back	plosive	voiceless	back	plosive	1	1	0
CH	T	8	1	ATA1.WAV	0	1	4	22	voiceless	middle	plosive	voiceless	back	plosive	1	0	1
CH	J	9	6	UJU1.WAV	0	3	4	20	voiced	back	plosive	voiceless	back	plosive	1	1	0
CH	TH	4	1	ATHA1.WAV	0	3	4	40	voiceless	front	fricative	voiceless	back	plosive	0	0	1
CH	B	10	1	IBI1.WAV	0	1	3	33	voiced	front	plosive	voiceless	back	plosive	1	0	0
CH	J	4	3	UJU1.WAV	0	1	5	19	voiced	back	plosive	voiceless	back	plosive	1	1	0
CH	J	16	37	AJA1.WAV	0	1	2	19	voiced	back	plosive	voiceless	back	plosive	1	1	0
CH	CH	17	30	ACHA1.WAV	1	2	5	21	voiceless	back	plosive	voiceless	back	plosive	1	1	1
CH	J	17	39	UJU1.WAV	0	1	2	23	voiced	back	plosive	voiceless	back	plosive	1	1	0
CH	CH	16	53	UCHU1.WAV	1	1	2	19	voiceless	back	plosive	voiceless	back	plosive	1	1	1
CH	CH	7	11	ICHI1.WAV	1	3	5	33	voiceless	back	plosive	voiceless	back	plosive	1	1	1
CH	J	13	32	IJI1.WAV	0	3	4	20	voiced	back	plosive	voiceless	back	plosive	1	1	0
CH	CH	10	23	UCHU1.WAV	1	3	3	19	voiceless	back	plosive	voiceless	back	plosive	1	1	1
CH	CH	9	33	ACHA1.WAV	1	2	2	21	voiceless	back	plosive	voiceless	back	plosive	1	1	1
CH	CH	4	3	ICHI1.WAV	1	1	3	19	voiceless	back	plosive	voiceless	back	plosive	1	1	1
CH	CH	13	13	ACHA1.WAV	1	3	4	20	voiceless	back	plosive	voiceless	back	plosive	1	1	1
CH	CH	12	35	ICHI1.WAV	1	2	5	23	voiceless	back	plosive	voiceless	back	plosive	1	1	1
CH	T	18	44	ITI1.WAV	0	2	2	20	voiceless	middle	plosive	voiceless	back	plosive	1	0	1
CH	CH	4	59	ICHI1.WAV	1	3	2	40	voiceless	back	plosive	voiceless	back	plosive	1	1	1
CH	J	4	57	UJU1.WAV	0	1	4	19	voiced	back	plosive	voiceless	back	plosive	1	1	0
CH	T	16	2	UTU1.WAV	0	2	4	18	voiceless	middle	plosive	voiceless	back	plosive	1	0	1
CH	SH	5	45	ASHA1.WAV	0	2	2	18	voiceless	back	fricative	voiceless	back	plosive	0	1	1
CH	F	4	15	UFU1.WAV	0	1	2	19	voiceless	front	fricative	voiceless	back	plosive	0	0	1
CH	CH	1	18	UCHU1.WAV	1	3	4	20	voiceless	back	plosive	voiceless	back	plosive	1	1	1
CH	CH	15	14	ACHA1.WAV	1	1	3	18	voiceless	back	plosive	voiceless	back	plosive	1	1	1
CH	TH	2	6	UTHU1.WAV	0	2	3	38	voiceless	front	fricative	voiceless	back	plosive	0	0	1
CH	J	9	43	IJI1.WAV	0	3	4	20	voiced	back	plosive	voiceless	back	plosive	1	1	0
CH	S	4	25	ASA1.WAV	0	3	4	40	voiceless	middle	fricative	voiceless	back	plosive	0	0	1
CH	F	18	16	AFA1.WAV	0	2	2	20	voiceless	front	fricative	voiceless	back	plosive	0	0	1
CH	CH	1	17	ACHA1.WAV	1	1	2	30	voiceless	back	plosive	voiceless	back	plosive	1	1	1
CH	T	17	48	UTU1.WAV	0	3	3	21	voiceless	middle	plosive	voiceless	back	plosive	1	0	1
CH	J	18	35	UJU1.WAV	0	2	3	20	voiced	back	plosive	voiceless	back	plosive	1	1	0
CH	K	1	47	IKI1.WAV	0	3	5	20	voiceless	back	plosive	voiceless	back	plosive	1	1	1
CH	CH	5	20	ICHI1.WAV	1	1	4	25	voiceless	back	plosive	voiceless	back	plosive	1	1	1
CH	T	1	27	UTU1.WAV	0	3	4	20	voiceless	middle	plosive	voiceless	back	plosive	1	0	1
CH	P	3	51	UPU1.WAV	0	3	3	22	voiceless	front	plosive	voiceless	back	plosive	1	0	1
CH	K	11	15	AKA1.WAV	0	3	2	19	voiceless	back	plosive	voiceless	back	plosive	1	1	1
CH	T	13	1	ITI1.WAV	0	3	2	20	voiceless	middle	plosive	voiceless	back	plosive	1	0	1
CH	S	2	1	ISI1.WAV	0	2	3	38	voiceless	middle	fricative	voiceless	back	plosive	0	0	1
CH	T	13	53	ITI1.WAV	0	2	5	21	voiceless	middle	plosive	voiceless	back	plosive	1	0	1
CH	K	9	31	IKI1.WAV	0	1	5	19	voiceless	back	plosive	voiceless	back	plosive	1	1	1
CH	CH	16	44	UCHU1.WAV	1	3	5	21	voiceless	back	plosive	voiceless	back	plosive	1	1	1
CH	K	12	35	IKI1.WAV	0	2	2	23	voiceless	back	plosive	voiceless	back	plosive	1	1	1
CH	CH	18	52	UCHU1.WAV	1	2	5	20	voiceless	back	plosive	voiceless	back	plosive	1	1	1
CH	CH	13	42	ACHA1.WAV	1	2	4	21	voiceless	back	plosive	voiceless	back	plosive	1	1	1
CH	G	17	44	UGU1.WAV	0	3	4	21	voiced	back	plosive	voiceless	back	plosive	1	1	0
CH	CH	8	36	ICHI1.WAV	1	1	4	22	voiceless	back	plosive	voiceless	back	plosive	1	1	1
CH	T	16	4	ITI1.WAV	0	1	5	19	voiceless	middle	plosive	voiceless	back	plosive	1	0	1
CH	J	5	1	UJU1.WAV	0	2	3	18	voiced	back	plosive	voiceless	back	plosive	1	1	0
CH	K	2	11	AKA1.WAV	0	2	2	38	voiceless	back	plosive	voiceless	back	plosive	1	1	1
CH	T	2	42	UTU1.WAV	0	1	2	20	voiceless	middle	plosive	voiceless	back	plosive	1	0	1
CH	T	9	35	UTU1.WAV	0	2	2	21	voiceless	middle	plosive	voiceless	back	plosive	1	0	1
CH	J	1	15	UJU1.WAV	0	2	2	21	voiced	back	plosive	voiceless	back	plosive	1	1	0
CH	T	18	13	UTU1.WAV	0	1	2	30	voiceless	middle	plosive	voiceless	back	plosive	1	0	1
CH	J	13	35	IJI1.WAV	0	1	2	20	voiced	back	plosive	voiceless	back	plosive	1	1	0
CH	K	16	45	AKA1.WAV	0	1	2	19	voiceless	back	plosive	voiceless	back	plosive	1	1	1
CH	S	1	54	ISI1.WAV	0	2	2	21	voiceless	middle	fricative	voiceless	back	plosive	0	0	1
CH	J	5	53	UJU1.WAV	0	1	2	25	voiced	back	plosive	voiceless	back	plosive	1	1	0
CH	CH	16	25	UCHU1.WAV	1	2	5	18	voiceless	back	plosive	voiceless	back	plosive	1	1	1
CH	T	9	45	UTU1.WAV	0	2	4	21	voiceless	middle	plosive	voiceless	back	plosive	1	0	1
CH	CH	4	55	ACHA1.WAV	1	1	2	19	voiceless	back	plosive	voiceless	back	plosive	1	1	1
CH	J	7	31	UJU1.WAV	0	3	2	33	voiced	back	plosive	voiceless	back	plosive	1	1	0
CH	CH	10	21	ACHA1.WAV	1	2	3	19	voiceless	back	plosive	voiceless	back	plosive	1	1	1
CH	F	10	1	IFI1.WAV	0	1	4	33	voiceless	front	fricative	voiceless	back	plosive	0	0	1
CH	T	2	28	ATA1.WAV	0	2	4	38	voiceless	middle	plosive	voiceless	back	plosive	1	0	1
CH	J	5	53	UJU1.WAV	0	3	3	30	voiced	back	plosive	voiceless	back	plosive	1	1	0
CH	CH	13	55	UCHU1.WAV	1	3	2	20	voiceless	back	plosive	voiceless	back	plosive	1	1	1
CH	D	13	27	ADA1.WAV	0	2	4	21	voiced	middle	plosive	voiceless	back	plosive	1	0	0
CH	T	9	32	ITI1.WAV	0	2	3	21	voiceless	middle	plosive	voiceless	back	plosive	1	0	1
CH	CH	13	4	ACHA1.WAV	1	2	5	21	voiceless	back	plosive	voiceless	back	plosive	1	1	1
CH	J	14	24	IJI1.WAV	0	2	2	18	voiced	back	plosive	voiceless	back	plosive	1	1	0
CH	T	11	44	UTU1.WAV	0	2	3	19	voiceless	middle	plosive	voiceless	back	plosive	1	0	1
CH	J	13	7	UJU1.WAV	0	2	5	21	voiced	back	plosive	voiceless	back	plosive	1	1	0
CH	CH	13	20	UCHU1.WAV	1	1	2	20	voiceless	back	plosive	voiceless	back	plosive	1	1	1
CH	J	5	17	IJI1.WAV	0	1	3	25	voiced	back	plosive	voiceless	back	plosive	1	1	0
CH	F	10	29	IFI1.WAV	0	1	3	33	voiceless	front	fricative	voiceless	back	plosive	0	0	1
CH	J	11	23	IJI1.WAV	0	2	2	19	voiced	back	plosive	voiceless	back	plosive	1	1	0
CH	S	2	24	ASA1.WAV	0	2	3	38	voiceless	middle	fricative	voiceless	back	plosive	0	0	1
CH	S	7	1	ASA1.WAV	0	2	2	18	voiceless	middle	fricative	voiceless	back	plosive	0	0	1
CH	F	3	44	UFU1.WAV	0	2	2	19	voiceless	front	fricative	voiceless	back	plosive	0	0	1
CH	CH	16	2	ICHI1.WAV	1	2	5	18	voiceless	back	plosive	voiceless	back	plosive	1	1	1
CH	T	13	40	UTU1.WAV	0	1	5	20	voiceless	middle	plosive	voiceless	back	plosive	1	0	1
CH	J	13	42	IJI1.WAV	0	3	3	20	voiced	back	plosive	voiceless	back	plosive	1	1	0
CH	T	4	59	ATA1.WAV	0	1	3	19	voiceless	middle	plosive	voiceless	back	plosive	1	0	1
CH	T	11	19	ITI1.WAV	0	2	5	19	voiceless	middle	plosive	voiceless	back	plosive	1	0	1
CH	K	8	57	AKA1.WAV	0	3	2	20	voiceless	back	plosive	voiceless	back	plosive	1	1	1
CH	J	13	24	UJU1.WAV	0	2	3	21	voiced	back	plosive	voiceless	back	plosive	1	1	0
CH	J	6	53	IJI1.WAV	0	1	4	36	voiced	back	plosive	voiceless	back	plosive	1	1	0
CH	T	8	12	UTU1.WAV	0	3	3	20	voiceless	middle	plosive	voiceless	back	plosive	1	0	1
CH	K	10	5	IKI1.WAV	0	3	5	19	voiceless	back	plosive	voiceless	back	plosive	1	1	1
CH	K	15	17	IKI1.WAV	0	1	3	18	voiceless	back	plosive	voiceless	back	plosive	1	1	1
CH	T	18	12	ITI1.WAV	0	2	5	20	voiceless	middle	plosive	voiceless	back	plosive	1	0	1
CH	N	2	7	UNU1.WAV	0	1	2	20	voiced	middle	nasal	voiceless	back	plosive	0	0	0
CH	CH	18	34	ICHI1.WAV	1	3	5	22	voiceless	back	plosive	voiceless	back	plosive	1	1	1
CH	J	6	39	IJI1.WAV	0	1	5	36	voiced	back	plosive	voiceless	back	plosive	1	1	0
CH	G	11	48	UGU1.WAV	0	1	3	23	voiced	back	plosive	voiceless	back	plosive	1	1	0
CH	T	1	47	ATA1.WAV	0	1	4	30	voiceless	middle	plosive	voiceless	back	plosive	1	0	1
CH	J	13	43	IJI1.WAV	0	3	2	20	voiced	back	plosive	voiceless	back	plosive	1	1	0
CH	L	1	16	ILI1.WAV	0	1	2	30	voiced	middle	approximant	voiceless	back	plosive	0	0	0
CH	CH	7	54	ACHA1.WAV	1	2	3	18	voiceless	back	plosive	voiceless	back	plosive	1	1	1
CH	J	11	54	AJA1.WAV	0	2	2	19	voiced	back	plosive	voiceless	back	plosive	1	1	0
CH	T	11	29	ITI1.WAV	0	2	3	19	voiceless	middle	plosive	voiceless	back	plosive	1	0	1
CH	CH	5	44	UCHU1.WAV	1	3	3	30	voiceless	back	plosive	voiceless	back	plosive	1	1	1
CH	D	3	21	IDI1.WAV	0	3	2	22	voiced	middle	plosive	voiceless	back	plosive	1	0	0
CH	J	4	40	AJA1.WAV	0	1	3	19	voiced	back	plosive	voiceless	back	plosive	1	1	0
CH	CH	8	38	UCHU1.WAV	1	3	2	20	voiceless	back	plosive	voiceless	back	plosive	1	1	1
CH	CH	6	51	ICHI1.WAV	1	1	3	36	voiceless	back	plosive	voiceless	back	plosive	1	1	1
CH	J	1	53	AJA1.WAV	0	1	4	30	voiced	back	plosive	voiceless	back	plosive	1	1	0
CH	K	11	13	IKI1.WAV	0	2	2	19	voiceless	back	plosive	voiceless	back	plosive	1	1	1
CH	T	18	15	ATA1.WAV	0	2	4	20	voiceless	middle	plosive	voiceless	back	plosive	1	0	1
CH	T	18	15	UTU1.WAV	0	3	2	22	voiceless	middle	plosive	voiceless	back	plosive	1	0	1
CH	CH	8	14	ICHI1.WAV	1	3	5	20	voiceless	back	plosive	voiceless	back	plosive	1	1	1
CH	J	14	5	AJA1.WAV	0	2	3	18	voiced	back	plosive	voiceless	back	plosive	1	1	0
CH	T	13	55	ATA1.WAV	0	1	2	20	voiceless	middle	plosive	voiceless	back	plosive	1	0	1
CH	J	14	11	UJU1.WAV	0	2	3	18	voiced	back	plosive	voiceless	back	plosive	1	1	0
CH	CH	12	47	ACHA1.WAV	1	2	5	23	voiceless	back	plosive	voiceless	back	plosive	1	1	1
CH	G	4	32	IGI1.WAV	0	1	4	19	voiced	back	plosive	voiceless	back	plosive	1	1	0
CH	CH	5	11	ACHA1.WAV	1	1	5	25	voiceless	back	plosive	voiceless	back	plosive	1	1	1
CH	CH	16	12	ICHI1.WAV	1	2	4	18	voiceless	back	plosive	voiceless	back	plosive	1	1	1
CH	J	2	3	AJA1.WAV	0	1	5	20	voiced	back	plosive	voiceless	back	plosive	1	1	0
CH	T	14	29	ATA1.WAV	0	1	4	18	voiceless	middle	plosive	voiceless	back	plosive	1	0	1
CH	SH	11	49	ISHI1.WAV	0	1	5	23	voiceless	back	fricative	voiceless	back	plosive	0	1	1
CH	CH	5	39	ACHA1.WAV	1	3	2	30	voiceless	back	plosive	voiceless	back	plosive	1	1	1
CH	CH	15	44	ICHI1.WAV	1	2	3	19	voiceless	back	plosive	voiceless	back	plosive	1	1	1
CH	SH	10	48	ISHI1.WAV	0	1	4	33	voiceless	back	fricative	voiceless	back	plosive	0	1	1
CH	CH	11	49	ACHA1.WAV	1	3	5	19	voiceless	back	plosive	voiceless	back	plosive	1	1	1
CH	J	13	12	UJU1.WAV	0	1	5	20	voiced	back	plosive	voiceless	back	plosive	1	1	0
CH	T	2	40	UTU1.WAV	0	1	4	20	voiceless	middle	plosive	voiceless	back	plosive	1	0	1
CH	CH	18	7	ACHA1.WAV	1	3	2	22	voiceless	back	plosive	voiceless	back	plosive	1	1	1
CH	T	4	9	ATA1.WAV	0	1	4	19	voiceless	middle	plosive	voiceless	back	plosive	1	0	1
CH	J	5	11	IJI1.WAV	0	3	2	30	voiced	back	plosive	voiceless	back	plosive	1	1	0
CH	D	4	27	ADA1.WAV	0	3	3	40	voiced	middle	plosive	voiceless	back	plosive	1	0	0
CH	CH	13	60	ACHA1.WAV	1	3	5	20	voiceless	back	plosive	voiceless	back	plosive	1	1	1
CH	CH	2	45	ICHI1.WAV	1	3	3	27	voiceless	back	plosive	voiceless	back	plosive	1	1	1
CH	K	14	50	AKA1.WAV	0	2	2	18	voiceless	back	plosive	voiceless	back	plosive	1	1	1
CH	CH	11	27	UCHU1.WAV	1	2	3	19	voiceless	back	plosive	voiceless	back	plosive	1	1	1
CH	T	5	47	ITI1.WAV	0	2	2	18	voiceless	middle	plosive	voiceless	back	plosive	1	0	1
CH	J	2	4	AJA1.WAV	0	1	4	20	voiced	back	plosive	voiceless	back	plosive	1	1	0
CH	CH	7	40	ACHA1.WAV	1	1	3	22	voiceless	back	plosive	voiceless	back	plosive	1	1	1
CH	T	12	1	ITI1.WAV	0	3	4	20	voiceless	middle	plosive	voiceless	back	plosive	1	0	1
CH	K	7	4	IKI1.WAV	0	1	5	22	voiceless	back	plosive	voiceless	back	plosive	1	1	1
CH	CH	4	59	ACHA1.WAV	1	1	4	19	voiceless	back	plosive	voiceless	back	plosive	1	1	1
CH	CH	16	38	ICHI1.WAV	1	1	3	19	voiceless	back	plosive	voiceless	back	plosive	1	1	1
CH	SH	1	32	USHU1.WAV	0	1	5	30	voiceless	back	fricative	voiceless	back	plosive	0	1	1
CH	CH	2	37	ICHI1.WAV	1	1	4	20	voiceless	back	plosive	voiceless	back	plosive	1	1	1
CH	SH	6	43	USHU1.WAV	0	1	2	36	voiceless	back	fricative	voiceless	back	plosive	0	1	1
CH	M	13	55	IMI1.WAV	0	2	4	21	voiced	front	nasal	voiceless	back	plosive	0	0	0
CH	J	4	54	UJU1.WAV	0	1	2	19	voiced	back	plosive	voiceless	back	plosive	1	1	0
CH	CH	11	41	ICHI1.WAV	1	3	4	19	voiceless	back	plosive	voiceless	back	plosive	1	1	1
CH	J	4	22	UJU1.WAV	0	2	3	31	voiced	back	plosive	voiceless	back	plosive	1	1	0
CH	CH	18	32	ICHI1.WAV	1	2	5	20	voiceless	back	plosive	voiceless	back	plosive	1	1	1
CH	T	13	52	ITI1.WAV	0	3	3	20	voiceless	middle	plosive	voiceless	back	plosive	1	0	1
CH	S	11	30	ASA1.WAV	0	1	5	23	voiceless	middle	fricative	voiceless	back	plosive	0	0	1
CH	K	17	5	AKA1.WAV	0	1	3	23	voiceless	back	plosive	voiceless	back	plosive	1	1	1
CH	CH	8	38	UCHU1.WAV	1	3	5	20	voiceless	back	plosive	voiceless	back	plosive	1	1	1
CH	CH	17	47	UCHU1.WAV	1	1	3	23	voiceless	back	plosive	voiceless	back	plosive	1	1	1
CH	CH	12	25	UCHU1.WAV	1	3	4	20	voiceless	back	plosive	voiceless	back	plosive	1	1	1
CH	SH	5	39	ASHA1.WAV	0	1	2	25	voiceless	back	fricative	voiceless	back	plosive	0	1	1
CH	J	4	53	AJA1.WAV	0	1	5	19	voiced	back	plosive	voiceless	back	plosive	1	1	0
CH	J	1	42	IJI1.WAV	0	2	4	21	voiced	back	plosive	voiceless	back	plosive	1	1	0
CH	J	6	40	AJA1.WAV	0	1	4	36	voiced	back	plosive	voiceless	back	plosive	1	1	0
CH	CH	2	23	ACHA1.WAV	1	2	3	38	voiceless	back	plosive	voiceless	back	plosive	1	1	1
CH	J	8	48	AJA1.WAV	0	1	2	22	voiced	back	plosive	voiceless	back	plosive	1	1	0
CH	CH	2	34	ACHA1.WAV	1	1	3	20	voiceless	back	plosive	voiceless	back	plosive	1	1	1
CH	J	5	38	IJI1.WAV	0	1	4	25	voiced	back	plosive	voiceless	back	plosive	1	1	0
CH	K	2	14	IKI1.WAV	0	1	5	20	voiceless	back	plosive	voiceless	back	plosive	1	1	1
CH	D	4	1	ADA1.WAV	0	1	4	19	voiced	middle	plosive	voiceless	back	plosive	1	0	0
CH	J	3	26	UJU1.WAV	0	3	5	22	voiced	back	plosive	voiceless	back	plosive	1	1	0
CH	CH	18	57	UCHU1.WAV	1	2	3	20	voiceless	back	plosive	voiceless	back	plosive	1	1	1
CH	F	4	12	UFU1.WAV	0	3	2	40	voiceless	front	fricative	voiceless	back	plosive	0	0	1
CH	CH	16	3	ACHA1.WAV	1	2	4	18	voiceless	back	plosive	voiceless	back	plosive	1	1	1
CH	CH	6	12	UCHU1.WAV	1	1	3	36	voiceless	back	plosive	voiceless	back	plosive	1	1	1
CH	TH	4	11	ITHI1.WAV	0	3	2	40	voiceless	front	fricative	voiceless	back	plosive	0	0	1
CH	CH	1	41	ICHI1.WAV	1	3	2	20	voiceless	back	plosive	voiceless	back	plosive	1	1	1
CH	Y	17	33	AYA1.WAV	0	3	5	21	voiced	back	approximant	voiceless	back	plosive	0	1	0
CH	J	13	40	UJU1.WAV	0	1	2	20	voiced	back	plosive	voiceless	back	plosive	1	1	0
CH	J	9	30	IJI1.WAV	0	3	2	20	voiced	back	plosive	voiceless	back	plosive	1	1	0
CH	W	4	9	IWI1.WAV	0	3	2	40	voiced	front	approximant	voiceless	back	plosive	0	0	0
CH	CH	7	8	UCHU1.WAV	1	3	3	33	voiceless	back	plosive	voiceless	back	plosive	1	1	1
CH	J	13	10	AJA1.WAV	0	2	2	21	voiced	back	plosive	voiceless	back	plosive	1	1	0
CH	CH	4	1	UCHU1.WAV	1	3	3	40	voiceless	back	plosive	voiceless	back	plosive	1	1	1
CH	CH	16	8	ICHI1.WAV	1	2	3	18	voiceless	back	plosive	voiceless	back	plosive	1	1	1
CH	CH	10	29	ICHI1.WAV	1	2	3	19	voiceless	back	plosive	voiceless	back	plosive	1	1	1
CH	J	11	14	IJI1.WAV	0	1	3	23	voiced	back	plosive	voiceless	back	plosive	1	1	0
CH	K	14	50	IKI1.WAV	0	3	2	24	voiceless	back	plosive	voiceless	back	plosive	1	1	1
CH	K	17	57	UKU1.WAV	0	1	2	23	voiceless	back	plosive	voiceless	back	plosive	1	1	1
CH	TH	17	4	ITHI1.WAV	0	2	2	21	voiceless	front	fricative	voiceless	back	plosive	0	0	1
CH	T	17	54	UTU1.WAV	0	1	3	23	voiceless	middle	plosive	voiceless	back	plosive	1	0	1
CH	SH	5	29	USHU1.WAV	0	3	2	30	voiceless	back	fricative	voiceless	back	plosive	0	1	1
CH	CH	14	49	ACHA1.WAV	1	2	2	18	voiceless	back	plosive	voiceless	back	plosive	1	1	1
CH	T	11	48	ITI1.WAV	0	3	2	19	voiceless	middle	plosive	voiceless	back	plosive	1	0	1
CH	CH	15	52	ACHA1.WAV	1	1	4	18	voiceless	back	plosive	voiceless	back	plosive	1	1	1
CH	B	12	7	UBU1.WAV	0	3	2	20	voiced	front	plosive	voiceless	back	plosive	1	0	0
CH	CH	18	19	UCHU1.WAV	1	1	3	30	voiceless	back	plosive	voiceless	back	plosive	1	1	1
CH	T	12	26	UTU1.WAV	0	3	5	20	voiceless	middle	plosive	voiceless	back	plosive	1	0	1
CH	T	15	60	ITI1.WAV	0	1	4	18	voiceless	middle	plosive	voiceless	back	plosive	1	0	1
CH	S	4	44	USU1.WAV	0	3	2	40	voiceless	middle	fricative	voiceless	back	plosive	0	0	1
CH	P	4	25	UPU1.WAV	0	1	2	19	voiceless	front	plosive	voiceless	back	plosive	1	0	1
CH	J	5	36	UJU1.WAV	0	3	2	30	voiced	back	plosive	voiceless	back	plosive	1	1	0
CH	CH	6	47	ACHA1.WAV	1	3	2	20	voiceless	back	plosive	voiceless	back	plosive	1	1	1
CH	K	17	26	IKI1.WAV	0	1	5	23	voiceless	back	plosive	voiceless	back	plosive	1	1	1
CH	S	10	13	ISI1.WAV	0	1	2	33	voiceless	middle	fricative	voiceless	back	plosive	0	0	1
CH	K	1	36	UKU1.WAV	0	2	2	21	voiceless	back	plosive	voiceless	back	plosive	1	1	1
CH	T	8	36	ATA1.WAV	0	1	3	22	voiceless	middle	plosive	voiceless	back	plosive	1	0	1
CH	SH	5	25	USHU1.WAV	0	1	2	25	voiceless	back	fricative	voiceless	back	plosive	0	1	1
CH	SH	14	19	USHU1.WAV	0	1	2	18	voiceless	back	fricative	voiceless	back	plosive	0	1	1
CH	CH	11	13	UCHU1.WAV	1	2	5	19	voiceless	back	plosive	voiceless	back	plosive	1	1	1
CH	J	2	39	IJI1.WAV	0	3	2	27	voiced	back	plosive	voiceless	back	plosive	1	1	0
CH	J	17	15	IJI1.WAV	0	2	5	21	voiced	back	plosive	voiceless	back	plosive	1	1	0
CH	CH	10	37	ICHI1.WAV	1	2	4	19	voiceless	back	plosive	voiceless	back	plosive	1	1	1
CH	T	11	60	ATA1.WAV	0	1	5	23	voiceless	middle	plosive	voiceless	back	plosive	1	0	1
CH	T	9	57	UTU1.WAV	0	2	5	21	voiceless	middle	plosive	voiceless	back	plosive	1	0	1
CH	K	11	21	IKI1.WAV	0	2	5	19	voiceless	back	plosive	voiceless	back	plosive	1	1	1
CH	TH	11	26	UTHU1.WAV	0	2	2	19	voiceless	front	fricative	voiceless	back	plosive	0	0	1
CH	G	15	31	UGU1.WAV	0	3	5	18	voiced	back	plosive	voiceless	back	plosive	1	1	0
CH	J	18	13	AJA1.WAV	0	3	2	22	voiced	back	plosive	voiceless	back	plosive	1	1	0
CH	T	18	46	ITI1.WAV	0	2	4	20	voiceless	middle	plosive	voiceless	back	plosive	1	0	1
CH	CH	18	46	UCHU1.WAV	1	1	4	30	voiceless	back	plosive	voiceless	back	plosive	1	1	1
CH	T	1	27	UTU1.WAV	0	1	5	30	voiceless	middle	plosive	voiceless	back	plosive	1	0	1
CH	J	1	28	UJU1.WAV	0	3	3	20	voiced	back	plosive	voiceless	back	plosive	1	1	0
CH	CH	7	17	ACHA1.WAV	1	3	5	33	voiceless	back	plosive	voiceless	back	plosive	1	1	1
CH	J	14	54	AJA1.WAV	0	1	3	18	voiced	back	plosive	voiceless	back	plosive	1	1	0
CH	CH	14	34	ICHI1.WAV	1	2	3	18	voiceless	back	plosive	voiceless	back	plosive	1	1	1
CH	CH	12	2	ICHI1.WAV	1	1	4	19	voiceless	back	plosive	voiceless	back	plosive	1	1	1
CH	K	11	58	AKA1.WAV	0	1	5	23	voiceless	back	plosive	voiceless	back	plosive	1	1	1
CH	SH	11	11	USHU1.WAV	0	2	2	19	voiceless	back	fricative	voiceless	back	plosive	0	1	1
CH	J	7	38	UJU1.WAV	0	3	5	33	voiced	back	plosive	voiceless	back	plosive	1	1	0
CH	J	3	39	IJI1.WAV	0	3	2	22	voiced	back	plosive	voiceless	back	plosive	1	1	0
CH	J	6	37	IJI1.WAV	0	2	2	39	voiced	back	plosive	voiceless	back	plosive	1	1	0
CH	T	7	6	UTU1.WAV	0	1	5	22	voiceless	middle	plosive	voiceless	back	plosive	1	0	1
CH	CH	7	50	ICHI1.WAV	1	3	2	33	voiceless	back	plosive	voiceless	back	plosive	1	1	1
CH	T	7	5	UTU1.WAV	0	2	4	18	voiceless	middle	plosive	voiceless	back	plosive	1	0	1
CH	Z	4	16	IZI1.WAV	0	1	2	19	voiced	middle	fricative	voiceless	back	plosive	0	0	0
CH	CH	14	25	ICHI1.WAV	1	3	4	24	voiceless	back	plosive	voiceless	back	plosive	1	1	1
CH	CH	11	33	ICHI1.WAV	1	3	3	19	voiceless	back	plosive	voiceless	back	plosive	1	1	1
CH	SH	14	18	ASHA1.WAV	0	1	2	18	voiceless	back	fricative	voiceless	back	plosive	0	1	1
CH	J	4	38	UJU1.WAV	0	3	4	40	voiced	back	plosive	voiceless	back	plosive	1	1	0
CH	F	14	1	AFA1.WAV	0	1	3	18	voiceless	front	fricative	voiceless	back	plosive	0	0	1
CH	CH	14	15	ICHI1.WAV	1	3	3	24	voiceless	back	plosive	voiceless	back	plosive	1	1	1
CH	CH	9	58	ACHA1.WAV	1	3	2	20	voiceless	back	plosive	voiceless	back	plosive	1	1	1
CH	CH	17	3	UCHU1.WAV	1	2	3	21	voiceless	back	plosive	voiceless	back	plosive	1	1	1
CH	T	11	58	ATA1.WAV	0	1	4	23	voiceless	middle	plosive	voiceless	back	plosive	1	0	1
CH	J	6	13	IJI1.WAV	0	2	4	39	voiced	back	plosive	voiceless	back	plosive	1	1	0
CH	SH	4	15	ASHA1.WAV	0	3	4	40	voiceless	back	fricative	voiceless	back	plosive	0	1	1
CH	K	18	38	IKI1.WAV	0	3	2	22	voiceless	back	plosive	voiceless	back	plosive	1	1	1
CH	J	8	17	UJU1.WAV	0	3	2	20	voiced	back	plosive	voiceless	back	plosive	1	1	0
CH	SH	5	50	ASHA1.WAV	0	3	2	30	voiceless	back	fricative	voiceless	back	plosive	0	1	1
CH	CH	12	1	ICHI1.WAV	1	2	4	23	voiceless	back	plosive	voiceless	back	plosive	1	1	1
CH	F	11	42	IFI1.WAV	0	1	3	23	voiceless	front	fricative	voiceless	back	plosive	0	0	1
CH	T	8	23	ITI1.WAV	0	1	4	22	voiceless	middle	plosive	voiceless	back	plosive	1	0	1
CH	CH	14	59	UCHU1.WAV	1	2	2	18	voiceless	back	plosive	voiceless	back	plosive	1	1	1
CH	CH	11	27	UCHU1.WAV	1	3	4	19	voiceless	back	plosive	voiceless	back	plosive	1	1	1
CH	CH	10	14	ICHI1.WAV	1	3	5	19	voiceless	back	plosive	voiceless	back	plosive	1	1	1
CH	CH	9	10	ACHA1.WAV	1	2	5	21	voiceless	back	plosive	voiceless	back	plosive	1	1	1
CH	F	4	8	IFI1.WAV	0	3	2	40	voiceless	front	fricative	voiceless	back	plosive	0	0	1
CH	CH	6	58	ICHI1.WAV	1	2	3	39	voiceless	back	plosive	voiceless	back	plosive	1	1	1
CH	CH	3	54	ACHA1.WAV	1	1	5	22	voiceless	back	plosive	voiceless	back	plosive	1	1	1
CH	T	10	24	UTU1.WAV	0	2	4	19	voiceless	middle	plosive	voiceless	back	plosive	1	0	1
CH	K	4	4	UKU1.WAV	0	3	5	40	voiceless	back	plosive	voiceless	back	plosive	1	1	1
CH	G	15	6	IGI1.WAV	0	1	2	18	voiced	back	plosive	voiceless	back	plosive	1	1	0
CH	J	8	30	AJA1.WAV	0	3	2	20	voiced	back	plosive	voiceless	back	plosive	1	1	0
CH	D	15	13	UDU1.WAV	0	3	4	18	voiced	middle	plosive	voiceless	back	plosive	1	0	0
CH	CH	13	30	UCHU1.WAV	1	2	5	21	voiceless	back	plosive	voiceless	back	plosive	1	1	1
CH	G	13	49	IGI1.WAV	0	3	2	20	voiced	back	plosive	voiceless	back	plosive	1	1	0
CH	D	14	1	ADA1.WAV	0	1	2	18	voiced	middle	plosive	voiceless	back	plosive	1	0	0
CH	T	10	56	ATA1.WAV	0	2	5	19	voiceless	middle	plosive	voiceless	back	plosive	1	0	1
CH	CH	7	26	ICHI1.WAV	1	3	3	33	voiceless	back	plosive	voiceless	back	plosive	1	1	1
CH	CH	2	33	ICHI1.WAV	1	2	2	38	voiceless	back	plosive	voiceless	back	plosive	1	1	1
CH	CH	16	57	ACHA1.WAV	1	1	4	19	voiceless	back	plosive	voiceless	back	plosive	1	1	1
CH	T	5	37	UTU1.WAV	0	2	3	18	voiceless	middle	plosive	voiceless	back	plosive	1	0	1
CH	S	5	38	ISI1.WAV	0	3	3	30	voiceless	middle	fricative	voiceless	back	plosive	0	0	1
CH	J	13	34	IJI1.WAV	0	2	4	21	voiced	back	plosive	voiceless	back	plosive	1	1	0
CH	CH	12	23	ICHI1.WAV	1	1	3	19	voiceless	back	plosive	voiceless	back	plosive	1	1	1
CH	CH	14	48	ACHA1.WAV	1	1	2	18	voiceless	back	plosive	voiceless	back	plosive	1	1	1
CH	S	13	26	ISI1.WAV	0	2	2	21	voiceless	middle	fricative	voiceless	back	plosive	0	0	1
CH	CH	7	41	ICHI1.WAV	1	3	4	33	voiceless	back	plosive	voiceless	back	plosive	1	1	1
CH	G	10	16	UGU1.WAV	0	2	2	19	voiced	back	plosive	voiceless	back	plosive	1	1	0
CH	G	4	49	AGA1.WAV	0	1	3	19	voiced	back	plosive	voiceless	back	plosive	1	1	0
CH	CH	10	19	ACHA1.WAV	1	2	2	19	voiceless	back	plosive	voiceless	back	plosive	1	1	1
CH	J	15	32	UJU1.WAV	0	1	2	18	voiced	back	plosive	voiceless	back	plosive	1	1	0
CH	J	13	37	UJU1.WAV	0	3	2	20	voiced	back	plosive	voiceless	back	plosive	1	1	0
CH	S	1	17	ASA1.WAV	0	1	3	30	voiceless	middle	fricative	voiceless	back	plosive	0	0	1
CH	CH	13	36	ICHI1.WAV	1	1	3	20	voiceless	back	plosive	voiceless	back	plosive	1	1	1
CH	J	12	17	AJA1.WAV	0	1	2	19	voiced	back	plosive	voiceless	back	plosive	1	1	0
CH	CH	18	39	ACHA1.WAV	1	3	4	22	voiceless	back	plosive	voiceless	back	plosive	1	1	1
CH	F	11	33	IFI1.WAV	0	2	2	19	voiceless	front	fricative	voiceless	back	plosive	0	0	1
CH	CH	2	41	ICHI1.WAV	1	3	2	27	voiceless	back	plosive	voiceless	back	plosive	1	1	1
CH	T	15	58	UTU1.WAV	0	2	4	19	voiceless	middle	plosive	voiceless	back	plosive	1	0	1
CH	CH	9	30	UCHU1.WAV	1	2	4	21	voiceless	back	plosive	voiceless	back	plosive	1	1	1
CH	T	14	49	UTU1.WAV	0	1	5	18	voiceless	middle	plosive	voiceless	back	plosive	1	0	1
CH	F	13	33	IFI1.WAV	0	3	2	20	voiceless	front	fricative	voiceless	back	plosive	0	0	1
CH	CH	8	24	UCHU1.WAV	1	2	2	18	voiceless	back	plosive	voiceless	back	plosive	1	1	1
CH	T	12	15	UTU1.WAV	0	1	2	19	voiceless	middle	plosive	voiceless	back	plosive	1	0	1
CH	T	8	53	UTU1.WAV	0	3	5	20	voiceless	middle	plosive	voiceless	back	plosive	1	0	1
CH	J	6	21	UJU1.WAV	0	3	3	20	voiced	back	plosive	voiceless	back	plosive	1	1	0
CH	CH	13	5	ACHA1.WAV	1	1	2	20	voiceless	back	plosive	voiceless	back	plosive	1	1	1
CH	T	10	16	UTU1.WAV	0	3	4	19	voiceless	middle	plosive	voiceless	back	plosive	1	0	1
CH	SH	4	4	USHU1.WAV	0	3	4	40	voiceless	back	fricative	voiceless	back	plosive	0	1	1
CH	K	18	1	IKI1.WAV	0	2	5	20	voiceless	back	plosive	voiceless	back	plosive	1	1	1
CH	T	12	50	ITI1.WAV	0	2	4	23	voiceless	middle	plosive	voiceless	back	plosive	1	0	1
CH	CH	8	16	ACHA1.WAV	1	3	5	20	voiceless	back	plosive	voiceless	back	plosive	1	1	1
CH	SH	5	39	ASHA1.WAV	0	1	5	25	voiceless	back	fricative	voiceless	back	plosive	0	1	1
CH	CH	3	51	UCHU1.WAV	1	2	2	19	voiceless	back	plosive	voiceless	back	plosive	1	1	1
CH	T	16	40	ITI1.WAV	0	2	5	18	voiceless	middle	plosive	voiceless	back	plosive	1	0	1
CH	T	9	53	ITI1.WAV	0	2	4	21	voiceless	middle	plosive	voiceless	back	plosive	1	0	1
CH	CH	8	36	ICHI1.WAV	1	1	2	22	voiceless	back	plosive	voiceless	back	plosive	1	1	1
CH	CH	17	27	UCHU1.WAV	1	1	2	23	voiceless	back	plosive	voiceless	back	plosive	1	1	1
CH	J	1	53	AJA1.WAV	0	1	3	30	voiced	back	plosive	voiceless	back	plosive	1	1	0
CH	J	18	36	UJU1.WAV	0	2	2	20	voiced	back	plosive	voiceless	back	plosive	1	1	0
CH	J	10	26	IJI1.WAV	0	1	2	33	voiced	back	plosive	voiceless	back	plosive	1	1	0
CH	CH	7	17	UCHU1.WAV	1	3	2	33	voiceless	back	plosive	voiceless	back	plosive	1	1	1
CH	CH	17	22	ACHA1.WAV	1	1	3	23	voiceless	back	plosive	voiceless	back	plosive	1	1	1
CH	CH	1	34	ACHA1.WAV	1	2	3	21	voiceless	back	plosive	voiceless	back	plosive	1	1	1
CH	SH	11	38	USHU1.WAV	0	1	4	23	voiceless	back	fricative	voiceless	back	plosive	0	1	1
CH	P	4	16	UPU1.WAV	0	1	4	19	voiceless	front	plosive	voiceless	back	plosive	1	0	1
CH	T	13	14	UTU1.WAV	0	2	2	21	voiceless	middle	plosive	voiceless	back	plosive	1	0	1
CH	K	4	18	IKI1.WAV	0	1	3	19	voiceless	back	plosive	voiceless	back	plosive	1	1	1
CH	T	9	49	ITI1.WAV	0	2	2	21	voiceless	middle	plosive	voiceless	back	plosive	1	0	1
CH	T	16	19	UTU1.WAV	0	1	5	19	voiceless	middle	plosive	voiceless	back	plosive	1	0	1
CH	CH	15	23	ACHA1.WAV	1	1	5	18	voiceless	back	plosive	voiceless	back	plosive	1	1	1
P	B	2	20	IBI1.WAV	0	2	3	38	voiced	front	plosive	voiceless	front	plosive	1	1	0
P	P	13	43	IPI1.WAV	1	3	5	20	voiceless	front	plosive	voiceless	front	plosive	1	1	1
P	B	3	26	UBU1.WAV	0	3	2	22	voiced	front	plosive	voiceless	front	plosive	1	1	0
P	P	10	14	UPU1.WAV	1	1	5	33	voiceless	front	plosive	voiceless	front	plosive	1	1	1
P	TH	12	24	ATHA1.WAV	0	2	2	23	voiceless	front	fricative	voiceless	front	plosive	0	1	1
P	B	6	22	IBI1.WAV	0	1	4	36	voiced	front	plosive	voiceless	front	plosive	1	1	0
P	F	5	1	IFI1.WAV	0	3	3	30	voiceless	front	fricative	voiceless	front	plosive	0	1	1
P	P	11	55	IPI1.WAV	1	2	5	19	voiceless	front	plosive	voiceless	front	plosive	1	1	1
P	B	3	4	IBI1.WAV	0	2	5	19	voiced	front	plosive	voiceless	front	plosive	1	1	0
P	P	12	53	IPI1.WAV	1	3	4	20	voiceless	front	plosive	voiceless	front	plosive	1	1	1
P	P	14	22	APA1.WAV	1	3	4	24	voiceless	front	plosive	voiceless	front	plosive	1	1	1
P	K	14	43	UKU1.WAV	0	1	4	18	voiceless	back	plosive	voiceless	front	plosive	1	0	1
P	G	6	23	IGI1.WAV	0	1	2	36	voiced	back	plosive	voiceless	front	plosive	1	0	0
P	P	14	5	IPI1.WAV	1	2	5	18	voiceless	front	plosive	voiceless	front	plosive	1	1	1
P	K	11	50	IKI1.WAV	0	1	2	23	voiceless	back	plosive	voiceless	front	plosive	1	0	1
P	P	10	26	APA1.WAV	1	3	5	19	voiceless	front	plosive	voiceless	front	plosive	1	1	1
P	P	8	58	IPI1.WAV	1	1	2	22	voiceless	front	plosive	voiceless	front	plosive	1	1	1
P	P	14	2	IPI1.WAV	1	2	2	18	voiceless	front	plosive	voiceless	front	plosive	1	1	1
P	B	11	6	IBI1.WAV	0	1	4	23	voiced	front	plosive	voiceless	front	plosive	1	1	0
P	P	5	28	APA1.WAV	1	1	4	25	voiceless	front	plosive	voiceless	front	plosive	1	1	1
P	P	1	10	APA1.WAV	1	2	5	21	voiceless	front	plosive	voiceless	front	plosive	1	1	1
P	J	4	6	AJA1.WAV	0	2	3	31	voiced	back	plosive	voiceless	front	plosive	1	0	0
P	CH	11	4	ICHI1.WAV	0	2	2	19	voiceless	back	plosive	voiceless	front	plosive	1	0	1
P	K	10	15	AKA1.WAV	0	3	3	19	voiceless	back	plosive	voiceless	front	plosive	1	0	1
P	B	7	32	IBI1.WAV	0	1	3	22	voiced	front	plosive	voiceless	front	plosive	1	1	0
P	P	18	41	IPI1.WAV	1	2	5	20	voiceless	front	plosive	voiceless	front	plosive	1	1	1
P	P	3	49	IPI1.WAV	1	3	2	22	voiceless	front	plosive	voiceless	front	plosive	1	1	1
P	P	10	57	APA1.WAV	1	3	2	19	voiceless	front	plosive	voiceless	front	plosive	1	1	1
P	P	11	57	APA1.WAV	1	2	4	19	voiceless	front	plosive	voiceless	front	plosive	1	1	1
P	P	15	53	APA1.WAV	1	2	2	19	voiceless	front	plosive	voiceless	front	plosive	1	1	1
P	P	16	55	IPI1.WAV	1	1	2	19	voiceless	front	plosive	voiceless	front	plosive	1	1	1
P	K	13	8	UKU1.WAV	0	1	4	20	voiceless	back	plosive	voiceless	front	plosive	1	0	1
P	P	8	28	APA1.WAV	1	2	2	18	voiceless	front	plosive	voiceless	front	plosive	1	1	1
P	P	7	16	IPI1.WAV	1	1	2	22	voiceless	front	plosive	voiceless	front	plosive	1	1	1
P	P	5	29	IPI1.WAV	1	1	4	25	voiceless	front	plosive	voiceless	front	plosive	1	1	1
P	P	16	47	IPI1.WAV	1	3	5	21	voiceless	front	plosive	voiceless	front	plosive	1	1	1
P	P	10	54	IPI1.WAV	1	3	5	19	voiceless	front	plosive	voiceless	front	plosive	1	1	1
P	TH	2	18	UTHU1.WAV	0	2	5	38	voiceless	front	fricative	voiceless	front	plosive	0	1	1
P	P	2	8	IPI1.WAV	1	1	3	20	voiceless	front	plosive	voiceless	front	plosive	1	1	1
P	B	9	46	IBI1.WAV	0	1	2	19	voiced	front	plosive	voiceless	front	plosive	1	1	0
P	P	4	29	APA1.WAV	1	2	5	31	voiceless	front	plosive	voiceless	front	plosive	1	1	1
P	P	9	57	APA1.WAV	1	1	3	19	voiceless	front	plosive	voiceless	front	plosive	1	1	1
P	P	7	27	IPI1.WAV	1	1	5	22	voiceless	front	plosive	voiceless	front	plosive	1	1	1
P	K	6	59	IKI1.WAV	0	3	5	20	voiceless	back	plosive	voiceless	front	plosive	1	0	1
P	TH	6	29	ITHI1.WAV	0	3	3	20	voiceless	front	fricative	voiceless	front	plosive	0	1	1
P	P	11	38	UPU1.WAV	1	2	5	19	voiceless	front	plosive	voiceless	front	plosive	1	1	1
P	P	1	20	APA1.WAV	1	3	4	20	voiceless	front	plosive	voiceless	front	plosive	1	1	1
P	P	18	20	IPI1.WAV	1	3	2	22	voiceless	front	plosive	voiceless	front	plosive	1	1	1
P	P	11	32	APA1.WAV	1	2	3	19	voiceless	front	plosive	voiceless	front	plosive	1	1	1
P	K	10	33	UKU1.WAV	0	1	2	33	voiceless	back	plosive	voiceless	front	plosive	1	0	1
P	P	8	14	UPU1.WAV	1	3	3	20	voiceless	front	plosive	voiceless	front	plosive	1	1	1
P	K	15	27	AKA1.WAV	0	2	3	19	voiceless	back	plosive	voiceless	front	plosive	1	0	1
P	CH	17	59	UCHU1.WAV	0	3	2	21	voiceless	back	plosive	voiceless	front	plosive	1	0	1
P	B	1	44	IBI1.WAV	0	1	2	30	voiced	front	plosive	voiceless	front	plosive	1	1	0
P	P	12	35	APA1.WAV	1	3	4	20	voiceless	front	plosive	voiceless	front	plosive	1	1	1
P	P	8	1	APA1.WAV	1	1	3	22	voiceless	front	plosive	voiceless	front	plosive	1	1	1
P	B	1	6	ABA1.WAV	0	3	2	20	voiced	front	plosive	voiceless	front	plosive	1	1	0
P	P	11	57	IPI1.WAV	1	2	2	19	voiceless	front	plosive	voiceless	front	plosive	1	1	1
P	K	7	58	IKI1.WAV	0	1	2	22	voiceless	back	plosive	voiceless	front	plosive	1	0	1
P	P	11	30	IPI1.WAV	1	1	4	23	voiceless	front	plosive	voiceless	front	plosive	1	1	1
P	T	6	38	ATA1.WAV	0	3	5	20	voiceless	middle	plosive	voiceless	front	plosive	1	0	1
P	P	18	27	APA1.WAV	1	3	3	22	voiceless	front	plosive	voiceless	front	plosive	1	1	1
P	B	13	43	ABA1.WAV	0	1	2	20	voiced	front	plosive	voiceless	front	plosive	1	1	0
P	P	17	56	UPU1.WAV	1	2	3	21	voiceless	front	plosive	voiceless	front	plosive	1	1	1
P	P	14	38	IPI1.WAV	1	3	2	24	voiceless	front	plosive	voiceless	front	plosive	1	1	1
P	B	10	45	IBI1.WAV	0	2	2	19	voiced	front	plosive	voiceless	front	plosive	1	1	0
P	P	6	50	IPI1.WAV	1	3	5	20	voiceless	front	plosive	voiceless	front	plosive	1	1	1
P	B	5	48	IBI1.WAV	0	3	3	30	voiced	front	plosive	voiceless	front	plosive	1	1	0
P	P	8	12	UPU1.WAV	1	1	3	22	voiceless	front	plosive	voiceless	front	plosive	1	1	1
P	P	16	27	APA1.WAV	1	1	3	19	voiceless	front	plosive	voiceless	front	plosive	1	1	1
P	P	11	6	APA1.WAV	1	3	4	19	voiceless	front	plosive	voiceless	front	plosive	1	1	1
P	P	10	27	APA1.WAV	1	1	5	33	voiceless	front	plosive	voiceless	front	plosive	1	1	1
P	P	8	17	IPI1.WAV	1	3	4	20	voiceless	front	plosive	voiceless	front	plosive	1	1	1
P	P	5	60	IPI1.WAV	1	3	2	30	voiceless	front	plosive	voiceless	front	plosive	1	1	1
P	B	16	2	IBI1.WAV	0	1	4	19	voiced	front	plosive	voiceless	front	plosive	1	1	0
P	B	2	44	IBI1.WAV	0	3	2	27	voiced	front	plosive	voiceless	front	plosive	1	1	0
P	B	17	6	IBI1.WAV	0	3	3	21	voiced	front	plosive	voiceless	front	plosive	1	1	0
P	P	11	31	APA1.WAV	1	3	5	19	voiceless	front	plosive	voiceless	front	plosive	1	1	1
P	S	4	17	ASA1.WAV	0	3	5	40	voiceless	middle	fricative	voiceless	front	plosive	0	0	1
P	B	2	37	IBI1.WAV	0	2	4	38	voiced	front	plosive	voiceless	front	plosive	1	1	0
P	P	6	34	APA1.WAV	1	2	5	39	voiceless	front	plosive	voiceless	front	plosive	1	1	1
P	P	5	31	IPI1.WAV	1	2	3	18	voiceless	front	plosive	voiceless	front	plosive	1	1	1
P	B	4	15	ABA1.WAV	0	2	3	31	voiced	front	plosive	voiceless	front	plosive	1	1	0
P	P	5	32	APA1.WAV	1	3	3	30	voiceless	front	plosive	voiceless	front	plosive	1	1	1
P	G	17	2	UGU1.WAV	0	3	2	21	voiced	back	plosive	voiceless	front	plosive	1	0	0
P	B	2	58	ABA1.WAV	0	1	3	20	voiced	front	plosive	voiceless	front	plosive	1	1	0
P	P	18	40	APA1.WAV	1	3	5	22	voiceless	front	plosive	voiceless	front	plosive	1	1	1
P	P	16	22	IPI1.WAV	1	2	3	18	voiceless	front	plosive	voiceless	front	plosive	1	1	1
P	B	11	18	IBI1.WAV	0	2	5	19	voiced	front	plosive	voiceless	front	plosive	1	1	0
P	P	5	58	APA1.WAV	1	2	2	18	voiceless	front	plosive	voiceless	front	plosive	1	1	1
P	P	3	22	APA1.WAV	1	2	5	19	voiceless	front	plosive	voiceless	front	plosive	1	1	1
P	P	13	41	IPI1.WAV	1	1	4	20	voiceless	front	plosive	voiceless	front	plosive	1	1	1
P	P	14	30	APA1.WAV	1	1	3	18	voiceless	front	plosive	voiceless	front	plosive	1	1	1
P	B	14	21	IBI1.WAV	0	2	3	18	voiced	front	plosive	voiceless	front	plosive	1	1	0
P	P	2	38	IPI1.WAV	1	3	4	27	voiceless	front	plosive	voiceless	front	plosive	1	1	1
P	P	18	47	UPU1.WAV	1	2	4	20	voiceless	front	plosive	voiceless	front	plosive	1	1	1
P	P	16	43	APA1.WAV	1	2	4	18	voiceless	front	plosive	voiceless	front	plosive	1	1	1
P	P	1	27	UPU1.WAV	1	3	5	20	voiceless	front	plosive	voiceless	front	plosive	1	1	1
P	P	10	1	IPI1.WAV	1	2	4	19	voiceless	front	plosive	voiceless	front	plosive	1	1	1
P	P	17	17	IPI1.WAV	1	3	2	21	voiceless	front	plosive	voiceless	front	plosive	1	1	1
P	P	6	33	APA1.WAV	1	2	4	39	voiceless	front	plosive	voiceless	front	plosive	1	1	1
P	R	4	11	IRI1.WAV	0	2	2	31	voiced	middle	approximant	voiceless	front	plosive	0	0	0
P	T	7	9	ATA1.WAV	0	1	3	22	voiceless	middle	plosive	voiceless	front	plosive	1	0	1
P	P	9	11	IPI1.WAV	1	1	3	19	voiceless	front	plosive	voiceless	front	plosive	1	1	1
P	B	3	48	UBU1.WAV	0	2	2	19	voiced	front	plosive	voiceless	front	plosive	1	1	0
P	P	12	50	IPI1.WAV	1	1	5	19	voiceless	front	plosive	voiceless	front	plosive	1	1	1
P	B	7	34	UBU1.WAV	0	2	2	18	voiced	front	plosive	voiceless	front	plosive	1	1	0
P	P	2	38	IPI1.WAV	1	3	5	27	voiceless	front	plosive	voiceless	front	plosive	1	1	1
P	F	6	26	UFU1.WAV	0	1	2	36	voiceless	front	fricative	voiceless	front	plosive	0	1	1
P	TH	4	33	UTHU1.WAV	0	2	2	31	voiceless	front	fricative	voiceless	front	plosive	0	1	1
P	TH	13	53	ATHA1.WAV	0	1	4	20	voiceless	front	fricative	voiceless	front	plosive	0	1	1
P	P	2	24	APA1.WAV	1	3	3	27	voiceless	front	plosive	voiceless	front	plosive	1	1	1
P	TH	7	48	ATHA1.WAV	0	2	2	18	voiceless	front	fricative	voiceless	front	plosive	0	1	1
P	P	8	34	APA1.WAV	1	1	4	22	voiceless	front	plosive	voiceless	front	plosive	1	1	1
P	P	2	8	IPI1.WAV	1	3	3	27	voiceless	front	plosive	voiceless	front	plosive	1	1	1
P	B	11	35	UBU1.WAV	0	2	2	19	voiced	front	plosive	voiceless	front	plosive	1	1	0
P	D	11	8	IDI1.WAV	0	1	2	23	voiced	middle	plosive	voiceless	front	plosive	1	0	0
P	P	8	50	UPU1.WAV	1	3	4	20	voiceless	front	plosive	voiceless	front	plosive	1	1	1
P	P	2	51	UPU1.WAV	1	3	3	27	voiceless	front	plosive	voiceless	front	plosive	1	1	1
P	K	11	25	AKA1.WAV	0	2	4	19	voiceless	back	plosive	voiceless	front	plosive	1	0	1
P	TH	9	6	ITHI1.WAV	0	1	2	19	voiceless	front	fricative	voiceless	front	plosive	0	1	1
P	P	3	32	APA1.WAV	1	1	2	22	voiceless	front	plosive	voiceless	front	plosive	1	1	1
P	P	4	11	IPI1.WAV	1	3	4	40	voiceless	front	plosive	voiceless	front	plosive	1	1	1
P	P	10	13	APA1.WAV	1	2	5	19	voiceless	front	plosive	voiceless	front	plosive	1	1	1
P	P	16	8	IPI1.WAV	1	2	5	18	voiceless	front	plosive	voiceless	front	plosive	1	1	1
P	P	6	37	APA1.WAV	1	2	3	39	voiceless	front	plosive	voiceless	front	plosive	1	1	1
P	P	16	36	APA1.WAV	1	3	4	21	voiceless	front	plosive	voiceless	front	plosive	1	1	1
P	P	9	43	APA1.WAV	1	3	3	20	voiceless	front	plosive	voiceless	front	plosive	1	1	1
P	P	5	26	IPI1.WAV	1	1	5	25	voiceless	front	plosive	voiceless	front	plosive	1	1	1
P	B	3	53	IBI1.WAV	0	2	2	19	voiced	front	plosive	voiceless	front	plosive	1	1	0
P	K	16	2	AKA1.WAV	0	3	2	21	voiceless	back	plosive	voiceless	front	plosive	1	0	1
P	P	5	39	IPI1.WAV	1	2	5	18	voiceless	front	plosive	voiceless	front	plosive	1	1	1
P	K	2	30	AKA1.WAV	0	2	3	38	voiceless	back	plosive	voiceless	front	plosive	1	0	1
P	P	8	15	IPI1.WAV	1	1	4	22	voiceless	front	plosive	voiceless	front	plosive	1	1	1
P	S	4	34	ASA1.WAV	0	3	3	40	voiceless	middle	fricative	voiceless	front	plosive	0	0	1
P	F	4	41	AFA1.WAV	0	2	3	31	voiceless	front	fricative	voiceless	front	plosive	0	1	1
P	P	9	14	UPU1.WAV	1	3	5	20	voiceless	front	plosive	voiceless	front	plosive	1	1	1
P	K	14	25	IKI1.WAV	0	1	2	18	voiceless	back	plosive	voiceless	front	plosive	1	0	1
P	P	7	3	IPI1.WAV	1	3	5	33	voiceless	front	plosive	voiceless	front	plosive	1	1	1
P	P	12	52	IPI1.WAV	1	1	3	19	voiceless	front	plosive	voiceless	front	plosive	1	1	1
P	K	10	25	UKU1.WAV	0	1	4	33	voiceless	back	plosive	voiceless	front	plosive	1	0	1
P	S	4	24	ASA1.WAV	0	2	4	31	voiceless	middle	fricative	voiceless	front	plosive	0	0	1
P	P	7	14	UPU1.WAV	1	2	3	18	voiceless	front	plosive	voiceless	front	plosive	1	1	1
P	P	13	25	IPI1.WAV	1	1	3	20	voiceless	front	plosive	voiceless	front	plosive	1	1	1
P	P	13	27	APA1.WAV	1	3	5	20	voiceless	front	plosive	voiceless	front	plosive	1	1	1
P	P	4	55	IPI1.WAV	1	1	4	19	voiceless	front	plosive	voiceless	front	plosive	1	1	1
P	P	8	25	UPU1.WAV	1	1	4	22	voiceless	front	plosive	voiceless	front	plosive	1	1	1
P	P	7	36	IPI1.WAV	1	2	2	18	voiceless	front	plosive	voiceless	front	plosive	1	1	1
P	D	4	37	IDI1.WAV	0	3	5	40	voiced	middle	plosive	voiceless	front	plosive	1	0	0
P	P	16	9	APA1.WAV	1	1	5	19	voiceless	front	plosive	voiceless	front	plosive	1	1	1
P	P	6	43	IPI1.WAV	1	1	5	36	voiceless	front	plosive	voiceless	front	plosive	1	1	1
P	P	6	30	APA1.WAV	1	1	4	36	voiceless	front	plosive	voiceless	front	plosive	1	1	1
P	P	11	17	IPI1.WAV	1	3	4	19	voiceless	front	plosive	voiceless	front	plosive	1	1	1
P	K	10	5	UKU1.WAV	0	3	2	19	voiceless	back	plosive	voiceless	front	plosive	1	0	1
P	B	4	25	IBI1.WAV	0	3	2	40	voiced	front	plosive	voiceless	front	plosive	1	1	0
P	P	8	42	IPI1.WAV	1	2	2	18	voiceless	front	plosive	voiceless	front	plosive	1	1	1
P	P	4	43	UPU1.WAV	1	3	5	40	voiceless	front	plosive	voiceless	front	plosive	1	1	1
P	P	9	39	IPI1.WAV	1	2	5	21	voiceless	front	plosive	voiceless	front	plosive	1	1	1
P	TH	9	7	ATHA1.WAV	0	3	2	20	voiceless	front	fricative	voiceless	front	plosive	0	1	1
P	T	9	48	ATA1.WAV	0	1	2	19	voiceless	middle	plosive	voiceless	front	plosive	1	0	1
P	P	14	22	IPI1.WAV	1	1	4	18	voiceless	front	plosive	voiceless	front	plosive	1	1	1
P	P	10	26	IPI1.WAV	1	1	5	33	voiceless	front	plosive	voiceless	front	plosive	1	1	1
P	P	3	48	APA1.WAV	1	1	5	22	voiceless	front	plosive	voiceless	front	plosive	1	1	1
P	K	3	33	AKA1.WAV	0	1	2	22	voiceless	back	plosive	voiceless	front	plosive	1	0	1
P	D	15	31	IDI1.WAV	0	1	2	18	voiced	middle	plosive	voiceless	front	plosive	1	0	0
P	P	6	23	UPU1.WAV	1	1	3	36	voiceless	front	plosive	voiceless	front	plosive	1	1	1
P	B	11	31	IBI1.WAV	0	2	2	19	voiced	front	plosive	voiceless	front	plosive	1	1	0
P	B	14	24	UBU1.WAV	0	2	3	18	voiced	front	plosive	voiceless	front	plosive	1	1	0
P	B	18	18	ABA1.WAV	0	2	3	20	voiced	front	plosive	voiceless	front	plosive	1	1	0
P	P	11	56	IPI1.WAV	1	3	2	19	voiceless	front	plosive	voiceless	front	plosive	1	1	1
P	K	11	3	IKI1.WAV	0	1	5	23	voiceless	back	plosive	voiceless	front	plosive	1	0	1
P	M	4	32	IMI1.WAV	0	3	4	40	voiced	front	nasal	voiceless	front	plosive	0	1	0
P	S	4	58	USU1.WAV	0	2	2	31	voiceless	middle	fricative	voiceless	front	plosive	0	0	1
P	TH	9	4	ATHA1.WAV	0	1	2	19	voiceless	front	fricative	voiceless	front	plosive	0	1	1
P	B	4	2	IBI1.WAV	0	1	3	19	voiced	front	plosive	voiceless	front	plosive	1	1	0
P	P	15	47	IPI1.WAV	1	1	2	18	voiceless	front	plosive	voiceless	front	plosive	1	1	1
P	P	18	46	APA1.WAV	1	1	2	30	voiceless	front	plosive	voiceless	front	plosive	1	1	1
P	P	14	40	APA1.WAV	1	1	5	18	voiceless	front	plosive	voiceless	front	plosive	1	1	1
P	G	4	43	AGA1.WAV	0	2	3	31	voiced	back	plosive	voiceless	front	plosive	1	0	0
P	K	14	18	UKU1.WAV	0	1	3	18	voiceless	back	plosive	voiceless	front	plosive	1	0	1
P	P	18	30	APA1.WAV	1	1	3	30	voiceless	front	plosive	voiceless	front	plosive	1	1	1
P	P	7	11	UPU1.WAV	1	2	5	18	voiceless	front	plosive	voiceless	front	plosive	1	1	1
P	G	4	26	AGA1.WAV	0	2	4	31	voiced	back	plosive	voiceless	front	plosive	1	0	0
P	P	9	12	IPI1.WAV	1	3	5	20	voiceless	front	plosive	voiceless	front	plosive	1	1	1
P	K	1	34	AKA1.WAV	0	3	5	20	voiceless	back	plosive	voiceless	front	plosive	1	0	1
P	P	3	38	IPI1.WAV	1	3	5	22	voiceless	front	plosive	voiceless	front	plosive	1	1	1
P	P	12	54	APA1.WAV	1	2	4	23	voiceless	front	plosive	voiceless	front	plosive	1	1	1
P	P	13	22	UPU1.WAV	1	1	5	20	voiceless	front	plosive	voiceless	front	plosive	1	1	1
P	P	14	26	APA1.WAV	1	1	2	18	voiceless	front	plosive	voiceless	front	plosive	1	1	1
P	J	6	41	IJI1.WAV	0	3	2	20	voiced	back	plosive	voiceless	front	plosive	1	0	0
P	P	8	22	APA1.WAV	1	2	3	18	voiceless	front	plosive	voiceless	front	plosive	1	1	1
P	P	2	18	APA1.WAV	1	1	4	20	voiceless	front	plosive	voiceless	front	plosive	1	1	1
P	B	5	12	IBI1.WAV	0	1	3	25	voiced	front	plosive	voiceless	front	plosive	1	1	0
P	P	17	56	IPI1.WAV	1	2	4	21	voiceless	front	plosive	voiceless	front	plosive	1	1	1
P	P	18	5	IPI1.WAV	1	3	3	22	voiceless	front	plosive	voiceless	front	plosive	1	1	1
P	D	4	60	IDI1.WAV	0	3	4	40	voiced	middle	plosive	voiceless	front	plosive	1	0	0
P	J	14	8	UJU1.WAV	0	2	2	18	voiced	back	plosive	voiceless	front	plosive	1	0	0
P	V	13	17	IVI1.WAV	0	3	2	20	voiced	front	fricative	voiceless	front	plosive	0	1	0
P	J	15	59	UJU1.WAV	0	1	4	18	voiced	back	plosive	voiceless	front	plosive	1	0	0
P	B	14	41	UBU1.WAV	0	1	5	18	voiced	front	plosive	voiceless	front	plosive	1	1	0
P	P	8	1	UPU1.WAV	1	3	2	20	voiceless	front	plosive	voiceless	front	plosive	1	1	1
P	CH	17	58	ICHI1.WAV	0	3	5	21	voiceless	back	plosive	voiceless	front	plosive	1	0	1
P	P	17	54	UPU1.WAV	1	1	4	23	voiceless	front	plosive	voiceless	front	plosive	1	1	1
P	B	8	9	IBI1.WAV	0	1	2	22	voiced	front	plosive	voiceless	front	plosive	1	1	0
P	K	14	23	UKU1.WAV	0	1	2	18	voiceless	back	plosive	voiceless	front	plosive	1	0	1
P	P	14	34	APA1.WAV	1	2	4	18	voiceless	front	plosive	voiceless	front	plosive	1	1	1
P	K	6	5	UKU1.WAV	0	3	2	20	voiceless	back	plosive	voiceless	front	plosive	1	0	1
P	P	6	13	IPI1.WAV	1	2	3	39	voiceless	front	plosive	voiceless	front	plosive	1	1	1
P	B	13	50	IBI1.WAV	0	3	3	20	voiced	front	plosive	voiceless	front	plosive	1	1	0
P	SH	4	42	ASHA1.WAV	0	2	5	31	voiceless	back	fricative	voiceless	front	plosive	0	0	1
P	P	8	8	APA1.WAV	1	2	5	18	voiceless	front	plosive	voiceless	front	plosive	1	1	1
P	D	8	2	IDI1.WAV	0	1	2	22	voiced	middle	plosive	voiceless	front	plosive	1	0	0
P	P	14	21	IPI1.WAV	1	3	5	24	voiceless	front	plosive	voiceless	front	plosive	1	1	1
P	P	7	24	IPI1.WAV	1	1	4	22	voiceless	front	plosive	voiceless	front	plosive	1	1	1
P	K	4	38	AKA1.WAV	0	2	3	31	voiceless	back	plosive	voiceless	front	plosive	1	0	1
P	P	14	57	IPI1.WAV	1	1	5	18	voiceless	front	plosive	voiceless	front	plosive	1	1	1
P	P	12	14	APA1.WAV	1	2	5	23	voiceless	front	plosive	voiceless	front	plosive	1	1	1
P	P	7	43	IPI1.WAV	1	2	4	18	voiceless	front	plosive	voiceless	front	plosive	1	1	1
P	T	4	44	ATA1.WAV	0	2	3	31	voiceless	middle	plosive	voiceless	front	plosive	1	0	1
P	P	11	52	IPI1.WAV	1	1	5	23	voiceless	front	plosive	voiceless	front	plosive	1	1	1
P	P	2	59	IPI1.WAV	1	2	4	38	voiceless	front	plosive	voiceless	front	plosive	1	1	1
P	K	14	21	AKA1.WAV	0	1	5	18	voiceless	back	plosive	voiceless	front	plosive	1	0	1
P	B	3	34	IBI1.WAV	0	3	5	22	voiced	front	plosive	voiceless	front	plosive	1	1	0
P	TH	6	27	UTHU1.WAV	0	1	2	36	voiceless	front	fricative	voiceless	front	plosive	0	1	1
P	T	4	2	UTU1.WAV	0	2	3	31	voiceless	middle	plosive	voiceless	front	plosive	1	0	1
P	B	8	34	IBI1.WAV	0	3	2	20	voiced	front	plosive	voiceless	front	plosive	1	1	0
P	P	4	38	IPI1.WAV	1	1	5	19	voiceless	front	plosive	voiceless	front	plosive	1	1	1
P	P	14	5	UPU1.WAV	1	1	4	18	voiceless	front	plosive	voiceless	front	plosive	1	1	1
P	P	14	53	UPU1.WAV	1	3	2	24	voiceless	front	plosive	voiceless	front	plosive	1	1	1
P	K	5	42	UKU1.WAV	0	1	3	25	voiceless	back	plosive	voiceless	front	plosive	1	0	1
P	P	6	7	APA1.WAV	1	1	3	36	voiceless	front	plosive	voiceless	front	plosive	1	1	1
P	P	15	4	APA1.WAV	1	2	3	19	voiceless	front	plosive	voiceless	front	plosive	1	1	1
P	P	10	54	APA1.WAV	1	1	3	33	voiceless	front	plosive	voiceless	front	plosive	1	1	1
P	P	6	38	APA1.WAV	1	1	5	36	voiceless	front	plosive	voiceless	front	plosive	1	1	1
P	K	11	20	UKU1.WAV	0	2	2	19	voiceless	back	plosive	voiceless	front	plosive	1	0	1
P	N	3	7	UNU1.WAV	0	3	2	22	voiced	middle	nasal	voiceless	front	plosive	0	0	0
P	P	6	25	IPI1.WAV	1	2	5	39	voiceless	front	plosive	voiceless	front	plosive	1	1	1
P	P	15	41	APA1.WAV	1	1	5	18	voiceless	front	plosive	voiceless	front	plosive	1	1	1
P	TH	4	16	ITHI1.WAV	0	2	5	31	voiceless	front	fricative	voiceless	front	plosive	0	1	1
P	S	4	25	ISI1.WAV	0	2	3	31	voiceless	middle	fricative	voiceless	front	plosive	0	0	1
P	P	3	10	APA1.WAV	1	3	5	22	voiceless	front	plosive	voiceless	front	plosive	1	1	1
P	K	1	36	UKU1.WAV	0	3	2	20	voiceless	back	plosive	voiceless	front	plosive	1	0	1
P	G	1	35	IGI1.WAV	0	2	4	21	voiced	back	plosive	voiceless	front	plosive	1	0	0
P	P	14	23	APA1.WAV	1	3	5	24	voiceless	front	plosive	voiceless	front	plosive	1	1	1
P	B	6	49	IBI1.WAV	0	3	4	20	voiced	front	plosive	voiceless	front	plosive	1	1	0
P	P	14	6	UPU1.WAV	1	1	3	18	voiceless	front	plosive	voiceless	front	plosive	1	1	1
P	P	12	20	APA1.WAV	1	1	4	19	voiceless	front	plosive	voiceless	front	plosive	1	1	1
P	P	12	5	APA1.WAV	1	2	3	23	voiceless	front	plosive	voiceless	front	plosive	1	1	1
P	TH	4	36	ATHA1.WAV	0	2	4	31	voiceless	front	fricative	voiceless	front	plosive	0	1	1
P	P	8	32	IPI1.WAV	1	1	5	22	voiceless	front	plosive	voiceless	front	plosive	1	1	1
P	P	9	58	APA1.WAV	1	3	4	20	voiceless	front	plosive	voiceless	front	plosive	1	1	1
P	P	11	11	APA1.WAV	1	3	3	19	voiceless	front	plosive	voiceless	front	plosive	1	1	1
P	P	7	48	APA1.WAV	1	1	3	22	voiceless	front	plosive	voiceless	front	plosive	1	1	1
P	P	15	8	APA1.WAV	1	2	4	19	voiceless	front	plosive	voiceless	front	plosive	1	1	1
P	P	9	47	APA1.WAV	1	3	5	20	voiceless	front	plosive	voiceless	front	plosive	1	1	1
P	P	12	5	APA1.WAV	1	1	5	19	voiceless	front	plosive	voiceless	front	plosive	1	1	1
P	K	1	18	AKA1.WAV	0	3	3	20	voiceless	back	plosive	voiceless	front	plosive	1	0	1
P	K	7	16	AKA1.WAV	0	1	4	22	voiceless	back	plosive	voiceless	front	plosive	1	0	1
P	P	14	39	APA1.WAV	1	1	4	18	voiceless	front	plosive	voiceless	front	plosive	1	1	1
P	P	8	33	IPI1.WAV	1	2	4	18	voiceless	front	plosive	voiceless	front	plosive	1	1	1
P	B	8	43	IBI1.WAV	0	3	4	20	voiced	front	plosive	voiceless	front	plosive	1	1	0
P	P	8	56	IPI1.WAV	1	2	5	18	voiceless	front	plosive	voiceless	front	plosive	1	1	1
P	P	5	28	IPI1.WAV	1	2	4	18	voiceless	front	plosive	voiceless	front	plosive	1	1	1
P	K	14	13	UKU1.WAV	0	2	2	18	voiceless	back	plosive	voiceless	front	plosive	1	0	1
P	P	16	60	APA1.WAV	1	2	3	18	voiceless	front	plosive	voiceless	front	plosive	1	1	1
P	CH	17	30	ICHI1.WAV	0	1	2	23	voiceless	back	plosive	voiceless	front	plosive	1	0	1
P	P	2	15	UPU1.WAV	1	3	4	27	voiceless	front	plosive	voiceless	front	plosive	1	1	1
P	P	15	13	IPI1.WAV	1	1	4	18	voiceless	front	plosive	voiceless	front	plosive	1	1	1
P	P	2	49	IPI1.WAV	1	1	2	20	voiceless	front	plosive	voiceless	front	plosive	1	1	1
P	P	16	37	IPI1.WAV	1	3	3	21	voiceless	front	plosive	voiceless	front	plosive	1	1	1
P	B	9	39	IBI1.WAV	0	3	2	20	voiced	front	plosive	voiceless	front	plosive	1	1	0
P	L	2	44	ILI1.WAV	0	2	4	38	voiced	middle	approximant	voiceless	front	plosive	0	0	0
P	L	1	18	ULU1.WAV	0	1	4	30	voiced	middle	approximant	voiceless	front	plosive	0	0	0
P	P	6	15	APA1.WAV	1	3	5	20	voiceless	front	plosive	voiceless	front	plosive	1	1	1
P	TH	11	59	ATHA1.WAV	0	2	2	19	voiceless	front	fricative	voiceless	front	plosive	0	1	1
P	P	3	38	IPI1.WAV	1	3	4	22	voiceless	front	plosive	voiceless	front	plosive	1	1	1
P	P	1	8	IPI1.WAV	1	3	3	20	voiceless	front	plosive	voiceless	front	plosive	1	1	1
P	K	18	30	AKA1.WAV	0	1	2	30	voiceless	back	plosive	voiceless	front	plosive	1	0	1
P	B	10	3	UBU1.WAV	0	1	4	33	voiced	front	plosive	voiceless	front	plosive	1	1	0
P	P	7	31	APA1.WAV	1	2	5	18	voiceless	front	plosive	voiceless	front	plosive	1	1	1
P	P	3	8	IPI1.WAV	1	3	3	22	voiceless	front	plosive	voiceless	front	plosive	1	1	1
P	P	9	45	APA1.WAV	1	1	2	19	voiceless	front	plosive	voiceless	front	plosive	1	1	1
P	K	11	45	AKA1.WAV	0	2	5	19	voiceless	back	plosive	voiceless	front	plosive	1	0	1
P	CH	6	44	ACHA1.WAV	0	3	4	20	voiceless	back	plosive	voiceless	front	plosive	1	0	1
P	P	9	2	APA1.WAV	1	2	3	21	voiceless	front	plosive	voiceless	front	plosive	1	1	1
P	S	4	33	ASA1.WAV	0	2	5	31	voiceless	middle	fricative	voiceless	front	plosive	0	0	1
P	P	2	15	UPU1.WAV	1	3	5	27	voiceless	front	plosive	voiceless	front	plosive	1	1	1
P	D	4	12	UDU1.WAV	0	2	4	31	voiced	middle	plosive	voiceless	front	plosive	1	0	0
P	F	6	33	IFI1.WAV	0	3	5	20	voiceless	front	fricative	voiceless	front	plosive	0	1	1
P	P	12	58	IPI1.WAV	1	1	4	19	voiceless	front	plosive	voiceless	front	plosive	1	1	1
P	P	5	42	IPI1.WAV	1	1	2	25	voiceless	front	plosive	voiceless	front	plosive	1	1	1
P	P	8	36	IPI1.WAV	1	3	3	20	voiceless	front	plosive	voiceless	front	plosive	1	1	1
P	P	10	44	IPI1.WAV	1	3	3	19	voiceless	front	plosive	voiceless	front	plosive	1	1	1
P	P	7	35	IPI1.WAV	1	3	2	33	voiceless	front	plosive	voiceless	front	plosive	1	1	1
P	P	4	22	UPU1.WAV	1	3	3	40	voiceless	front	plosive	voiceless	front	plosive	1	1	1
P	P	3	57	APA1.WAV	1	2	4	19	voiceless	front	plosive	voiceless	front	plosive	1	1	1
P	B	4	39	ABA1.WAV	0	2	2	31	voiced	front	plosive	voiceless	front	plosive	1	1	0
P	P	4	7	UPU1.WAV	1	2	3	31	voiceless	front	plosive	voiceless	front	plosive	1	1	1
P	K	4	4	IKI1.WAV	0	2	4	31	voiceless	back	plosive	voiceless	front	plosive	1	0	1
P	K	18	11	AKA1.WAV	0	3	2	22	voiceless	back	plosive	voiceless	front	plosive	1	0	1
P	B	8	11	IBI1.WAV	0	2	2	18	voiced	front	plosive	voiceless	front	plosive	1	1	0
P	P	14	55	APA1.WAV	1	2	2	18	voiceless	front	plosive	voiceless	front	plosive	1	1	1
P	P	18	56	APA1.WAV	1	3	2	22	voiceless	front	plosive	voiceless	front	plosive	1	1	1
P	P	7	41	UPU1.WAV	1	1	2	22	voiceless	front	plosive	voiceless	front	plosive	1	1	1
P	B	5	59	IBI1.WAV	0	1	4	25	voiced	front	plosive	voiceless	front	plosive	1	1	0
P	P	3	30	APA1.WAV	1	1	3	22	voiceless	front	plosive	voiceless	front	plosive	1	1	1
P	P	1	38	IPI1.WAV	1	2	5	21	voiceless	front	plosive	voiceless	front	plosive	1	1	1
P	S	4	50	ASA1.WAV	0	2	3	31	voiceless	middle	fricative	voiceless	front	plosive	0	0	1
P	TH	11	49	ITHI1.WAV	0	2	4	19	voiceless	front	fricative	voiceless	front	plosive	0	1	1
P	P	15	18	IPI1.WAV	1	2	4	19	voiceless	front	plosive	voiceless	front	plosive	1	1	1
P	P	4	30	UPU1.WAV	1	2	4	31	voiceless	front	plosive	voiceless	front	plosive	1	1	1
P	V	4	20	IVI1.WAV	0	3	4	40	voiced	front	fricative	voiceless	front	plosive	0	1	0
P	P	13	5	IPI1.WAV	1	3	3	20	voiceless	front	plosive	voiceless	front	plosive	1	1	1
P	P	1	10	APA1.WAV	1	2	4	21	voiceless	front	plosive	voiceless	front	plosive	1	1	1
P	P	7	21	APA1.WAV	1	1	5	22	voiceless	front	plosive	voiceless	front	plosive	1	1	1
P	P	15	52	APA1.WAV	1	2	5	19	voiceless	front	plosive	voiceless	front	plosive	1	1	1
P	T	16	34	ATA1.WAV	0	2	3	18	voiceless	middle	plosive	voiceless	front	plosive	1	0	1
P	B	6	19	IBI1.WAV	0	3	3	20	voiced	front	plosive	voiceless	front	plosive	1	1	0
P	P	14	41	APA1.WAV	1	3	2	24	voiceless	front	plosive	voiceless	front	plosive	1	1	1
P	P	14	12	IPI1.WAV	1	1	3	18	voiceless	front	plosive	voiceless	front	plosive	1	1	1
P	S	6	1	ASA1.WAV	0	3	2	20	voiceless	middle	fricative	voiceless	front	plosive	0	0	1
P	P	2	27	UPU1.WAV	1	3	2	27	voiceless	front	plosive	voiceless	front	plosive	1	1	1
P	B	12	28	IBI1.WAV	0	1	3	19	voiced	front	plosive	voiceless	front	plosive	1	1	0
P	P	10	21	UPU1.WAV	1	1	3	33	voiceless	front	plosive	voiceless	front	plosive	1	1	1
P	P	16	18	APA1.WAV	1	3	5	21	voiceless	front	plosive	voiceless	front	plosive	1	1	1
P	P	14	7	UPU1.WAV	1	3	3	24	voiceless	front	plosive	voiceless	front	plosive	1	1	1
P	TH	4	25	ATHA1.WAV	0	2	5	31	voiceless	front	fricative	voiceless	front	plosive	0	1	1
P	T	14	31	UTU1.WAV	0	1	2	18	voiceless	middle	plosive	voiceless	front	plosive	1	0	1
P	D	15	13	IDI1.WAV	0	3	5	18	voiced	middle	plosive	voiceless	front	plosive	1	0	0
P	N	2	7	INI1.WAV	0	2	2	38	voiced	middle	nasal	voiceless	front	plosive	0	0	0
P	R	3	37	IRI1.WAV	0	3	2	22	voiced	middle	approximant	voiceless	front	plosive	0	0	0
P	P	6	20	APA1.WAV	1	2	2	39	voiceless	front	plosive	voiceless	front	plosive	1	1	1
P	P	9	23	IPI1.WAV	1	1	5	19	voiceless	front	plosive	voiceless	front	plosive	1	1	1
P	P	5	12	IPI1.WAV	1	3	4	30	voiceless	front	plosive	voiceless	front	plosive	1	1	1
P	P	16	7	IPI1.WAV	1	3	4	21	voiceless	front	plosive	voiceless	front	plosive	1	1	1
P	G	17	41	UGU1.WAV	0	1	5	23	voiced	back	plosive	voiceless	front	plosive	1	0	0
P	P	9	35	APA1.WAV	1	2	4	21	voiceless	front	plosive	voiceless	front	plosive	1	1	1
P	P	2	49	IPI1.WAV	1	3	2	27	voiceless	front	plosive	voiceless	front	plosive	1	1	1
P	P	1	49	IPI1.WAV	1	3	2	20	voiceless	front	plosive	voiceless	front	plosive	1	1	1
P	K	8	25	UKU1.WAV	0	3	2	20	voiceless	back	plosive	voiceless	front	plosive	1	0	1
P	P	10	51	APA1.WAV	1	1	4	33	voiceless	front	plosive	voiceless	front	plosive	1	1	1
P	K	18	42	IKI1.WAV	0	2	4	20	voiceless	back	plosive	voiceless	front	plosive	1	0	1
P	T	4	3	ITI1.WAV	0	2	3	31	voiceless	middle	plosive	voiceless	front	plosive	1	0	1
P	P	3	27	APA1.WAV	1	1	4	22	voiceless	front	plosive	voiceless	front	plosive	1	1	1
P	B	2	21	IBI1.WAV	0	1	3	20	voiced	front	plosive	voiceless	front	plosive	1	1	0
P	V	18	23	UVU1.WAV	0	3	2	22	voiced	front	fricative	voiceless	front	plosive	0	1	0
P	B	2	39	UBU1.WAV	0	3	3	27	voiced	front	plosive	voiceless	front	plosive	1	1	0
P	K	14	49	AKA1.WAV	0	3	2	24	voiceless	back	plosive	voiceless	front	plosive	1	0	1
P	G	6	49	IGI1.WAV	0	3	5	20	voiced	back	plosive	voiceless	front	plosive	1	0	0
P	P	7	35	APA1.WAV	1	3	4	33	voiceless	front	plosive	voiceless	front	plosive	1	1	1
P	P	14	50	IPI1.WAV	1	3	4	24	voiceless	front	plosive	voiceless	front	plosive	1	1	1
P	N	1	5	INI1.WAV	0	2	2	21	voiced	middle	nasal	voiceless	front	plosive	0	0	0
P	P	5	49	APA1.WAV	1	1	3	25	voiceless	front	plosive	voiceless	front	plosive	1	1	1
P	B	3	11	IBI1.WAV	0	2	3	19	voiced	front	plosive	voiceless	front	plosive	1	1	0
P	P	3	30	UPU1.WAV	1	1	5	22	voiceless	front	plosive	voiceless	front	plosive	1	1	1
P	B	5	32	IBI1.WAV	0	3	2	30	voiced	front	plosive	voiceless	front	plosive	1	1	0
P	P	14	16	IPI1.WAV	1	1	2	18	voiceless	front	plosive	voiceless	front	plosive	1	1	1
P	P	4	47	IPI1.WAV	1	1	3	19	voiceless	front	plosive	voiceless	front	plosive	1	1	1
P	K	12	21	AKA1.WAV	0	2	2	23	voiceless	back	plosive	voiceless	front	plosive	1	0	1
P	F	6	40	IFI1.WAV	0	3	4	20	voiceless	front	fricative	voiceless	front	plosive	0	1	1
P	B	14	28	IBI1.WAV	0	1	2	18	voiced	front	plosive	voiceless	front	plosive	1	1	0
P	B	11	29	ABA1.WAV	0	1	3	23	voiced	front	plosive	voiceless	front	plosive	1	1	0
P	T	11	9	ITI1.WAV	0	1	2	23	voiceless	middle	plosive	voiceless	front	plosive	1	0	1
P	P	7	59	IPI1.WAV	1	1	3	22	voiceless	front	plosive	voiceless	front	plosive	1	1	1
P	G	8	50	IGI1.WAV	0	3	2	20	voiced	back	plosive	voiceless	front	plosive	1	0	0
P	J	11	12	IJI1.WAV	0	1	2	23	voiced	back	plosive	voiceless	front	plosive	1	0	0
P	P	5	49	IPI1.WAV	1	2	2	18	voiceless	front	plosive	voiceless	front	plosive	1	1	1
P	P	2	56	IPI1.WAV	1	1	4	20	voiceless	front	plosive	voiceless	front	plosive	1	1	1
P	P	11	18	APA1.WAV	1	2	2	19	voiceless	front	plosive	voiceless	front	plosive	1	1	1
P	K	2	36	UKU1.WAV	0	3	2	27	voiceless	back	plosive	voiceless	front	plosive	1	0	1
P	P	14	51	UPU1.WAV	1	3	5	24	voiceless	front	plosive	voiceless	front	plosive	1	1	1
P	B	18	19	UBU1.WAV	0	2	2	20	voiced	front	plosive	voiceless	front	plosive	1	1	0
P	P	12	25	IPI1.WAV	1	1	2	19	voiceless	front	plosive	voiceless	front	plosive	1	1	1
P	P	18	8	APA1.WAV	1	1	4	30	voiceless	front	plosive	voiceless	front	plosive	1	1	1
P	P	14	5	UPU1.WAV	1	1	5	18	voiceless	front	plosive	voiceless	front	plosive	1	1	1
P	P	9	39	UPU1.WAV	1	3	4	20	voiceless	front	plosive	voiceless	front	plosive	1	1	1
P	K	6	50	IKI1.WAV	0	3	2	20	voiceless	back	plosive	voiceless	front	plosive	1	0	1
P	SH	4	8	ISHI1.WAV	0	3	5	40	voiceless	back	fricative	voiceless	front	plosive	0	0	1
P	B	12	24	IBI1.WAV	0	2	3	23	voiced	front	plosive	voiceless	front	plosive	1	1	0
P	B	9	57	ABA1.WAV	0	2	3	21	voiced	front	plosive	voiceless	front	plosive	1	1	0
P	B	2	26	UBU1.WAV	0	3	2	27	voiced	front	plosive	voiceless	front	plosive	1	1	0
P	P	10	21	IPI1.WAV	1	2	2	19	voiceless	front	plosive	voiceless	front	plosive	1	1	1
P	P	7	24	IPI1.WAV	1	3	4	33	voiceless	front	plosive	voiceless	front	plosive	1	1	1
P	P	10	13	APA1.WAV	1	3	3	19	voiceless	front	plosive	voiceless	front	plosive	1	1	1
P	B	4	54	ABA1.WAV	0	2	5	31	voiced	front	plosive	voiceless	front	plosive	1	1	0
P	P	1	24	APA1.WAV	1	3	3	20	voiceless	front	plosive	voiceless	front	plosive	1	1	1
P	P	6	60	IPI1.WAV	1	1	4	36	voiceless	front	plosive	voiceless	front	plosive	1	1	1
P	B	11	21	IBI1.WAV	0	2	4	19	voiced	front	plosive	voiceless	front	plosive	1	1	0
P	P	8	12	APA1.WAV	1	3	5	20	voiceless	front	plosive	voiceless	front	plosive	1	1	1
P	F	17	11	AFA1.WAV	0	1	2	23	voiceless	front	fricative	voiceless	front	plosive	0	1	1
P	P	10	28	APA1.WAV	1	2	3	19	voiceless	front	plosive	voiceless	front	plosive	1	1	1
P	P	2	48	APA1.WAV	1	2	5	38	voiceless	front	plosive	voiceless	front	plosive	1	1	1
P	P	18	27	IPI1.WAV	1	2	2	20	voiceless	front	plosive	voiceless	front	plosive	1	1	1
P	CH	4	33	ACHA1.WAV	0	2	3	31	voiceless	back	plosive	voiceless	front	plosive	1	0	1
P	CH	4	38	ACHA1.WAV	0	2	4	31	voiceless	back	plosive	voiceless	front	plosive	1	0	1
P	P	13	27	APA1.WAV	1	3	4	20	voiceless	front	plosive	voiceless	front	plosive	1	1	1
P	B	2	17	IBI1.WAV	0	1	4	20	voiced	front	plosive	voiceless	front	plosive	1	1	0
P	B	11	46	IBI1.WAV	0	1	3	23	voiced	front	plosive	voiceless	front	plosive	1	1	0
P	P	8	2	IPI1.WAV	1	2	3	18	voiceless	front	plosive	voiceless	front	plosive	1	1	1
P	P	7	7	APA1.WAV	1	2	2	18	voiceless	front	plosive	voiceless	front	plosive	1	1	1
P	P	18	10	APA1.WAV	1	1	5	30	voiceless	front	plosive	voiceless	front	plosive	1	1	1
P	K	3	39	AKA1.WAV	0	2	4	19	voiceless	back	plosive	voiceless	front	plosive	1	0	1
P	P	10	2	IPI1.WAV	1	2	3	19	voiceless	front	plosive	voiceless	front	plosive	1	1	1
P	B	17	29	UBU1.WAV	0	1	4	23	voiced	front	plosive	voiceless	front	plosive	1	1	0
P	P	16	28	IPI1.WAV	1	1	4	19	voiceless	front	plosive	voiceless	front	plosive	1	1	1
P	B	3	34	IBI1.WAV	0	3	4	22	voiced	front	plosive	voiceless	front	plosive	1	1	0
P	P	1	53	APA1.WAV	1	3	5	20	voiceless	front	plosive	voiceless	front	plosive	1	1	1
P	P	10	47	IPI1.WAV	1	2	5	19	voiceless	front	plosive	voiceless	front	plosive	1	1	1
P	P	10	36	IPI1.WAV	1	1	3	33	voiceless	front	plosive	voiceless	front	plosive	1	1	1
P	P	7	58	UPU1.WAV	1	2	4	18	voiceless	front	plosive	voiceless	front	plosive	1	1	1
P	P	8	27	APA1.WAV	1	3	4	20	voiceless	front	plosive	voiceless	front	plosive	1	1	1
P	P	9	45	IPI1.WAV	1	2	3	21	voiceless	front	plosive	voiceless	front	plosive	1	1	1
P	B	5	29	IBI1.WAV	0	1	2	25	voiced	front	plosive	voiceless	front	plosive	1	1	0
P	P	4	55	APA1.WAV	1	2	4	31	voiceless	front	plosive	voiceless	front	plosive	1	1	1
P	P	9	34	IPI1.WAV	1	3	3	20	voiceless	front	plosive	voiceless	front	plosive	1	1	1
P	P	8	34	UPU1.WAV	1	1	5	22	voiceless	front	plosive	voiceless	front	plosive	1	1	1
P	P	1	51	UPU1.WAV	1	3	3	20	voiceless	front	plosive	voiceless	front	plosive	1	1	1
P	P	12	23	IPI1.WAV	1	3	5	20	voiceless	front	plosive	voiceless	front	plosive	1	1	1
P	TH	12	17	ITHI1.WAV	0	2	2	23	voiceless	front	fricative	voiceless	front	plosive	0	1	1
P	P	7	19	IPI1.WAV	1	2	3	18	voiceless	front	plosive	voiceless	front	plosive	1	1	1
P	P	14	32	UPU1.WAV	1	1	2	18	voiceless	front	plosive	voiceless	front	plosive	1	1	1
P	P	8	1	APA1.WAV	1	3	3	20	voiceless	front	plosive	voiceless	front	plosive	1	1	1
P	P	8	56	APA1.WAV	1	2	4	18	voiceless	front	plosive	voiceless	front	plosive	1	1	1
P	P	10	44	APA1.WAV	1	3	4	19	voiceless	front	plosive	voiceless	front	plosive	1	1	1
P	B	5	25	IBI1.WAV	0	1	5	25	voiced	front	plosive	voiceless	front	plosive	1	1	0
P	B	16	12	IBI1.WAV	0	1	2	19	voiced	front	plosive	voiceless	front	plosive	1	1	0
P	TH	15	49	ATHA1.WAV	0	3	5	18	voiceless	front	fricative	voiceless	front	plosive	0	1	1
P	K	10	9	UKU1.WAV	0	1	3	33	voiceless	back	plosive	voiceless	front	plosive	1	0	1
P	P	14	22	IPI1.WAV	1	2	4	18	voiceless	front	plosive	voiceless	front	plosive	1	1	1
P	P	8	51	IPI1.WAV	1	3	5	20	voiceless	front	plosive	voiceless	front	plosive	1	1	1
P	P	14	58	UPU1.WAV	1	3	4	24	voiceless	front	plosive	voiceless	front	plosive	1	1	1
P	B	12	3	IBI1.WAV	0	1	2	19	voiced	front	plosive	voiceless	front	plosive	1	1	0
P	P	12	16	IPI1.WAV	1	3	3	20	voiceless	front	plosive	voiceless	front	plosive	1	1	1
P	P	7	26	IPI1.WAV	1	2	5	18	voiceless	front	plosive	voiceless	front	plosive	1	1	1
P	Z	6	24	IZI1.WAV	0	1	2	36	voiced	middle	fricative	voiceless	front	plosive	0	0	0
P	P	7	18	IPI1.WAV	1	3	3	33	voiceless	front	plosive	voiceless	front	plosive	1	1	1
P	P	17	50	IPI1.WAV	1	2	5	21	voiceless	front	plosive	voiceless	front	plosive	1	1	1
P	B	14	20	IBI1.WAV	0	3	2	24	voiced	front	plosive	voiceless	front	plosive	1	1	0
P	F	2	56	AFA1.WAV	0	1	2	20	voiceless	front	fricative	voiceless	front	plosive	0	1	1
P	P	16	57	IPI1.WAV	1	2	4	18	voiceless	front	plosive	voiceless	front	plosive	1	1	1
P	P	5	56	APA1.WAV	1	3	5	30	voiceless	front	plosive	voiceless	front	plosive	1	1	1
P	K	2	6	UKU1.WAV	0	3	3	27	voiceless	back	plosive	voiceless	front	plosive	1	0	1
P	P	4	28	APA1.WAV	1	2	3	31	voiceless	front	plosive	voiceless	front	plosive	1	1	1
P	F	6	23	AFA1.WAV	0	3	3	20	voiceless	front	fricative	voiceless	front	plosive	0	1	1
P	P	1	3	IPI1.WAV	1	3	5	20	voiceless	front	plosive	voiceless	front	plosive	1	1	1
P	P	3	26	APA1.WAV	1	2	3	19	voiceless	front	plosive	voiceless	front	plosive	1	1	1
P	P	1	31	IPI1.WAV	1	3	4	20	voiceless	front	plosive	voiceless	front	plosive	1	1	1
P	P	6	59	IPI1.WAV	1	3	3	20	voiceless	front	plosive	voiceless	front	plosive	1	1	1
P	P	12	23	APA1.WAV	1	3	2	20	voiceless	front	plosive	voiceless	front	plosive	1	1	1
P	TH	4	16	ATHA1.WAV	0	2	2	31	voiceless	front	fricative	voiceless	front	plosive	0	1	1
P	P	2	57	APA1.WAV	1	1	5	20	voiceless	front	plosive	voiceless	front	plosive	1	1	1
P	P	9	18	IPI1.WAV	1	3	2	20	voiceless	front	plosive	voiceless	front	plosive	1	1	1
P	K	17	42	IKI1.WAV	0	3	4	21	voiceless	back	plosive	voiceless	front	plosive	1	0	1
P	P	10	59	IPI1.WAV	1	1	4	33	voiceless	front	plosive	voiceless	front	plosive	1	1	1
P	G	2	10	IGI1.WAV	0	2	4	38	voiced	back	plosive	voiceless	front	plosive	1	0	0
P	P	7	25	APA1.WAV	1	3	3	33	voiceless	front	plosive	voiceless	front	plosive	1	1	1
P	P	9	21	IPI1.WAV	1	2	4	21	voiceless	front	plosive	voiceless	front	plosive	1	1	1
P	P	7	40	APA1.WAV	1	3	5	33	voiceless	front	plosive	voiceless	front	plosive	1	1	1
P	P	6	59	IPI1.WAV	1	2	4	39	voiceless	front	plosive	voiceless	front	plosive	1	1	1
P	TH	2	15	ITHI1.WAV	0	2	4	38	voiceless	front	fricative	voiceless	front	plosive	0	1	1
P	B	16	19	IBI1.WAV	0	3	2	21	voiced	front	plosive	voiceless	front	plosive	1	1	0
P	P	16	56	IPI1.WAV	1	1	5	19	voiceless	front	plosive	voiceless	front	plosive	1	1	1
P	P	9	43	APA1.WAV	1	2	5	21	voiceless	front	plosive	voiceless	front	plosive	1	1	1
P	P	17	23	APA1.WAV	1	2	4	21	voiceless	front	plosive	voiceless	front	plosive	1	1	1
P	SH	6	39	ISHI1.WAV	0	3	2	20	voiceless	back	fricative	voiceless	front	plosive	0	0	1
P	P	14	8	IPI1.WAV	1	3	3	24	voiceless	front	plosive	voiceless	front	plosive	1	1	1
P	P	17	27	APA1.WAV	1	2	5	21	voiceless	front	plosive	voiceless	front	plosive	1	1	1
P	M	4	30	AMA1.WAV	0	1	5	19	voiced	front	nasal	voiceless	front	plosive	0	1	0
P	P	5	41	IPI1.WAV	1	1	3	25	voiceless	front	plosive	voiceless	front	plosive	1	1	1
P	P	3	8	APA1.WAV	1	3	2	22	voiceless	front	plosive	voiceless	front	plosive	1	1	1
P	G	2	11	IGI1.WAV	0	3	2	27	voiced	back	plosive	voiceless	front	plosive	1	0	0
P	K	1	53	AKA1.WAV	0	3	4	20	voiceless	back	plosive	voiceless	front	plosive	1	0	1
P	B	13	36	IBI1.WAV	0	3	4	20	voiced	front	plosive	voiceless	front	plosive	1	1	0
P	P	5	17	APA1.WAV	1	1	5	25	voiceless	front	plosive	voiceless	front	plosive	1	1	1
P	P	5	15	IPI1.WAV	1	3	5	30	voiceless	front	plosive	voiceless	front	plosive	1	1	1
P	P	10	60	IPI1.WAV	1	3	4	19	voiceless	front	plosive	voiceless	front	plosive	1	1	1
P	B	11	56	ABA1.WAV	0	1	2	23	voiced	front	plosive	voiceless	front	plosive	1	1	0
P	P	17	46	IPI1.WAV	1	1	4	23	voiceless	front	plosive	voiceless	front	plosive	1	1	1
P	G	17	4	IGI1.WAV	0	1	2	23	voiced	back	plosive	voiceless	front	plosive	1	0	0
P	P	11	28	IPI1.WAV	1	3	3	19	voiceless	front	plosive	voiceless	front	plosive	1	1	1
P	TH	4	11	UTHU1.WAV	0	3	3	40	voiceless	front	fricative	voiceless	front	plosive	0	1	1
P	P	4	48	IPI1.WAV	1	3	3	40	voiceless	front	plosive	voiceless	front	plosive	1	1	1
P	K	2	3	IKI1.WAV	0	3	3	27	voiceless	back	plosive	voiceless	front	plosive	1	0	1
P	P	14	7	IPI1.WAV	1	2	3	18	voiceless	front	plosive	voiceless	front	plosive	1	1	1
P	M	4	1	AMA1.WAV	0	1	2	19	voiced	front	nasal	voiceless	front	plosive	0	1	0
P	B	4	45	IBI1.WAV	0	3	3	40	voiced	front	plosive	voiceless	front	plosive	1	1	0
P	F	4	59	IFI1.WAV	0	2	2	31	voiceless	front	fricative	voiceless	front	plosive	0	1	1
P	P	16	20	IPI1.WAV	1	3	2	21	voiceless	front	plosive	voiceless	front	plosive	1	1	1
P	B	14	16	UBU1.WAV	0	1	4	18	voiced	front	plosive	voiceless	front	plosive	1	1	0
P	P	13	2	APA1.WAV	1	1	2	20	voiceless	front	plosive	voiceless	front	plosive	1	1	1
P	B	13	42	IBI1.WAV	0	2	3	21	voiced	front	plosive	voiceless	front	plosive	1	1	0
P	F	13	10	IFI1.WAV	0	1	2	20	voiceless	front	fricative	voiceless	front	plosive	0	1	1
P	P	6	44	UPU1.WAV	1	1	2	36	voiceless	front	plosive	voiceless	front	plosive	1	1	1
P	P	16	27	APA1.WAV	1	1	4	19	voiceless	front	plosive	voiceless	front	plosive	1	1	1
P	P	11	52	IPI1.WAV	1	3	5	19	voiceless	front	plosive	voiceless	front	plosive	1	1	1
P	P	17	48	IPI1.WAV	1	2	3	21	voiceless	front	plosive	voiceless	front	plosive	1	1	1
P	P	15	46	APA1.WAV	1	1	3	18	voiceless	front	plosive	voiceless	front	plosive	1	1	1
P	P	9	1	IPI1.WAV	1	3	4	20	voiceless	front	plosive	voiceless	front	plosive	1	1	1
P	T	10	35	ATA1.WAV	0	3	4	19	voiceless	middle	plosive	voiceless	front	plosive	1	0	1
P	K	14	54	UKU1.WAV	0	1	5	18	voiceless	back	plosive	voiceless	front	plosive	1	0	1
P	P	16	13	APA1.WAV	1	2	5	18	voiceless	front	plosive	voiceless	front	plosive	1	1	1
P	P	11	22	APA1.WAV	1	2	5	19	voiceless	front	plosive	voiceless	front	plosive	1	1	1
P	P	2	41	IPI1.WAV	1	1	5	20	voiceless	front	plosive	voiceless	front	plosive	1	1	1
P	P	9	20	IPI1.WAV	1	2	2	21	voiceless	front	plosive	voiceless	front	plosive	1	1	1
P	T	15	54	UTU1.WAV	0	3	5	18	voiceless	middle	plosive	voiceless	front	plosive	1	0	1
P	G	14	52	UGU1.WAV	0	1	2	18	voiced	back	plosive	voiceless	front	plosive	1	0	0
P	P	11	19	APA1.WAV	1	3	2	19	voiceless	front	plosive	voiceless	front	plosive	1	1	1
P	P	13	31	IPI1.WAV	1	1	5	20	voiceless	front	plosive	voiceless	front	plosive	1	1	1
P	P	9	17	APA1.WAV	1	2	2	21	voiceless	front	plosive	voiceless	front	plosive	1	1	1
P	P	14	27	APA1.WAV	1	3	3	24	voiceless	front	plosive	voiceless	front	plosive	1	1	1
P	Z	4	8	AZA1.WAV	0	2	2	31	voiced	middle	fricative	voiceless	front	plosive	0	0	0
P	P	14	43	APA1.WAV	1	2	5	18	voiceless	front	plosive	voiceless	front	plosive	1	1	1
P	K	11	30	AKA1.WAV	0	2	2	19	voiceless	back	plosive	voiceless	front	plosive	1	0	1
P	P	1	39	UPU1.WAV	1	3	4	20	voiceless	front	plosive	voiceless	front	plosive	1	1	1
P	P	17	40	IPI1.WAV	1	2	2	21	voiceless	front	plosive	voiceless	front	plosive	1	1	1
P	P	15	18	IPI1.WAV	1	1	3	18	voiceless	front	plosive	voiceless	front	plosive	1	1	1
P	TH	8	1	ITHI1.WAV	0	2	2	18	voiceless	front	fricative	voiceless	front	plosive	0	1	1
P	P	18	37	IPI1.WAV	1	3	4	22	voiceless	front	plosive	voiceless	front	plosive	1	1	1
P	F	13	22	AFA1.WAV	0	1	2	20	voiceless	front	fricative	voiceless	front	plosive	0	1	1
P	P	8	38	IPI1.WAV	1	1	3	22	voiceless	front	plosive	voiceless	front	plosive	1	1	1
P	P	6	36	IPI1.WAV	1	2	2	39	voiceless	front	plosive	voiceless	front	plosive	1	1	1
P	TH	4	29	ITHI1.WAV	0	3	4	40	voiceless	front	fricative	voiceless	front	plosive	0	1	1
P	SH	3	46	ASHA1.WAV	0	3	2	22	voiceless	back	fricative	voiceless	front	plosive	0	0	1
P	P	10	30	APA1.WAV	1	2	4	19	voiceless	front	plosive	voiceless	front	plosive	1	1	1
P	P	18	13	APA1.WAV	1	2	3	20	voiceless	front	plosive	voiceless	front	plosive	1	1	1
P	K	11	33	IKI1.WAV	0	1	3	23	voiceless	back	plosive	voiceless	front	plosive	1	0	1
P	P	15	32	IPI1.WAV	1	1	5	18	voiceless	front	plosive	voiceless	front	plosive	1	1	1
P	P	13	50	IPI1.WAV	1	3	4	20	voiceless	front	plosive	voiceless	front	plosive	1	1	1
P	P	14	15	APA1.WAV	1	2	3	18	voiceless	front	plosive	voiceless	front	plosive	1	1	1
T	K	13	40	IKI1.WAV	0	1	4	20	voiceless	back	plosive	voiceless	middle	plosive	1	0	1
T	T	9	41	UTU1.WAV	1	3	2	20	voiceless	middle	plosive	voiceless	middle	plosive	1	1	1
T	T	5	48	ITI1.WAV	1	2	5	18	voiceless	middle	plosive	voiceless	middle	plosive	1	1	1
T	T	10	30	ITI1.WAV	1	3	4	19	voiceless	middle	plosive	voiceless	middle	plosive	1	1	1
T	CH	10	23	ICHI1.WAV	0	1	2	33	voiceless	back	plosive	voiceless	middle	plosive	1	0	1
T	P	13	37	IPI1.WAV	0	2	5	21	voiceless	front	plosive	voiceless	middle	plosive	1	0	1
T	T	5	5	ITI1.WAV	1	3	3	30	voiceless	middle	plosive	voiceless	middle	plosive	1	1	1
T	J	13	18	IJI1.WAV	0	2	2	21	voiced	back	plosive	voiceless	middle	plosive	1	0	0
T	K	14	43	IKI1.WAV	0	2	3	18	voiceless	back	plosive	voiceless	middle	plosive	1	0	1
T	P	17	50	UPU1.WAV	0	3	5	21	voiceless	front	plosive	voiceless	middle	plosive	1	0	1
T	G	4	26	IGI1.WAV	0	3	5	40	voiced	back	plosive	voiceless	middle	plosive	1	0	0
T	K	4	17	UKU1.WAV	0	1	4	19	voiceless	back	plosive	voiceless	middle	plosive	1	0	1
T	K	16	47	UKU1.WAV	0	1	2	19	voiceless	back	plosive	voiceless	middle	plosive	1	0	1
T	K	18	49	AKA1.WAV	0	2	4	20	voiceless	back	plosive	voiceless	middle	plosive	1	0	1
T	T	9	17	ITI1.WAV	1	3	4	20	voiceless	middle	plosive	voiceless	middle	plosive	1	1	1
T	T	3	21	ITI1.WAV	1	2	3	19	voiceless	middle	plosive	voiceless	middle	plosive	1	1	1
T	K	6	51	IKI1.WAV	0	2	2	39	voiceless	back	plosive	voiceless	middle	plosive	1	0	1
T	T	14	57	ATA1.WAV	1	2	3	18	voiceless	middle	plosive	voiceless	middle	plosive	1	1	1
T	T	12	56	UTU1.WAV	1	1	3	19	voiceless	middle	plosive	voiceless	middle	plosive	1	1	1
T	K	10	35	IKI1.WAV	0	2	5	19	voiceless	back	plosive	voiceless	middle	plosive	1	0	1
T	T	18	50	ITI1.WAV	1	3	5	22	voiceless	middle	plosive	voiceless	middle	plosive	1	1	1
T	T	9	7	UTU1.WAV	1	1	3	19	voiceless	middle	plosive	voiceless	middle	plosive	1	1	1
T	K	18	60	IKI1.WAV	0	3	5	22	voiceless	back	plosive	voiceless	middle	plosive	1	0	1
T	T	14	12	UTU1.WAV	1	2	3	18	voiceless	middle	plosive	voiceless	middle	plosive	1	1	1
T	T	4	46	ITI1.WAV	1	3	2	40	voiceless	middle	plosive	voiceless	middle	plosive	1	1	1
T	T	3	56	ITI1.WAV	1	2	4	19	voiceless	middle	plosive	voiceless	middle	plosive	1	1	1
T	CH	10	4	ICHI1.WAV	0	1	4	33	voiceless	back	plosive	voiceless	middle	plosive	1	0	1
T	T	18	36	ATA1.WAV	1	2	3	20	voiceless	middle	plosive	voiceless	middle	plosive	1	1	1
T	T	5	20	ITI1.WAV	1	3	4	30	voiceless	middle	plosive	voiceless	middle	plosive	1	1	1
T	K	4	48	IKI1.WAV	0	2	5	31	voiceless	back	plosive	voiceless	middle	plosive	1	0	1
T	CH	16	60	UCHU1.WAV	0	3	2	21	voiceless	back	plosive	voiceless	middle	plosive	1	0	1
T	K	5	38	IKI1.WAV	0	1	5	25	voiceless	back	plosive	voiceless	middle	plosive	1	0	1
T	D	11	7	UDU1.WAV	0	1	2	23	voiced	middle	plosive	voiceless	middle	plosive	1	1	0
T	T	11	19	ITI1.WAV	1	1	5	23	voiceless	middle	plosive	voiceless	middle	plosive	1	1	1
T	T	17	48	ATA1.WAV	1	2	2	21	voiceless	middle	plosive	voiceless	middle	plosive	1	1	1
T	T	18	36	ATA1.WAV	1	3	2	22	voiceless	middle	plosive	voiceless	middle	plosive	1	1	1
T	K	6	17	AKA1.WAV	0	1	3	36	voiceless	back	plosive	voiceless	middle	plosive	1	0	1
T	K	2	30	IKI1.WAV	0	2	4	38	voiceless	back	plosive	voiceless	middle	plosive	1	0	1
T	CH	4	30	ICHI1.WAV	0	2	5	31	voiceless	back	plosive	voiceless	middle	plosive	1	0	1
T	P	4	47	APA1.WAV	0	1	2	19	voiceless	front	plosive	voiceless	middle	plosive	1	0	1
T	TH	2	2	ITHI1.WAV	0	3	2	27	voiceless	front	fricative	voiceless	middle	plosive	0	0	1
T	P	2	10	APA1.WAV	0	3	5	27	voiceless	front	plosive	voiceless	middle	plosive	1	0	1
T	T	8	52	ITI1.WAV	1	3	5	20	voiceless	middle	plosive	voiceless	middle	plosive	1	1	1
T	T	2	30	ATA1.WAV	1	3	3	27	voiceless	middle	plosive	voiceless	middle	plosive	1	1	1
T	K	2	60	AKA1.WAV	0	1	2	20	voiceless	back	plosive	voiceless	middle	plosive	1	0	1
T	T	2	27	UTU1.WAV	1	3	4	27	voiceless	middle	plosive	voiceless	middle	plosive	1	1	1
T	CH	13	35	ICHI1.WAV	0	1	5	20	voiceless	back	plosive	voiceless	middle	plosive	1	0	1
T	T	5	45	UTU1.WAV	1	2	5	18	voiceless	middle	plosive	voiceless	middle	plosive	1	1	1
T	P	13	27	IPI1.WAV	0	2	3	21	voiceless	front	plosive	voiceless	middle	plosive	1	0	1
T	T	6	54	UTU1.WAV	1	1	2	36	voiceless	middle	plosive	voiceless	middle	plosive	1	1	1
T	T	18	33	ATA1.WAV	1	1	2	30	voiceless	middle	plosive	voiceless	middle	plosive	1	1	1
T	K	10	52	IKI1.WAV	0	1	5	33	voiceless	back	plosive	voiceless	middle	plosive	1	0	1
T	T	8	57	ATA1.WAV	1	2	5	18	voiceless	middle	plosive	voiceless	middle	plosive	1	1	1
T	T	3	32	ATA1.WAV	1	1	5	22	voiceless	middle	plosive	voiceless	middle	plosive	1	1	1
T	L	4	53	ULU1.WAV	0	2	4	31	voiced	middle	approximant	voiceless	middle	plosive	0	1	0
T	K	1	40	IKI1.WAV	0	2	5	21	voiceless	back	plosive	voiceless	middle	plosive	1	0	1
T	K	16	1	IKI1.WAV	0	1	3	19	voiceless	back	plosive	voiceless	middle	plosive	1	0	1
T	TH	15	21	ATHA1.WAV	0	3	4	18	voiceless	front	fricative	voiceless	middle	plosive	0	0	1
T	G	14	8	UGU1.WAV	0	1	4	18	voiced	back	plosive	voiceless	middle	plosive	1	0	0
T	T	6	5	ATA1.WAV	1	2	5	39	voiceless	middle	plosive	voiceless	middle	plosive	1	1	1
T	K	5	18	IKI1.WAV	0	3	3	30	voiceless	back	plosive	voiceless	middle	plosive	1	0	1
T	K	5	45	IKI1.WAV	0	3	5	30	voiceless	back	plosive	voiceless	middle	plosive	1	0	1
T	K	16	34	IKI1.WAV	0	1	5	19	voiceless	back	plosive	voiceless	middle	plosive	1	0	1
T	T	18	26	ATA1.WAV	1	3	4	22	voiceless	middle	plosive	voiceless	middle	plosive	1	1	1
T	CH	3	45	ICHI1.WAV	0	3	3	22	voiceless	back	plosive	voiceless	middle	plosive	1	0	1
T	T	11	53	UTU1.WAV	1	2	4	19	voiceless	middle	plosive	voiceless	middle	plosive	1	1	1
T	T	3	17	UTU1.WAV	1	2	5	19	voiceless	middle	plosive	voiceless	middle	plosive	1	1	1
T	S	2	18	ISI1.WAV	0	2	4	38	voiceless	middle	fricative	voiceless	middle	plosive	0	1	1
T	B	17	1	UBU1.WAV	0	2	5	21	voiced	front	plosive	voiceless	middle	plosive	1	0	0
T	P	3	49	IPI1.WAV	0	1	2	22	voiceless	front	plosive	voiceless	middle	plosive	1	0	1
T	T	3	7	UTU1.WAV	1	3	3	22	voiceless	middle	plosive	voiceless	middle	plosive	1	1	1
T	T	11	54	UTU1.WAV	1	3	2	19	voiceless	middle	plosive	voiceless	middle	plosive	1	1	1
T	T	1	57	ATA1.WAV	1	2	2	21	voiceless	middle	plosive	voiceless	middle	plosive	1	1	1
T	TH	5	17	ITHI1.WAV	0	2	2	18	voiceless	front	fricative	voiceless	middle	plosive	0	0	1
T	T	11	30	ATA1.WAV	1	3	2	19	voiceless	middle	plosive	voiceless	middle	plosive	1	1	1
T	T	8	59	ATA1.WAV	1	2	4	18	voiceless	middle	plosive	voiceless	middle	plosive	1	1	1
T	K	6	46	AKA1.WAV	0	2	2	39	voiceless	back	plosive	voiceless	middle	plosive	1	0	1
T	T	16	38	UTU1.WAV	1	3	2	21	voiceless	middle	plosive	voiceless	middle	plosive	1	1	1
T	T	8	55	ATA1.WAV	1	3	4	20	voiceless	middle	plosive	voiceless	middle	plosive	1	1	1
T	T	5	4	UTU1.WAV	1	1	4	25	voiceless	middle	plosive	voiceless	middle	plosive	1	1	1
T	T	18	40	ITI1.WAV	1	3	4	22	voiceless	middle	plosive	voiceless	middle	plosive	1	1	1
T	K	5	54	IKI1.WAV	0	3	2	30	voiceless	back	plosive	voiceless	middle	plosive	1	0	1
T	T	7	24	UTU1.WAV	1	3	5	33	voiceless	middle	plosive	voiceless	middle	plosive	1	1	1
T	P	12	28	IPI1.WAV	0	3	2	20	voiceless	front	plosive	voiceless	middle	plosive	1	0	1
T	P	18	8	UPU1.WAV	0	3	2	22	voiceless	front	plosive	voiceless	middle	plosive	1	0	1
T	J	1	39	IJI1.WAV	0	2	2	21	voiced	back	plosive	voiceless	middle	plosive	1	0	0
T	T	8	32	ATA1.WAV	1	2	2	18	voiceless	middle	plosive	voiceless	middle	plosive	1	1	1
T	K	8	7	IKI1.WAV	0	2	3	18	voiceless	back	plosive	voiceless	middle	plosive	1	0	1
T	T	16	54	UTU1.WAV	1	3	5	21	voiceless	middle	plosive	voiceless	middle	plosive	1	1	1
T	B	4	10	UBU1.WAV	0	3	4	40	voiced	front	plosive	voiceless	middle	plosive	1	0	0
T	T	3	48	ITI1.WAV	1	3	4	22	voiceless	middle	plosive	voiceless	middle	plosive	1	1	1
T	K	7	50	IKI1.WAV	0	2	3	18	voiceless	back	plosive	voiceless	middle	plosive	1	0	1
T	T	3	6	UTU1.WAV	1	1	4	22	voiceless	middle	plosive	voiceless	middle	plosive	1	1	1
T	TH	17	56	ITHI1.WAV	0	3	3	21	voiceless	front	fricative	voiceless	middle	plosive	0	0	1
T	K	3	49	IKI1.WAV	0	2	4	19	voiceless	back	plosive	voiceless	middle	plosive	1	0	1
T	T	7	25	ITI1.WAV	1	3	4	33	voiceless	middle	plosive	voiceless	middle	plosive	1	1	1
T	T	10	56	ITI1.WAV	1	1	4	33	voiceless	middle	plosive	voiceless	middle	plosive	1	1	1
T	K	10	27	IKI1.WAV	0	1	4	33	voiceless	back	plosive	voiceless	middle	plosive	1	0	1
T	K	13	32	IKI1.WAV	0	2	3	21	voiceless	back	plosive	voiceless	middle	plosive	1	0	1
T	T	16	33	ATA1.WAV	1	1	3	19	voiceless	middle	plosive	voiceless	middle	plosive	1	1	1
T	J	3	7	IJI1.WAV	0	2	3	19	voiced	back	plosive	voiceless	middle	plosive	1	0	0
T	T	5	40	ITI1.WAV	1	2	4	18	voiceless	middle	plosive	voiceless	middle	plosive	1	1	1
T	T	14	54	ATA1.WAV	1	3	4	24	voiceless	middle	plosive	voiceless	middle	plosive	1	1	1
T	K	1	60	AKA1.WAV	0	2	2	21	voiceless	back	plosive	voiceless	middle	plosive	1	0	1
T	G	14	53	IGI1.WAV	0	1	2	18	voiced	back	plosive	voiceless	middle	plosive	1	0	0
T	K	6	21	IKI1.WAV	0	2	5	39	voiceless	back	plosive	voiceless	middle	plosive	1	0	1
T	T	6	13	ATA1.WAV	1	1	3	36	voiceless	middle	plosive	voiceless	middle	plosive	1	1	1
T	G	3	35	IGI1.WAV	0	3	5	22	voiced	back	plosive	voiceless	middle	plosive	1	0	0
T	T	15	40	ATA1.WAV	1	1	5	18	voiceless	middle	plosive	voiceless	middle	plosive	1	1	1
T	T	2	7	UTU1.WAV	1	1	3	20	voiceless	middle	plosive	voiceless	middle	plosive	1	1	1
T	Z	2	53	IZI1.WAV	0	2	3	38	voiced	middle	fricative	voiceless	middle	plosive	0	1	0
T	CH	3	3	ICHI1.WAV	0	3	4	22	voiceless	back	plosive	voiceless	middle	plosive	1	0	1
T	T	14	52	UTU1.WAV	1	2	5	18	voiceless	middle	plosive	voiceless	middle	plosive	1	1	1
T	T	9	46	ATA1.WAV	1	3	5	20	voiceless	middle	plosive	voiceless	middle	plosive	1	1	1
T	T	17	7	UTU1.WAV	1	2	3	21	voiceless	middle	plosive	voiceless	middle	plosive	1	1	1
T	P	3	39	IPI1.WAV	0	2	2	19	voiceless	front	plosive	voiceless	middle	plosive	1	0	1
T	T	8	39	ITI1.WAV	1	2	5	18	voiceless	middle	plosive	voiceless	middle	plosive	1	1	1
T	P	18	10	IPI1.WAV	0	2	4	20	voiceless	front	plosive	voiceless	middle	plosive	1	0	1
T	P	13	1	APA1.WAV	0	1	5	20	voiceless	front	plosive	voiceless	middle	plosive	1	0	1
T	T	7	47	ITI1.WAV	1	1	2	22	voiceless	middle	plosive	voiceless	middle	plosive	1	1	1
T	J	10	7	UJU1.WAV	0	1	2	33	voiced	back	plosive	voiceless	middle	plosive	1	0	0
T	T	6	41	ITI1.WAV	1	2	5	39	voiceless	middle	plosive	voiceless	middle	plosive	1	1	1
T	CH	15	41	ICHI1.WAV	0	2	4	19	voiceless	back	plosive	voiceless	middle	plosive	1	0	1
T	F	2	9	IFI1.WAV	0	2	4	38	voiceless	front	fricative	voiceless	middle	plosive	0	0	1
T	T	17	55	ITI1.WAV	1	2	5	21	voiceless	middle	plosive	voiceless	middle	plosive	1	1	1
T	T	3	40	UTU1.WAV	1	1	2	22	voiceless	middle	plosive	voiceless	middle	plosive	1	1	1
T	T	18	16	ITI1.WAV	1	2	3	20	voiceless	middle	plosive	voiceless	middle	plosive	1	1	1
T	G	1	43	UGU1.WAV	0	1	2	30	voiced	back	plosive	voiceless	middle	plosive	1	0	0
T	K	6	11	IKI1.WAV	0	1	2	36	voiceless	back	plosive	voiceless	middle	plosive	1	0	1
T	K	4	49	UKU1.WAV	0	3	2	40	voiceless	back	plosive	voiceless	middle	plosive	1	0	1
T	CH	3	44	UCHU1.WAV	0	2	4	19	voiceless	back	plosive	voiceless	middle	plosive	1	0	1
T	T	5	27	UTU1.WAV	1	1	3	25	voiceless	middle	plosive	voiceless	middle	plosive	1	1	1
T	K	2	44	IKI1.WAV	0	1	4	20	voiceless	back	plosive	voiceless	middle	plosive	1	0	1
T	T	12	57	ITI1.WAV	1	3	5	20	voiceless	middle	plosive	voiceless	middle	plosive	1	1	1
T	T	9	26	ATA1.WAV	1	3	4	20	voiceless	middle	plosive	voiceless	middle	plosive	1	1	1
T	T	2	27	UTU1.WAV	1	3	5	27	voiceless	middle	plosive	voiceless	middle	plosive	1	1	1
T	CH	15	20	ICHI1.WAV	0	2	2	19	voiceless	back	plosive	voiceless	middle	plosive	1	0	1
T	T	7	5	ITI1.WAV	1	1	5	22	voiceless	middle	plosive	voiceless	middle	plosive	1	1	1
T	T	6	31	UTU1.WAV	1	2	2	39	voiceless	middle	plosive	voiceless	middle	plosive	1	1	1
T	P	3	25	IPI1.WAV	0	1	5	22	voiceless	front	plosive	voiceless	middle	plosive	1	0	1
T	T	5	59	UTU1.WAV	1	3	2	30	voiceless	middle	plosive	voiceless	middle	plosive	1	1	1
T	SH	4	30	USHU1.WAV	0	2	3	31	voiceless	back	fricative	voiceless	middle	plosive	0	0	1
T	K	13	29	IKI1.WAV	0	3	3	20	voiceless	back	plosive	voiceless	middle	plosive	1	0	1
T	R	6	49	URU1.WAV	0	3	3	20	voiced	middle	approximant	voiceless	middle	plosive	0	1	0
T	T	7	54	ATA1.WAV	1	3	3	33	voiceless	middle	plosive	voiceless	middle	plosive	1	1	1
T	CH	15	43	ICHI1.WAV	0	2	5	19	voiceless	back	plosive	voiceless	middle	plosive	1	0	1
T	T	3	53	ATA1.WAV	1	2	3	19	voiceless	middle	plosive	voiceless	middle	plosive	1	1	1
T	K	2	60	AKA1.WAV	0	3	2	27	voiceless	back	plosive	voiceless	middle	plosive	1	0	1
T	T	11	11	ITI1.WAV	1	3	4	19	voiceless	middle	plosive	voiceless	middle	plosive	1	1	1
T	T	11	59	ITI1.WAV	1	3	5	19	voiceless	middle	plosive	voiceless	middle	plosive	1	1	1
T	CH	15	25	UCHU1.WAV	0	2	2	19	voiceless	back	plosive	voiceless	middle	plosive	1	0	1
T	T	11	8	ITI1.WAV	1	1	4	23	voiceless	middle	plosive	voiceless	middle	plosive	1	1	1
T	T	1	7	UTU1.WAV	1	2	3	21	voiceless	middle	plosive	voiceless	middle	plosive	1	1	1
T	T	14	33	UTU1.WAV	1	2	4	18	voiceless	middle	plosive	voiceless	middle	plosive	1	1	1
T	P	3	24	UPU1.WAV	0	1	2	22	voiceless	front	plosive	voiceless	middle	plosive	1	0	1
T	CH	1	3	ICHI1.WAV	0	2	5	21	voiceless	back	plosive	voiceless	middle	plosive	1	0	1
T	D	15	37	ADA1.WAV	0	3	5	18	voiced	middle	plosive	voiceless	middle	plosive	1	1	0
T	T	10	29	ATA1.WAV	1	1	5	33	voiceless	middle	plosive	voiceless	middle	plosive	1	1	1
T	CH	16	31	ICHI1.WAV	0	3	2	21	voiceless	back	plosive	voiceless	middle	plosive	1	0	1
T	D	2	31	UDU1.WAV	0	1	2	20	voiced	middle	plosive	voiceless	middle	plosive	1	1	0
T	T	6	41	ITI1.WAV	1	1	2	36	voiceless	middle	plosive	voiceless	middle	plosive	1	1	1
T	T	9	55	UTU1.WAV	1	1	2	19	voiceless	middle	plosive	voiceless	middle	plosive	1	1	1
T	J	11	44	IJI1.WAV	0	1	4	23	voiced	back	plosive	voiceless	middle	plosive	1	0	0
T	K	17	22	IKI1.WAV	0	2	2	21	voiceless	back	plosive	voiceless	middle	plosive	1	0	1
T	T	2	60	ITI1.WAV	1	1	5	20	voiceless	middle	plosive	voiceless	middle	plosive	1	1	1
T	K	7	14	IKI1.WAV	0	3	2	33	voiceless	back	plosive	voiceless	middle	plosive	1	0	1
T	T	12	42	ATA1.WAV	1	2	4	23	voiceless	middle	plosive	voiceless	middle	plosive	1	1	1
T	J	6	5	UJU1.WAV	0	2	2	39	voiced	back	plosive	voiceless	middle	plosive	1	0	0
T	T	7	10	ITI1.WAV	1	1	4	22	voiceless	middle	plosive	voiceless	middle	plosive	1	1	1
T	TH	4	40	ATHA1.WAV	0	3	2	40	voiceless	front	fricative	voiceless	middle	plosive	0	0	1
T	T	11	40	ATA1.WAV	1	2	2	19	voiceless	middle	plosive	voiceless	middle	plosive	1	1	1
T	P	3	20	IPI1.WAV	0	2	4	19	voiceless	front	plosive	voiceless	middle	plosive	1	0	1
T	T	2	48	ITI1.WAV	1	3	4	27	voiceless	middle	plosive	voiceless	middle	plosive	1	1	1
T	B	7	2	IBI1.WAV	0	1	2	22	voiced	front	plosive	voiceless	middle	plosive	1	0	0
T	G	16	11	IGI1.WAV	0	1	2	19	voiced	back	plosive	voiceless	middle	plosive	1	0	0
T	T	6	42	UTU1.WAV	1	1	5	36	voiceless	middle	plosive	voiceless	middle	plosive	1	1	1
T	CH	7	22	ICHI1.WAV	0	1	2	22	voiceless	back	plosive	voiceless	middle	plosive	1	0	1
T	SH	17	54	ISHI1.WAV	0	3	2	21	voiceless	back	fricative	voiceless	middle	plosive	0	0	1
T	CH	2	50	ACHA1.WAV	0	3	4	27	voiceless	back	plosive	voiceless	middle	plosive	1	0	1
T	K	18	29	AKA1.WAV	0	2	5	20	voiceless	back	plosive	voiceless	middle	plosive	1	0	1
T	G	4	41	IGI1.WAV	0	3	3	40	voiced	back	plosive	voiceless	middle	plosive	1	0	0
T	K	3	43	AKA1.WAV	0	2	3	19	voiceless	back	plosive	voiceless	middle	plosive	1	0	1
T	T	17	27	ATA1.WAV	1	2	3	21	voiceless	middle	plosive	voiceless	middle	plosive	1	1	1
T	G	16	18	UGU1.WAV	0	3	2	21	voiced	back	plosive	voiceless	middle	plosive	1	0	0
T	F	16	30	IFI1.WAV	0	1	2	19	voiceless	front	fricative	voiceless	middle	plosive	0	0	1
T	T	16	29	ITI1.WAV	1	1	3	19	voiceless	middle	plosive	voiceless	middle	plosive	1	1	1
T	CH	11	17	ICHI1.WAV	0	3	5	19	voiceless	back	plosive	voiceless	middle	plosive	1	0	1
T	T	18	7	ITI1.WAV	1	1	3	30	voiceless	middle	plosive	voiceless	middle	plosive	1	1	1
T	J	3	12	UJU1.WAV	0	2	3	19	voiced	back	plosive	voiceless	middle	plosive	1	0	0
T	T	1	7	UTU1.WAV	1	3	3	20	voiceless	middle	plosive	voiceless	middle	plosive	1	1	1
T	CH	10	21	UCHU1.WAV	0	1	5	33	voiceless	back	plosive	voiceless	middle	plosive	1	0	1
T	T	14	39	ATA1.WAV	1	1	3	18	voiceless	middle	plosive	voiceless	middle	plosive	1	1	1
T	T	18	10	UTU1.WAV	1	1	3	30	voiceless	middle	plosive	voiceless	middle	plosive	1	1	1
T	K	18	60	IKI1.WAV	0	1	5	30	voiceless	back	plosive	voiceless	middle	plosive	1	0	1
T	K	16	37	IKI1.WAV	0	2	3	18	voiceless	back	plosive	voiceless	middle	plosive	1	0	1
T	T	11	31	UTU1.WAV	1	3	3	19	voiceless	middle	plosive	voiceless	middle	plosive	1	1	1
T	T	9	8	ITI1.WAV	1	1	4	19	voiceless	middle	plosive	voiceless	middle	plosive	1	1	1
T	T	2	34	ITI1.WAV	1	1	4	20	voiceless	middle	plosive	voiceless	middle	plosive	1	1	1
T	T	14	14	ATA1.WAV	1	2	5	18	voiceless	middle	plosive	voiceless	middle	plosive	1	1	1
T	J	4	23	AJA1.WAV	0	3	5	40	voiced	back	plosive	voiceless	middle	plosive	1	0	0
T	K	11	60	AKA1.WAV	0	3	4	19	voiceless	back	plosive	voiceless	middle	plosive	1	0	1
T	T	16	51	ITI1.WAV	1	3	3	21	voiceless	middle	plosive	voiceless	middle	plosive	1	1	1
T	K	6	57	IKI1.WAV	0	2	4	39	voiceless	back	plosive	voiceless	middle	plosive	1	0	1
T	K	12	48	IKI1.WAV	0	3	5	20	voiceless	back	plosive	voiceless	middle	plosive	1	0	1
T	T	3	50	UTU1.WAV	1	2	4	19	voiceless	middle	plosive	voiceless	middle	plosive	1	1	1
T	K	13	14	IKI1.WAV	0	2	5	21	voiceless	back	plosive	voiceless	middle	plosive	1	0	1
T	K	9	53	AKA1.WAV	0	1	2	19	voiceless	back	plosive	voiceless	middle	plosive	1	0	1
T	K	14	14	IKI1.WAV	0	1	5	18	voiceless	back	plosive	voiceless	middle	plosive	1	0	1
T	T	1	48	ITI1.WAV	1	2	4	21	voiceless	middle	plosive	voiceless	middle	plosive	1	1	1
T	K	16	21	IKI1.WAV	0	3	3	21	voiceless	back	plosive	voiceless	middle	plosive	1	0	1
T	CH	18	29	ICHI1.WAV	0	3	3	22	voiceless	back	plosive	voiceless	middle	plosive	1	0	1
T	P	1	8	IPI1.WAV	0	1	3	30	voiceless	front	plosive	voiceless	middle	plosive	1	0	1
T	K	15	14	IKI1.WAV	0	2	4	19	voiceless	back	plosive	voiceless	middle	plosive	1	0	1
T	K	4	11	IKI1.WAV	0	1	5	19	voiceless	back	plosive	voiceless	middle	plosive	1	0	1
T	T	1	42	UTU1.WAV	1	3	2	20	voiceless	middle	plosive	voiceless	middle	plosive	1	1	1
T	T	12	31	ITI1.WAV	1	1	4	19	voiceless	middle	plosive	voiceless	middle	plosive	1	1	1
T	K	13	7	IKI1.WAV	0	2	2	21	voiceless	back	plosive	voiceless	middle	plosive	1	0	1
T	T	13	60	ATA1.WAV	1	1	5	20	voiceless	middle	plosive	voiceless	middle	plosive	1	1	1
T	P	12	7	IPI1.WAV	0	2	2	23	voiceless	front	plosive	voiceless	middle	plosive	1	0	1
T	T	11	44	ITI1.WAV	1	2	4	19	voiceless	middle	plosive	voiceless	middle	plosive	1	1	1
T	G	6	28	IGI1.WAV	0	2	2	39	voiced	back	plosive	voiceless	middle	plosive	1	0	0
T	G	13	43	IGI1.WAV	0	2	2	21	voiced	back	plosive	voiceless	middle	plosive	1	0	0
T	CH	3	30	ICHI1.WAV	0	2	4	19	voiceless	back	plosive	voiceless	middle	plosive	1	0	1
T	CH	6	32	ICHI1.WAV	0	2	2	39	voiceless	back	plosive	voiceless	middle	plosive	1	0	1
T	K	1	3	IKI1.WAV	0	2	3	21	voiceless	back	plosive	voiceless	middle	plosive	1	0	1
T	P	12	9	IPI1.WAV	0	2	4	23	voiceless	front	plosive	voiceless	middle	plosive	1	0	1
T	T	2	57	ATA1.WAV	1	3	2	27	voiceless	middle	plosive	voiceless	middle	plosive	1	1	1
T	T	1	46	ATA1.WAV	1	2	5	21	voiceless	middle	plosive	voiceless	middle	plosive	1	1	1
T	T	17	33	ITI1.WAV	1	2	3	21	voiceless	middle	plosive	voiceless	middle	plosive	1	1	1
T	CH	10	37	ICHI1.WAV	0	1	5	33	voiceless	back	plosive	voiceless	middle	plosive	1	0	1
T	T	15	15	ITI1.WAV	1	2	3	19	voiceless	middle	plosive	voiceless	middle	plosive	1	1	1
T	K	3	14	IKI1.WAV	0	2	5	19	voiceless	back	plosive	voiceless	middle	plosive	1	0	1
T	CH	18	34	ICHI1.WAV	0	3	2	22	voiceless	back	plosive	voiceless	middle	plosive	1	0	1
T	CH	8	54	ICHI1.WAV	0	2	2	18	voiceless	back	plosive	voiceless	middle	plosive	1	0	1
T	J	13	42	UJU1.WAV	0	2	2	21	voiced	back	plosive	voiceless	middle	plosive	1	0	0
T	G	13	48	IGI1.WAV	0	2	3	21	voiced	back	plosive	voiceless	middle	plosive	1	0	0
T	T	2	7	UTU1.WAV	1	3	3	27	voiceless	middle	plosive	voiceless	middle	plosive	1	1	1
T	K	3	40	IKI1.WAV	0	1	4	22	voiceless	back	plosive	voiceless	middle	plosive	1	0	1
T	CH	12	56	UCHU1.WAV	0	3	2	20	voiceless	back	plosive	voiceless	middle	plosive	1	0	1
T	T	18	50	ITI1.WAV	1	3	2	22	voiceless	middle	plosive	voiceless	middle	plosive	1	1	1
T	B	11	47	UBU1.WAV	0	1	5	23	voiced	front	plosive	voiceless	middle	plosive	1	0	0
T	P	18	24	UPU1.WAV	0	2	5	20	voiceless	front	plosive	voiceless	middle	plosive	1	0	1
T	CH	11	22	ICHI1.WAV	0	1	4	23	voiceless	back	plosive	voiceless	middle	plosive	1	0	1
T	T	18	17	ATA1.WAV	1	2	5	20	voiceless	middle	plosive	voiceless	middle	plosive	1	1	1
T	J	3	49	IJI1.WAV	0	2	2	19	voiced	back	plosive	voiceless	middle	plosive	1	0	0
T	G	17	26	IGI1.WAV	0	2	2	21	voiced	back	plosive	voiceless	middle	plosive	1	0	0
T	CH	10	40	UCHU1.WAV	0	1	3	33	voiceless	back	plosive	voiceless	middle	plosive	1	0	1
T	P	18	25	IPI1.WAV	0	1	3	30	voiceless	front	plosive	voiceless	middle	plosive	1	0	1
T	K	3	34	IKI1.WAV	0	2	3	19	voiceless	back	plosive	voiceless	middle	plosive	1	0	1
T	T	9	41	ATA1.WAV	1	3	3	20	voiceless	middle	plosive	voiceless	middle	plosive	1	1	1
T	SH	2	5	ISHI1.WAV	0	2	5	38	voiceless	back	fricative	voiceless	middle	plosive	0	0	1
T	J	16	22	UJU1.WAV	0	3	3	21	voiced	back	plosive	voiceless	middle	plosive	1	0	0
T	T	6	51	ATA1.WAV	1	1	2	36	voiceless	middle	plosive	voiceless	middle	plosive	1	1	1
T	J	2	8	IJI1.WAV	0	1	4	20	voiced	back	plosive	voiceless	middle	plosive	1	0	0
T	P	8	6	IPI1.WAV	0	3	2	20	voiceless	front	plosive	voiceless	middle	plosive	1	0	1
T	T	6	42	ATA1.WAV	1	3	3	20	voiceless	middle	plosive	voiceless	middle	plosive	1	1	1
T	CH	18	25	UCHU1.WAV	0	3	2	22	voiceless	back	plosive	voiceless	middle	plosive	1	0	1
T	S	15	46	ISI1.WAV	0	3	4	18	voiceless	middle	fricative	voiceless	middle	plosive	0	1	1
T	B	12	4	IBI1.WAV	0	2	2	23	voiced	front	plosive	voiceless	middle	plosive	1	0	0
T	F	2	26	IFI1.WAV	0	1	3	20	voiceless	front	fricative	voiceless	middle	plosive	0	0	1
T	CH	6	2	ICHI1.WAV	0	3	5	20	voiceless	back	plosive	voiceless	middle	plosive	1	0	1
T	K	15	19	IKI1.WAV	0	2	2	19	voiceless	back	plosive	voiceless	middle	plosive	1	0	1
T	P	10	52	IPI1.WAV	0	3	2	19	voiceless	front	plosive	voiceless	middle	plosive	1	0	1
T	CH	13	27	ICHI1.WAV	0	3	2	20	voiceless	back	plosive	voiceless	middle	plosive	1	0	1
T	T	18	42	UTU1.WAV	1	1	5	30	voiceless	middle	plosive	voiceless	middle	plosive	1	1	1
T	K	12	5	IKI1.WAV	0	3	4	20	voiceless	back	plosive	voiceless	middle	plosive	1	0	1
T	T	14	29	ATA1.WAV	1	1	5	18	voiceless	middle	plosive	voiceless	middle	plosive	1	1	1
T	K	8	59	AKA1.WAV	0	3	5	20	voiceless	back	plosive	voiceless	middle	plosive	1	0	1
T	T	10	45	UTU1.WAV	1	1	4	33	voiceless	middle	plosive	voiceless	middle	plosive	1	1	1
T	T	13	47	ITI1.WAV	1	1	2	20	voiceless	middle	plosive	voiceless	middle	plosive	1	1	1
T	K	1	60	AKA1.WAV	0	3	2	20	voiceless	back	plosive	voiceless	middle	plosive	1	0	1
T	K	12	42	IKI1.WAV	0	2	3	23	voiceless	back	plosive	voiceless	middle	plosive	1	0	1
T	K	5	32	IKI1.WAV	0	2	4	18	voiceless	back	plosive	voiceless	middle	plosive	1	0	1
T	TH	11	21	UTHU1.WAV	0	1	5	23	voiceless	front	fricative	voiceless	middle	plosive	0	0	1
T	P	15	11	IPI1.WAV	0	2	5	19	voiceless	front	plosive	voiceless	middle	plosive	1	0	1
T	T	12	18	UTU1.WAV	1	3	4	20	voiceless	middle	plosive	voiceless	middle	plosive	1	1	1
T	T	10	10	ITI1.WAV	1	1	2	33	voiceless	middle	plosive	voiceless	middle	plosive	1	1	1
T	P	2	59	IPI1.WAV	0	2	3	38	voiceless	front	plosive	voiceless	middle	plosive	1	0	1
T	J	13	14	IJI1.WAV	0	2	3	21	voiced	back	plosive	voiceless	middle	plosive	1	0	0
T	T	1	57	ATA1.WAV	1	3	5	20	voiceless	middle	plosive	voiceless	middle	plosive	1	1	1
T	K	14	41	IKI1.WAV	0	1	3	18	voiceless	back	plosive	voiceless	middle	plosive	1	0	1
T	G	11	40	IGI1.WAV	0	1	3	23	voiced	back	plosive	voiceless	middle	plosive	1	0	0
T	T	7	41	UTU1.WAV	1	2	3	18	voiceless	middle	plosive	voiceless	middle	plosive	1	1	1
T	CH	11	23	ICHI1.WAV	0	1	3	23	voiceless	back	plosive	voiceless	middle	plosive	1	0	1
T	J	1	26	UJU1.WAV	0	2	5	21	voiced	back	plosive	voiceless	middle	plosive	1	0	0
T	CH	2	3	ICHI1.WAV	0	3	5	27	voiceless	back	plosive	voiceless	middle	plosive	1	0	1
T	T	15	33	ITI1.WAV	1	1	2	18	voiceless	middle	plosive	voiceless	middle	plosive	1	1	1
T	T	7	2	ITI1.WAV	1	2	5	18	voiceless	middle	plosive	voiceless	middle	plosive	1	1	1
T	T	11	16	ITI1.WAV	1	1	3	23	voiceless	middle	plosive	voiceless	middle	plosive	1	1	1
T	T	11	52	ATA1.WAV	1	3	3	19	voiceless	middle	plosive	voiceless	middle	plosive	1	1	1
T	K	13	35	IKI1.WAV	0	3	2	20	voiceless	back	plosive	voiceless	middle	plosive	1	0	1
T	T	10	6	UTU1.WAV	1	3	5	19	voiceless	middle	plosive	voiceless	middle	plosive	1	1	1
T	F	2	35	IFI1.WAV	0	2	5	38	voiceless	front	fricative	voiceless	middle	plosive	0	0	1
T	CH	17	52	UCHU1.WAV	0	2	2	21	voiceless	back	plosive	voiceless	middle	plosive	1	0	1
T	T	12	14	ITI1.WAV	1	1	5	19	voiceless	middle	plosive	voiceless	middle	plosive	1	1	1
T	T	5	27	ATA1.WAV	1	1	5	25	voiceless	middle	plosive	voiceless	middle	plosive	1	1	1
T	T	18	10	ITI1.WAV	1	1	4	30	voiceless	middle	plosive	voiceless	middle	plosive	1	1	1
T	T	3	19	ITI1.WAV	1	2	2	19	voiceless	middle	plosive	voiceless	middle	plosive	1	1	1
T	P	6	38	IPI1.WAV	0	1	3	36	voiceless	front	plosive	voiceless	middle	plosive	1	0	1
T	CH	3	3	ICHI1.WAV	0	3	5	22	voiceless	back	plosive	voiceless	middle	plosive	1	0	1
T	CH	2	44	ICHI1.WAV	0	2	5	38	voiceless	back	plosive	voiceless	middle	plosive	1	0	1
T	T	6	14	ITI1.WAV	1	2	4	39	voiceless	middle	plosive	voiceless	middle	plosive	1	1	1
T	K	8	39	IKI1.WAV	0	2	4	18	voiceless	back	plosive	voiceless	middle	plosive	1	0	1
T	T	13	3	UTU1.WAV	1	1	4	20	voiceless	middle	plosive	voiceless	middle	plosive	1	1	1
T	P	3	27	UPU1.WAV	0	2	2	19	voiceless	front	plosive	voiceless	middle	plosive	1	0	1
T	P	13	56	IPI1.WAV	0	2	2	21	voiceless	front	plosive	voiceless	middle	plosive	1	0	1
T	T	8	51	ITI1.WAV	1	1	5	22	voiceless	middle	plosive	voiceless	middle	plosive	1	1	1
T	T	8	13	UTU1.WAV	1	1	3	22	voiceless	middle	plosive	voiceless	middle	plosive	1	1	1
T	K	8	52	IKI1.WAV	0	3	4	20	voiceless	back	plosive	voiceless	middle	plosive	1	0	1
T	T	12	57	ATA1.WAV	1	2	2	23	voiceless	middle	plosive	voiceless	middle	plosive	1	1	1
T	K	2	49	IKI1.WAV	0	2	5	38	voiceless	back	plosive	voiceless	middle	plosive	1	0	1
T	T	12	6	UTU1.WAV	1	1	4	19	voiceless	middle	plosive	voiceless	middle	plosive	1	1	1
T	T	12	13	ITI1.WAV	1	3	2	20	voiceless	middle	plosive	voiceless	middle	plosive	1	1	1
T	CH	4	47	ICHI1.WAV	0	3	5	40	voiceless	back	plosive	voiceless	middle	plosive	1	0	1
T	J	7	7	AJA1.WAV	0	1	2	22	voiced	back	plosive	voiceless	middle	plosive	1	0	0
T	P	3	27	UPU1.WAV	0	3	2	22	voiceless	front	plosive	voiceless	middle	plosive	1	0	1
T	B	13	28	IBI1.WAV	0	2	2	21	voiced	front	plosive	voiceless	middle	plosive	1	0	0
T	CH	11	10	ICHI1.WAV	0	1	2	23	voiceless	back	plosive	voiceless	middle	plosive	1	0	1
T	T	17	21	ITI1.WAV	1	2	4	21	voiceless	middle	plosive	voiceless	middle	plosive	1	1	1
T	CH	14	23	ICHI1.WAV	0	1	4	18	voiceless	back	plosive	voiceless	middle	plosive	1	0	1
T	T	16	16	UTU1.WAV	1	3	3	21	voiceless	middle	plosive	voiceless	middle	plosive	1	1	1
T	B	4	38	ABA1.WAV	0	3	2	40	voiced	front	plosive	voiceless	middle	plosive	1	0	0
T	T	8	40	ATA1.WAV	1	2	3	18	voiceless	middle	plosive	voiceless	middle	plosive	1	1	1
T	T	17	46	ITI1.WAV	1	2	2	21	voiceless	middle	plosive	voiceless	middle	plosive	1	1	1
T	CH	9	52	ICHI1.WAV	0	3	2	20	voiceless	back	plosive	voiceless	middle	plosive	1	0	1
T	T	15	23	ATA1.WAV	1	2	4	19	voiceless	middle	plosive	voiceless	middle	plosive	1	1	1
T	K	13	2	IKI1.WAV	0	1	3	20	voiceless	back	plosive	voiceless	middle	plosive	1	0	1
T	CH	16	17	ICHI1.WAV	0	3	3	21	voiceless	back	plosive	voiceless	middle	plosive	1	0	1
T	T	13	18	UTU1.WAV	1	3	5	20	voiceless	middle	plosive	voiceless	middle	plosive	1	1	1
T	T	7	9	UTU1.WAV	1	3	2	33	voiceless	middle	plosive	voiceless	middle	plosive	1	1	1
T	T	8	50	ITI1.WAV	1	2	3	18	voiceless	middle	plosive	voiceless	middle	plosive	1	1	1
T	P	10	60	UPU1.WAV	0	1	2	33	voiceless	front	plosive	voiceless	middle	plosive	1	0	1
T	J	1	28	UJU1.WAV	0	2	3	21	voiced	back	plosive	voiceless	middle	plosive	1	0	0
T	CH	5	21	ICHI1.WAV	0	3	5	30	voiceless	back	plosive	voiceless	middle	plosive	1	0	1
T	K	5	59	IKI1.WAV	0	2	2	18	voiceless	back	plosive	voiceless	middle	plosive	1	0	1
T	CH	14	39	ICHI1.WAV	0	1	2	18	voiceless	back	plosive	voiceless	middle	plosive	1	0	1
T	TH	4	31	ATHA1.WAV	0	3	3	40	voiceless	front	fricative	voiceless	middle	plosive	0	0	1
T	P	9	48	UPU1.WAV	0	3	2	20	voiceless	front	plosive	voiceless	middle	plosive	1	0	1
T	K	11	23	AKA1.WAV	0	2	3	19	voiceless	back	plosive	voiceless	middle	plosive	1	0	1
T	P	15	27	APA1.WAV	0	3	3	18	voiceless	front	plosive	voiceless	middle	plosive	1	0	1
T	T	17	31	ITI1.WAV	1	3	3	21	voiceless	middle	plosive	voiceless	middle	plosive	1	1	1
T	K	11	19	IKI1.WAV	0	3	5	19	voiceless	back	plosive	voiceless	middle	plosive	1	0	1
T	T	10	16	ITI1.WAV	1	3	3	19	voiceless	middle	plosive	voiceless	middle	plosive	1	1	1
T	T	13	23	ITI1.WAV	1	3	5	20	voiceless	middle	plosive	voiceless	middle	plosive	1	1	1
T	CH	2	48	ICHI1.WAV	0	2	3	38	voiceless	back	plosive	voiceless	middle	plosive	1	0	1
T	K	13	39	IKI1.WAV	0	1	2	20	voiceless	back	plosive	voiceless	middle	plosive	1	0	1
T	K	16	51	IKI1.WAV	0	1	2	19	voiceless	back	plosive	voiceless	middle	plosive	1	0	1
T	CH	5	54	ICHI1.WAV	0	3	4	30	voiceless	back	plosive	voiceless	middle	plosive	1	0	1
T	T	7	45	ITI1.WAV	1	2	2	18	voiceless	middle	plosive	voiceless	middle	plosive	1	1	1
T	P	15	6	IPI1.WAV	0	2	3	19	voiceless	front	plosive	voiceless	middle	plosive	1	0	1
T	T	3	28	ATA1.WAV	1	2	2	19	voiceless	middle	plosive	voiceless	middle	plosive	1	1	1
T	T	4	6	ITI1.WAV	1	1	3	19	voiceless	middle	plosive	voiceless	middle	plosive	1	1	1
T	G	11	46	IGI1.WAV	0	1	4	23	voiced	back	plosive	voiceless	middle	plosive	1	0	0
T	T	14	58	ATA1.WAV	1	3	2	24	voiceless	middle	plosive	voiceless	middle	plosive	1	1	1
T	K	18	45	IKI1.WAV	0	3	4	22	voiceless	back	plosive	voiceless	middle	plosive	1	0	1
T	T	6	16	ATA1.WAV	1	2	3	39	voiceless	middle	plosive	voiceless	middle	plosive	1	1	1
T	P	4	11	APA1.WAV	0	3	5	40	voiceless	front	plosive	voiceless	middle	plosive	1	0	1
T	P	3	22	IPI1.WAV	0	1	3	22	voiceless	front	plosive	voiceless	middle	plosive	1	0	1
T	P	18	1	IPI1.WAV	0	2	3	20	voiceless	front	plosive	voiceless	middle	plosive	1	0	1
T	T	16	29	ITI1.WAV	1	1	4	19	voiceless	middle	plosive	voiceless	middle	plosive	1	1	1
T	T	16	32	UTU1.WAV	1	1	3	19	voiceless	middle	plosive	voiceless	middle	plosive	1	1	1
T	T	15	4	ITI1.WAV	1	2	2	19	voiceless	middle	plosive	voiceless	middle	plosive	1	1	1
T	T	12	56	ITI1.WAV	1	1	2	19	voiceless	middle	plosive	voiceless	middle	plosive	1	1	1
T	G	11	51	IGI1.WAV	0	2	3	19	voiced	back	plosive	voiceless	middle	plosive	1	0	0
T	K	6	34	IKI1.WAV	0	2	3	39	voiceless	back	plosive	voiceless	middle	plosive	1	0	1
T	F	6	30	IFI1.WAV	0	3	3	20	voiceless	front	fricative	voiceless	middle	plosive	0	0	1
T	CH	3	41	ICHI1.WAV	0	3	2	22	voiceless	back	plosive	voiceless	middle	plosive	1	0	1
T	K	2	40	IKI1.WAV	0	3	4	27	voiceless	back	plosive	voiceless	middle	plosive	1	0	1
T	K	13	4	IKI1.WAV	0	1	5	20	voiceless	back	plosive	voiceless	middle	plosive	1	0	1
T	P	3	28	IPI1.WAV	0	2	3	19	voiceless	front	plosive	voiceless	middle	plosive	1	0	1
T	K	3	38	IKI1.WAV	0	1	2	22	voiceless	back	plosive	voiceless	middle	plosive	1	0	1
T	P	3	4	IPI1.WAV	0	1	4	22	voiceless	front	plosive	voiceless	middle	plosive	1	0	1
T	T	12	6	ITI1.WAV	1	1	3	19	voiceless	middle	plosive	voiceless	middle	plosive	1	1	1
T	K	16	43	IKI1.WAV	0	3	2	21	voiceless	back	plosive	voiceless	middle	plosive	1	0	1
T	CH	11	59	ICHI1.WAV	0	2	3	19	voiceless	back	plosive	voiceless	middle	plosive	1	0	1
T	T	14	48	UTU1.WAV	1	2	2	18	voiceless	middle	plosive	voiceless	middle	plosive	1	1	1
T	T	16	49	ITI1.WAV	1	3	4	21	voiceless	middle	plosive	voiceless	middle	plosive	1	1	1
T	K	4	27	UKU1.WAV	0	1	5	19	voiceless	back	plosive	voiceless	middle	plosive	1	0	1
T	T	12	57	UTU1.WAV	1	3	3	20	voiceless	middle	plosive	voiceless	middle	plosive	1	1	1
T	J	16	3	UJU1.WAV	0	3	4	21	voiced	back	plosive	voiceless	middle	plosive	1	0	0
T	CH	2	20	UCHU1.WAV	0	1	3	20	voiceless	back	plosive	voiceless	middle	plosive	1	0	1
T	T	10	34	ITI1.WAV	1	3	2	19	voiceless	middle	plosive	voiceless	middle	plosive	1	1	1
T	T	18	33	ITI1.WAV	1	1	5	30	voiceless	middle	plosive	voiceless	middle	plosive	1	1	1
T	T	4	22	ITI1.WAV	1	2	4	31	voiceless	middle	plosive	voiceless	middle	plosive	1	1	1
T	T	14	40	ITI1.WAV	1	2	3	18	voiceless	middle	plosive	voiceless	middle	plosive	1	1	1
T	J	18	1	AJA1.WAV	0	1	3	30	voiced	back	plosive	voiceless	middle	plosive	1	0	0
T	K	10	11	IKI1.WAV	0	1	3	33	voiceless	back	plosive	voiceless	middle	plosive	1	0	1
T	K	3	40	IKI1.WAV	0	3	5	22	voiceless	back	plosive	voiceless	middle	plosive	1	0	1
T	K	2	40	IKI1.WAV	0	3	5	27	voiceless	back	plosive	voiceless	middle	plosive	1	0	1
T	T	18	45	ATA1.WAV	1	1	5	30	voiceless	middle	plosive	voiceless	middle	plosive	1	1	1
T	T	18	4	ITI1.WAV	1	3	3	22	voiceless	middle	plosive	voiceless	middle	plosive	1	1	1
T	T	7	12	ITI1.WAV	1	3	3	33	voiceless	middle	plosive	voiceless	middle	plosive	1	1	1
T	K	17	51	AKA1.WAV	0	2	2	21	voiceless	back	plosive	voiceless	middle	plosive	1	0	1
T	CH	8	36	ICHI1.WAV	0	3	2	20	voiceless	back	plosive	voiceless	middle	plosive	1	0	1
T	T	6	50	ITI1.WAV	1	1	5	36	voiceless	middle	plosive	voiceless	middle	plosive	1	1	1
T	T	15	2	ATA1.WAV	1	2	5	19	voiceless	middle	plosive	voiceless	middle	plosive	1	1	1
T	T	7	59	UTU1.WAV	1	2	5	18	voiceless	middle	plosive	voiceless	middle	plosive	1	1	1
T	T	9	24	ITI1.WAV	1	1	3	19	voiceless	middle	plosive	voiceless	middle	plosive	1	1	1
T	G	11	6	IGI1.WAV	0	2	5	19	voiced	back	plosive	voiceless	middle	plosive	1	0	0
T	K	10	51	IKI1.WAV	0	3	4	19	voiceless	back	plosive	voiceless	middle	plosive	1	0	1
T	T	17	42	ATA1.WAV	1	2	5	21	voiceless	middle	plosive	voiceless	middle	plosive	1	1	1
T	K	3	11	IKI1.WAV	0	1	3	22	voiceless	back	plosive	voiceless	middle	plosive	1	0	1
T	T	12	54	ATA1.WAV	1	2	3	23	voiceless	middle	plosive	voiceless	middle	plosive	1	1	1
T	T	1	42	UTU1.WAV	1	2	2	21	voiceless	middle	plosive	voiceless	middle	plosive	1	1	1
T	CH	8	27	ACHA1.WAV	0	1	2	22	voiceless	back	plosive	voiceless	middle	plosive	1	0	1
T	B	4	3	IBI1.WAV	0	3	4	40	voiced	front	plosive	voiceless	middle	plosive	1	0	0
T	K	2	17	AKA1.WAV	0	3	5	27	voiceless	back	plosive	voiceless	middle	plosive	1	0	1
T	T	17	27	UTU1.WAV	1	2	2	21	voiceless	middle	plosive	voiceless	middle	plosive	1	1	1
T	CH	1	24	UCHU1.WAV	0	1	2	30	voiceless	back	plosive	voiceless	middle	plosive	1	0	1
T	T	7	25	ITI1.WAV	1	2	4	18	voiceless	middle	plosive	voiceless	middle	plosive	1	1	1
T	CH	3	48	ICHI1.WAV	0	2	5	19	voiceless	back	plosive	voiceless	middle	plosive	1	0	1
T	CH	16	33	ICHI1.WAV	0	1	2	19	voiceless	back	plosive	voiceless	middle	plosive	1	0	1
T	K	8	23	IKI1.WAV	0	3	2	20	voiceless	back	plosive	voiceless	middle	plosive	1	0	1
T	K	3	18	IKI1.WAV	0	2	2	19	voiceless	back	plosive	voiceless	middle	plosive	1	0	1
T	G	17	11	IGI1.WAV	0	3	2	21	voiced	back	plosive	voiceless	middle	plosive	1	0	0
T	K	14	34	IKI1.WAV	0	2	2	18	voiceless	back	plosive	voiceless	middle	plosive	1	0	1
T	CH	11	14	UCHU1.WAV	0	3	5	19	voiceless	back	plosive	voiceless	middle	plosive	1	0	1
T	T	7	39	ITI1.WAV	1	1	3	22	voiceless	middle	plosive	voiceless	middle	plosive	1	1	1
T	T	5	32	ITI1.WAV	1	1	3	25	voiceless	middle	plosive	voiceless	middle	plosive	1	1	1
T	T	14	53	ITI1.WAV	1	2	4	18	voiceless	middle	plosive	voiceless	middle	plosive	1	1	1
T	T	7	24	ITI1.WAV	1	3	2	33	voiceless	middle	plosive	voiceless	middle	plosive	1	1	1
T	T	18	55	UTU1.WAV	1	3	4	22	voiceless	middle	plosive	voiceless	middle	plosive	1	1	1
T	K	7	30	IKI1.WAV	0	3	4	33	voiceless	back	plosive	voiceless	middle	plosive	1	0	1
T	CH	2	34	ACHA1.WAV	0	3	3	27	voiceless	back	plosive	voiceless	middle	plosive	1	0	1
T	T	3	48	ITI1.WAV	1	3	5	22	voiceless	middle	plosive	voiceless	middle	plosive	1	1	1
T	K	10	53	AKA1.WAV	0	1	3	33	voiceless	back	plosive	voiceless	middle	plosive	1	0	1
T	T	17	7	UTU1.WAV	1	2	4	21	voiceless	middle	plosive	voiceless	middle	plosive	1	1	1
T	CH	1	41	ICHI1.WAV	0	2	2	21	voiceless	back	plosive	voiceless	middle	plosive	1	0	1
T	K	2	17	AKA1.WAV	0	3	4	27	voiceless	back	plosive	voiceless	middle	plosive	1	0	1
T	T	16	59	ITI1.WAV	1	1	2	19	voiceless	middle	plosive	voiceless	middle	plosive	1	1	1
T	T	12	29	UTU1.WAV	1	1	5	19	voiceless	middle	plosive	voiceless	middle	plosive	1	1	1
T	K	14	59	IKI1.WAV	0	2	4	18	voiceless	back	plosive	voiceless	middle	plosive	1	0	1
T	T	9	22	UTU1.WAV	1	1	5	19	voiceless	middle	plosive	voiceless	middle	plosive	1	1	1
T	T	11	20	ATA1.WAV	1	2	4	19	voiceless	middle	plosive	voiceless	middle	plosive	1	1	1
T	T	15	39	UTU1.WAV	1	2	5	19	voiceless	middle	plosive	voiceless	middle	plosive	1	1	1
T	T	2	16	ITI1.WAV	1	2	5	38	voiceless	middle	plosive	voiceless	middle	plosive	1	1	1
T	T	8	53	ITI1.WAV	1	2	2	18	voiceless	middle	plosive	voiceless	middle	plosive	1	1	1
T	P	11	60	IPI1.WAV	0	2	4	19	voiceless	front	plosive	voiceless	middle	plosive	1	0	1
T	T	10	42	UTU1.WAV	1	1	2	33	voiceless	middle	plosive	voiceless	middle	plosive	1	1	1
T	T	14	16	ITI1.WAV	1	2	5	18	voiceless	middle	plosive	voiceless	middle	plosive	1	1	1
T	G	7	39	IGI1.WAV	0	3	2	33	voiced	back	plosive	voiceless	middle	plosive	1	0	0
T	T	3	49	ITI1.WAV	1	1	3	22	voiceless	middle	plosive	voiceless	middle	plosive	1	1	1
T	J	11	17	UJU1.WAV	0	2	4	19	voiced	back	plosive	voiceless	middle	plosive	1	0	0
T	T	4	42	ATA1.WAV	1	3	4	40	voiceless	middle	plosive	voiceless	middle	plosive	1	1	1
T	D	11	36	UDU1.WAV	0	1	3	23	voiced	middle	plosive	voiceless	middle	plosive	1	1	0
T	K	18	22	IKI1.WAV	0	3	3	22	voiceless	back	plosive	voiceless	middle	plosive	1	0	1
T	K	7	57	IKI1.WAV	0	2	2	18	voiceless	back	plosive	voiceless	middle	plosive	1	0	1
T	P	15	27	APA1.WAV	0	3	2	18	voiceless	front	plosive	voiceless	middle	plosive	1	0	1
T	T	2	12	ITI1.WAV	1	1	3	20	voiceless	middle	plosive	voiceless	middle	plosive	1	1	1
T	T	16	9	ITI1.WAV	1	3	5	21	voiceless	middle	plosive	voiceless	middle	plosive	1	1	1
T	T	15	8	ITI1.WAV	1	2	5	19	voiceless	middle	plosive	voiceless	middle	plosive	1	1	1
T	K	18	14	IKI1.WAV	0	1	4	30	voiceless	back	plosive	voiceless	middle	plosive	1	0	1
T	T	6	33	ITI1.WAV	1	2	3	39	voiceless	middle	plosive	voiceless	middle	plosive	1	1	1
T	T	16	24	ATA1.WAV	1	1	5	19	voiceless	middle	plosive	voiceless	middle	plosive	1	1	1
T	T	12	31	ATA1.WAV	1	1	2	19	voiceless	middle	plosive	voiceless	middle	plosive	1	1	1
T	T	1	23	ITI1.WAV	1	3	2	20	voiceless	middle	plosive	voiceless	middle	plosive	1	1	1
T	T	8	28	ITI1.WAV	1	2	4	18	voiceless	middle	plosive	voiceless	middle	plosive	1	1	1
T	CH	2	3	ICHI1.WAV	0	3	4	27	voiceless	back	plosive	voiceless	middle	plosive	1	0	1
T	P	4	13	APA1.WAV	0	1	4	19	voiceless	front	plosive	voiceless	middle	plosive	1	0	1
T	T	5	14	ITI1.WAV	1	3	2	30	voiceless	middle	plosive	voiceless	middle	plosive	1	1	1
T	CH	3	58	ICHI1.WAV	0	2	2	19	voiceless	back	plosive	voiceless	middle	plosive	1	0	1
T	CH	3	3	ICHI1.WAV	0	2	3	19	voiceless	back	plosive	voiceless	middle	plosive	1	0	1
T	T	3	20	UTU1.WAV	1	1	3	22	voiceless	middle	plosive	voiceless	middle	plosive	1	1	1
T	T	10	32	ATA1.WAV	1	1	4	33	voiceless	middle	plosive	voiceless	middle	plosive	1	1	1
T	F	4	19	IFI1.WAV	0	3	4	40	voiceless	front	fricative	voiceless	middle	plosive	0	0	1
T	T	17	22	UTU1.WAV	1	2	5	21	voiceless	middle	plosive	voiceless	middle	plosive	1	1	1
T	T	14	56	ATA1.WAV	1	2	4	18	voiceless	middle	plosive	voiceless	middle	plosive	1	1	1
T	T	12	41	ATA1.WAV	1	1	4	19	voiceless	middle	plosive	voiceless	middle	plosive	1	1	1
T	D	13	59	IDI1.WAV	0	2	4	21	voiced	middle	plosive	voiceless	middle	plosive	1	1	0
T	K	12	17	IKI1.WAV	0	3	2	20	voiceless	back	plosive	voiceless	middle	plosive	1	0	1
T	T	5	26	ITI1.WAV	1	1	2	25	voiceless	middle	plosive	voiceless	middle	plosive	1	1	1
T	F	6	3	UFU1.WAV	0	3	3	20	voiceless	front	fricative	voiceless	middle	plosive	0	0	1
T	P	15	37	APA1.WAV	0	1	4	18	voiceless	front	plosive	voiceless	middle	plosive	1	0	1
T	T	18	23	ATA1.WAV	1	1	4	30	voiceless	middle	plosive	voiceless	middle	plosive	1	1	1
T	T	9	38	ITI1.WAV	1	1	2	19	voiceless	middle	plosive	voiceless	middle	plosive	1	1	1
T	G	11	44	UGU1.WAV	0	1	5	23	voiced	back	plosive	voiceless	middle	plosive	1	0	0
T	T	6	1	ITI1.WAV	1	2	2	39	voiceless	middle	plosive	voiceless	middle	plosive	1	1	1
T	K	1	3	IKI1.WAV	0	3	3	20	voiceless	back	plosive	voiceless	middle	plosive	1	0	1
T	J	6	13	AJA1.WAV	0	3	3	20	voiced	back	plosive	voiceless	middle	plosive	1	0	0
T	CH	4	13	ACHA1.WAV	0	3	3	40	voiceless	back	plosive	voiceless	middle	plosive	1	0	1
T	T	1	12	ITI1.WAV	1	2	3	21	voiceless	middle	plosive	voiceless	middle	plosive	1	1	1
T	T	18	13	ATA1.WAV	1	1	3	30	voiceless	middle	plosive	voiceless	middle	plosive	1	1	1
T	CH	10	53	UCHU1.WAV	0	1	4	33	voiceless	back	plosive	voiceless	middle	plosive	1	0	1
T	K	3	31	AKA1.WAV	0	1	4	22	voiceless	back	plosive	voiceless	middle	plosive	1	0	1
T	T	5	43	ITI1.WAV	1	1	4	25	voiceless	middle	plosive	voiceless	middle	plosive	1	1	1
T	T	7	33	ATA1.WAV	1	3	5	33	voiceless	middle	plosive	voiceless	middle	plosive	1	1	1
T	K	13	4	IKI1.WAV	0	3	5	20	voiceless	back	plosive	voiceless	middle	plosive	1	0	1
T	T	9	56	ATA1.WAV	1	2	2	21	voiceless	middle	plosive	voiceless	middle	plosive	1	1	1
T	K	18	9	IKI1.WAV	0	2	3	20	voiceless	back	plosive	voiceless	middle	plosive	1	0	1
T	K	13	39	IKI1.WAV	0	2	4	21	voiceless	back	plosive	voiceless	middle	plosive	1	0	1
T	T	7	60	ATA1.WAV	1	2	4	18	voiceless	middle	plosive	voiceless	middle	plosive	1	1	1
T	T	14	37	UTU1.WAV	1	3	4	24	voiceless	middle	plosive	voiceless	middle	plosive	1	1	1
T	P	1	49	IPI1.WAV	0	2	2	21	voiceless	front	plosive	voiceless	middle	plosive	1	0	1
T	K	12	38	IKI1.WAV	0	3	3	20	voiceless	back	plosive	voiceless	middle	plosive	1	0	1
T	T	1	27	UTU1.WAV	1	2	5	21	voiceless	middle	plosive	voiceless	middle	plosive	1	1	1
T	T	14	17	ATA1.WAV	1	3	5	24	voiceless	middle	plosive	voiceless	middle	plosive	1	1	1
T	T	2	42	UTU1.WAV	1	3	2	27	voiceless	middle	plosive	voiceless	middle	plosive	1	1	1
T	P	10	14	UPU1.WAV	0	1	4	33	voiceless	front	plosive	voiceless	middle	plosive	1	0	1
T	G	4	8	UGU1.WAV	0	1	4	19	voiced	back	plosive	voiceless	middle	plosive	1	0	0
T	CH	6	7	UCHU1.WAV	0	3	4	20	voiceless	back	plosive	voiceless	middle	plosive	1	0	1
T	T	8	13	UTU1.WAV	1	2	3	18	voiceless	middle	plosive	voiceless	middle	plosive	1	1	1
T	K	4	50	AKA1.WAV	0	1	4	19	voiceless	back	plosive	voiceless	middle	plosive	1	0	1
T	B	4	37	ABA1.WAV	0	3	3	40	voiced	front	plosive	voiceless	middle	plosive	1	0	0
T	T	12	60	ATA1.WAV	1	3	3	20	voiceless	middle	plosive	voiceless	middle	plosive	1	1	1
T	T	16	52	ITI1.WAV	1	2	3	18	voiceless	middle	plosive	voiceless	middle	plosive	1	1	1
T	T	9	56	UTU1.WAV	1	3	5	20	voiceless	middle	plosive	voiceless	middle	plosive	1	1	1
T	T	4	17	ITI1.WAV	1	3	4	40	voiceless	middle	plosive	voiceless	middle	plosive	1	1	1
T	B	3	15	UBU1.WAV	0	1	2	22	voiced	front	plosive	voiceless	middle	plosive	1	0	0
T	P	4	34	APA1.WAV	0	3	4	40	voiceless	front	plosive	voiceless	middle	plosive	1	0	1
T	T	3	55	ITI1.WAV	1	1	4	22	voiceless	middle	plosive	voiceless	middle	plosive	1	1	1
T	SH	3	18	ISHI1.WAV	0	3	2	22	voiceless	back	fricative	voiceless	middle	plosive	0	0	1
T	T	1	48	ITI1.WAV	1	2	5	21	voiceless	middle	plosive	voiceless	middle	plosive	1	1	1
T	P	18	59	IPI1.WAV	0	1	2	30	voiceless	front	plosive	voiceless	middle	plosive	1	0	1
T	T	6	54	ITI1.WAV	1	3	3	20	voiceless	middle	plosive	voiceless	middle	plosive	1	1	1
T	T	6	27	ITI1.WAV	1	1	4	36	voiceless	middle	plosive	voiceless	middle	plosive	1	1	1
T	K	12	58	IKI1.WAV	0	1	2	19	voiceless	back	plosive	voiceless	middle	plosive	1	0	1
T	CH	3	41	ICHI1.WAV	0	1	3	22	voiceless	back	plosive	voiceless	middle	plosive	1	0	1
T	CH	9	24	UCHU1.WAV	0	3	3	20	voiceless	back	plosive	voiceless	middle	plosive	1	0	1
T	P	18	15	UPU1.WAV	0	2	2	20	voiceless	front	plosive	voiceless	middle	plosive	1	0	1
T	P	17	19	IPI1.WAV	0	3	4	21	voiceless	front	plosive	voiceless	middle	plosive	1	0	1
T	J	14	57	IJI1.WAV	0	1	2	18	voiced	back	plosive	voiceless	middle	plosive	1	0	0
T	T	2	23	ITI1.WAV	1	1	2	20	voiceless	middle	plosive	voiceless	middle	plosive	1	1	1
T	K	6	16	IKI1.WAV	0	1	3	36	voiceless	back	plosive	voiceless	middle	plosive	1	0	1
T	K	18	53	IKI1.WAV	0	1	3	30	voiceless	back	plosive	voiceless	middle	plosive	1	0	1
T	K	14	15	IKI1.WAV	0	2	5	18	voiceless	back	plosive	voiceless	middle	plosive	1	0	1
T	T	14	12	UTU1.WAV	1	3	5	24	voiceless	middle	plosive	voiceless	middle	plosive	1	1	1
T	T	7	36	ITI1.WAV	1	2	3	18	voiceless	middle	plosive	voiceless	middle	plosive	1	1	1
T	T	14	35	ITI1.WAV	1	1	4	18	voiceless	middle	plosive	voiceless	middle	plosive	1	1	1
T	T	11	48	UTU1.WAV	1	3	5	19	voiceless	middle	plosive	voiceless	middle	plosive	1	1	1
T	T	12	58	ITI1.WAV	1	2	3	23	voiceless	middle	plosive	voiceless	middle	plosive	1	1	1
T	K	13	44	AKA1.WAV	0	1	5	20	voiceless	back	plosive	voiceless	middle	plosive	1	0	1
T	CH	9	33	ICHI1.WAV	0	1	2	19	voiceless	back	plosive	voiceless	middle	plosive	1	0	1
T	T	5	54	UTU1.WAV	1	1	2	25	voiceless	middle	plosive	voiceless	middle	plosive	1	1	1
T	T	14	34	ITI1.WAV	1	1	2	18	voiceless	middle	plosive	voiceless	middle	plosive	1	1	1
T	T	3	29	UTU1.WAV	1	1	5	22	voiceless	middle	plosive	voiceless	middle	plosive	1	1	1
T	F	2	28	UFU1.WAV	0	2	3	38	voiceless	front	fricative	voiceless	middle	plosive	0	0	1
T	K	7	26	IKI1.WAV	0	2	4	18	voiceless	back	plosive	voiceless	middle	plosive	1	0	1
T	K	16	45	UKU1.WAV	0	3	2	21	voiceless	back	plosive	voiceless	middle	plosive	1	0	1
T	T	2	46	ATA1.WAV	1	3	4	27	voiceless	middle	plosive	voiceless	middle	plosive	1	1	1
T	T	17	36	ATA1.WAV	1	2	4	21	voiceless	middle	plosive	voiceless	middle	plosive	1	1	1
T	F	15	39	AFA1.WAV	0	3	3	18	voiceless	front	fricative	voiceless	middle	plosive	0	0	1
T	T	2	20	ITI1.WAV	1	2	2	38	voiceless	middle	plosive	voiceless	middle	plosive	1	1	1
T	T	14	21	ITI1.WAV	1	1	3	18	voiceless	middle	plosive	voiceless	middle	plosive	1	1	1
T	T	8	38	UTU1.WAV	1	2	2	18	voiceless	middle	plosive	voiceless	middle	plosive	1	1	1
T	K	16	60	IKI1.WAV	0	2	5	18	voiceless	back	plosive	voiceless	middle	plosive	1	0	1
T	P	18	18	IPI1.WAV	0	1	4	30	voiceless	front	plosive	voiceless	middle	plosive	1	0	1
T	P	2	10	APA1.WAV	0	3	4	27	voiceless	front	plosive	voiceless	middle	plosive	1	0	1
T	K	13	48	IKI1.WAV	0	3	4	20	voiceless	back	plosive	voiceless	middle	plosive	1	0	1
T	T	4	32	UTU1.WAV	1	2	2	31	voiceless	middle	plosive	voiceless	middle	plosive	1	1	1
T	T	12	55	ITI1.WAV	1	2	2	23	voiceless	middle	plosive	voiceless	middle	plosive	1	1	1
T	D	13	13	IDI1.WAV	0	1	2	20	voiced	middle	plosive	voiceless	middle	plosive	1	1	0
T	T	1	27	UTU1.WAV	1	2	4	21	voiceless	middle	plosive	voiceless	middle	plosive	1	1	1
T	P	4	50	APA1.WAV	0	1	5	19	voiceless	front	plosive	voiceless	middle	plosive	1	0	1
T	T	12	48	ATA1.WAV	1	3	4	20	voiceless	middle	plosive	voiceless	middle	plosive	1	1	1
T	T	3	15	ITI1.WAV	1	2	5	19	voiceless	middle	plosive	voiceless	middle	plosive	1	1	1
T	K	10	26	IKI1.WAV	0	3	3	19	voiceless	back	plosive	voiceless	middle	plosive	1	0	1
T	T	5	9	ITI1.WAV	1	2	3	18	voiceless	middle	plosive	voiceless	middle	plosive	1	1	1
T	T	16	29	UTU1.WAV	1	2	5	18	voiceless	middle	plosive	voiceless	middle	plosive	1	1	1
T	T	13	4	ITI1.WAV	1	2	3	21	voiceless	middle	plosive	voiceless	middle	plosive	1	1	1
T	K	18	22	IKI1.WAV	0	2	2	20	voiceless	back	plosive	voiceless	middle	plosive	1	0	1
T	CH	7	19	ICHI1.WAV	0	2	2	18	voiceless	back	plosive	voiceless	middle	plosive	1	0	1
T	CH	15	13	UCHU1.WAV	0	2	5	19	voiceless	back	plosive	voiceless	middle	plosive	1	0	1
T	P	3	37	UPU1.WAV	0	2	4	19	voiceless	front	plosive	voiceless	middle	plosive	1	0	1
T	P	11	5	IPI1.WAV	0	2	3	19	voiceless	front	plosive	voiceless	middle	plosive	1	0	1
T	D	6	43	IDI1.WAV	0	3	4	20	voiced	middle	plosive	voiceless	middle	plosive	1	1	0
T	P	18	7	IPI1.WAV	0	3	5	22	voiceless	front	plosive	voiceless	middle	plosive	1	0	1
T	T	2	12	ITI1.WAV	1	3	3	27	voiceless	middle	plosive	voiceless	middle	plosive	1	1	1
T	K	3	36	UKU1.WAV	0	3	2	22	voiceless	back	plosive	voiceless	middle	plosive	1	0	1
T	P	12	17	IPI1.WAV	0	2	5	23	voiceless	front	plosive	voiceless	middle	plosive	1	0	1
T	K	17	49	IKI1.WAV	0	2	5	21	voiceless	back	plosive	voiceless	middle	plosive	1	0	1
T	T	6	55	ITI1.WAV	1	3	4	20	voiceless	middle	plosive	voiceless	middle	plosive	1	1	1
T	CH	2	4	ICHI1.WAV	0	2	4	38	voiceless	back	plosive	voiceless	middle	plosive	1	0	1
T	T	9	4	ITI1.WAV	1	3	5	20	voiceless	middle	plosive	voiceless	middle	plosive	1	1	1
T	T	10	42	ITI1.WAV	1	1	3	33	voiceless	middle	plosive	voiceless	middle	plosive	1	1	1
T	K	11	9	AKA1.WAV	0	3	5	19	voiceless	back	plosive	voiceless	middle	plosive	1	0	1
T	T	4	28	ITI1.WAV	1	1	4	19	voiceless	middle	plosive	voiceless	middle	plosive	1	1	1
T	P	17	12	UPU1.WAV	0	2	2	21	voiceless	front	plosive	voiceless	middle	plosive	1	0	1
T	P	8	16	UPU1.WAV	0	1	2	22	voiceless	front	plosive	voiceless	middle	plosive	1	0	1
T	P	4	23	APA1.WAV	0	1	3	19	voiceless	front	plosive	voiceless	middle	plosive	1	0	1
T	T	13	4	ITI1.WAV	1	3	4	20	voiceless	middle	plosive	voiceless	middle	plosive	1	1	1
T	T	8	20	ITI1.WAV	1	1	2	22	voiceless	middle	plosive	voiceless	middle	plosive	1	1	1
T	F	10	3	AFA1.WAV	0	2	2	19	voiceless	front	fricative	voiceless	middle	plosive	0	0	1
T	K	5	14	IKI1.WAV	0	3	4	30	voiceless	back	plosive	voiceless	middle	plosive	1	0	1
T	T	9	10	UTU1.WAV	1	3	3	20	voiceless	middle	plosive	voiceless	middle	plosive	1	1	1
T	T	7	9	ATA1.WAV	1	2	5	18	voiceless	middle	plosive	voiceless	middle	plosive	1	1	1
T	K	4	57	IKI1.WAV	0	3	2	40	voiceless	back	plosive	voiceless	middle	plosive	1	0	1
T	F	4	5	UFU1.WAV	0	2	3	31	voiceless	front	fricative	voiceless	middle	plosive	0	0	1
T	CH	14	45	ICHI1.WAV	0	2	2	18	voiceless	back	plosive	voiceless	middle	plosive	1	0	1
T	T	6	42	ITI1.WAV	1	1	3	36	voiceless	middle	plosive	voiceless	middle	plosive	1	1	1
T	P	4	43	UPU1.WAV	0	1	5	19	voiceless	front	plosive	voiceless	middle	plosive	1	0	1
T	T	13	39	ATA1.WAV	1	2	3	21	voiceless	middle	plosive	voiceless	middle	plosive	1	1	1
T	T	1	57	ATA1.WAV	1	3	2	20	voiceless	middle	plosive	voiceless	middle	plosive	1	1	1
T	CH	1	20	UCHU1.WAV	0	2	5	21	voiceless	back	plosive	voiceless	middle	plosive	1	0	1
T	CH	7	14	ICHI1.WAV	0	1	3	22	voiceless	back	plosive	voiceless	middle	plosive	1	0	1
T	T	5	6	ITI1.WAV	1	1	5	25	voiceless	middle	plosive	voiceless	middle	plosive	1	1	1
T	T	3	31	UTU1.WAV	1	2	2	19	voiceless	middle	plosive	voiceless	middle	plosive	1	1	1
T	G	3	11	IGI1.WAV	0	3	2	22	voiced	back	plosive	voiceless	middle	plosive	1	0	0
T	T	1	56	ATA1.WAV	1	3	4	20	voiceless	middle	plosive	voiceless	middle	plosive	1	1	1
T	T	13	56	ATA1.WAV	1	1	4	20	voiceless	middle	plosive	voiceless	middle	plosive	1	1	1
T	T	2	27	ATA1.WAV	1	1	4	20	voiceless	middle	plosive	voiceless	middle	plosive	1	1	1
T	P	6	38	UPU1.WAV	0	3	2	20	voiceless	front	plosive	voiceless	middle	plosive	1	0	1
T	T	2	48	ITI1.WAV	1	3	5	27	voiceless	middle	plosive	voiceless	middle	plosive	1	1	1
T	T	1	23	ITI1.WAV	1	2	2	21	voiceless	middle	plosive	voiceless	middle	plosive	1	1	1
T	CH	18	8	ICHI1.WAV	0	1	3	30	voiceless	back	plosive	voiceless	middle	plosive	1	0	1
T	K	6	38	IKI1.WAV	0	1	4	36	voiceless	back	plosive	voiceless	middle	plosive	1	0	1
T	T	2	46	ATA1.WAV	1	1	5	20	voiceless	middle	plosive	voiceless	middle	plosive	1	1	1
T	T	14	33	ITI1.WAV	1	2	2	18	voiceless	middle	plosive	voiceless	middle	plosive	1	1	1
T	J	18	44	UJU1.WAV	0	3	2	22	voiced	back	plosive	voiceless	middle	plosive	1	0	0
T	TH	11	48	ITHI1.WAV	0	2	3	19	voiceless	front	fricative	voiceless	middle	plosive	0	0	1
T	T	3	47	ATA1.WAV	1	2	4	19	voiceless	middle	plosive	voiceless	middle	plosive	1	1	1
T	K	14	30	IKI1.WAV	0	3	4	24	voiceless	back	plosive	voiceless	middle	plosive	1	0	1
T	T	8	54	ITI1.WAV	1	3	2	20	voiceless	middle	plosive	voiceless	middle	plosive	1	1	1
T	P	5	33	IPI1.WAV	0	3	3	30	voiceless	front	plosive	voiceless	middle	plosive	1	0	1
T	CH	9	21	UCHU1.WAV	0	3	2	20	voiceless	back	plosive	voiceless	middle	plosive	1	0	1
T	T	15	10	ITI1.WAV	1	2	4	19	voiceless	middle	plosive	voiceless	middle	plosive	1	1	1
T	CH	10	43	UCHU1.WAV	0	1	2	33	voiceless	back	plosive	voiceless	middle	plosive	1	0	1
T	T	16	30	ATA1.WAV	1	2	4	18	voiceless	middle	plosive	voiceless	middle	plosive	1	1	1
T	T	3	2	ITI1.WAV	1	1	2	22	voiceless	middle	plosive	voiceless	middle	plosive	1	1	1
T	CH	7	14	ACHA1.WAV	0	1	2	22	voiceless	back	plosive	voiceless	middle	plosive	1	0	1
T	K	3	24	IKI1.WAV	0	1	5	22	voiceless	back	plosive	voiceless	middle	plosive	1	0	1
T	K	11	12	IKI1.WAV	0	3	3	19	voiceless	back	plosive	voiceless	middle	plosive	1	0	1
T	CH	5	26	ICHI1.WAV	0	2	2	18	voiceless	back	plosive	voiceless	middle	plosive	1	0	1
T	CH	3	58	ICHI1.WAV	0	1	2	22	voiceless	back	plosive	voiceless	middle	plosive	1	0	1
T	T	10	38	ATA1.WAV	1	1	3	33	voiceless	middle	plosive	voiceless	middle	plosive	1	1	1
T	P	1	38	IPI1.WAV	0	2	4	21	voiceless	front	plosive	voiceless	middle	plosive	1	0	1
T	T	10	47	UTU1.WAV	1	1	3	33	voiceless	middle	plosive	voiceless	middle	plosive	1	1	1
T	K	6	41	IKI1.WAV	0	1	5	36	voiceless	back	plosive	voiceless	middle	plosive	1	0	1
T	T	8	52	UTU1.WAV	1	1	5	22	voiceless	middle	plosive	voiceless	middle	plosive	1	1	1
T	D	13	52	IDI1.WAV	0	2	2	21	voiced	middle	plosive	voiceless	middle	plosive	1	1	0
T	T	14	29	UTU1.WAV	1	3	2	24	voiceless	middle	plosive	voiceless	middle	plosive	1	1	1
T	G	15	22	IGI1.WAV	0	2	2	19	voiced	back	plosive	voiceless	middle	plosive	1	0	0
T	T	3	21	ATA1.WAV	1	1	3	22	voiceless	middle	plosive	voiceless	middle	plosive	1	1	1
T	CH	5	23	ICHI1.WAV	0	3	2	30	voiceless	back	plosive	voiceless	middle	plosive	1	0	1
T	T	3	35	ATA1.WAV	1	1	2	22	voiceless	middle	plosive	voiceless	middle	plosive	1	1	1
T	T	12	57	UTU1.WAV	1	2	4	23	voiceless	middle	plosive	voiceless	middle	plosive	1	1	1
T	T	6	36	UTU1.WAV	1	2	3	39	voiceless	middle	plosive	voiceless	middle	plosive	1	1	1
T	K	3	3	IKI1.WAV	0	3	3	22	voiceless	back	plosive	voiceless	middle	plosive	1	0	1
T	K	3	53	AKA1.WAV	0	1	5	22	voiceless	back	plosive	voiceless	middle	plosive	1	0	1
T	CH	16	23	UCHU1.WAV	0	3	4	21	voiceless	back	plosive	voiceless	middle	plosive	1	0	1
T	K	2	3	IKI1.WAV	0	1	3	20	voiceless	back	plosive	voiceless	middle	plosive	1	0	1
T	T	8	4	ITI1.WAV	1	1	3	22	voiceless	middle	plosive	voiceless	middle	plosive	1	1	1
T	TH	10	5	ITHI1.WAV	0	1	2	33	voiceless	front	fricative	voiceless	middle	plosive	0	0	1
T	CH	1	3	ICHI1.WAV	0	2	4	21	voiceless	back	plosive	voiceless	middle	plosive	1	0	1
T	CH	6	14	UCHU1.WAV	0	2	2	39	voiceless	back	plosive	voiceless	middle	plosive	1	0	1
T	T	9	23	ATA1.WAV	1	2	4	21	voiceless	middle	plosive	voiceless	middle	plosive	1	1	1
T	K	18	12	AKA1.WAV	0	3	3	22	voiceless	back	plosive	voiceless	middle	plosive	1	0	1
T	T	3	12	ITI1.WAV	1	3	3	22	voiceless	middle	plosive	voiceless	middle	plosive	1	1	1
T	S	4	59	ISI1.WAV	0	3	3	40	voiceless	middle	fricative	voiceless	middle	plosive	0	1	1
T	D	11	19	IDI1.WAV	0	1	4	23	voiced	middle	plosive	voiceless	middle	plosive	1	1	0
T	P	9	8	IPI1.WAV	0	1	2	19	voiceless	front	plosive	voiceless	middle	plosive	1	0	1
T	P	12	12	APA1.WAV	0	1	3	19	voiceless	front	plosive	voiceless	middle	plosive	1	0	1
T	K	8	21	IKI1.WAV	0	2	2	18	voiceless	back	plosive	voiceless	middle	plosive	1	0	1
T	T	2	31	UTU1.WAV	1	2	5	38	voiceless	middle	plosive	voiceless	middle	plosive	1	1	1
T	T	6	29	ATA1.WAV	1	2	2	39	voiceless	middle	plosive	voiceless	middle	plosive	1	1	1
T	K	11	39	IKI1.WAV	0	2	4	19	voiceless	back	plosive	voiceless	middle	plosive	1	0	1
T	T	12	4	ATA1.WAV	1	1	3	19	voiceless	middle	plosive	voiceless	middle	plosive	1	1	1
T	G	18	39	IGI1.WAV	0	1	2	30	voiced	back	plosive	voiceless	middle	plosive	1	0	0
T	T	11	17	ATA1.WAV	1	2	5	19	voiceless	middle	plosive	voiceless	middle	plosive	1	1	1
T	T	7	37	UTU1.WAV	1	1	3	22	voiceless	middle	plosive	voiceless	middle	plosive	1	1	1
T	T	6	13	UTU1.WAV	1	1	4	36	voiceless	middle	plosive	voiceless	middle	plosive	1	1	1
T	T	17	27	ITI1.WAV	1	3	5	21	voiceless	middle	plosive	voiceless	middle	plosive	1	1	1
T	CH	3	8	UCHU1.WAV	0	2	3	19	voiceless	back	plosive	voiceless	middle	plosive	1	0	1
T	P	4	31	UPU1.WAV	0	1	3	19	voiceless	front	plosive	voiceless	middle	plosive	1	0	1
T	G	8	7	IGI1.WAV	0	2	2	18	voiced	back	plosive	voiceless	middle	plosive	1	0	0
T	T	11	48	UTU1.WAV	1	3	4	19	voiceless	middle	plosive	voiceless	middle	plosive	1	1	1
T	T	3	50	ATA1.WAV	1	2	5	19	voiceless	middle	plosive	voiceless	middle	plosive	1	1	1
T	T	6	20	UTU1.WAV	1	2	5	39	voiceless	middle	plosive	voiceless	middle	plosive	1	1	1
T	CH	4	5	ICHI1.WAV	0	3	3	40	voiceless	back	plosive	voiceless	middle	plosive	1	0	1
T	CH	1	20	UCHU1.WAV	0	2	4	21	voiceless	back	plosive	voiceless	middle	plosive	1	0	1
T	K	14	47	IKI1.WAV	0	1	4	18	voiceless	back	plosive	voiceless	middle	plosive	1	0	1
T	F	4	39	IFI1.WAV	0	3	5	40	voiceless	front	fricative	voiceless	middle	plosive	0	0	1
T	T	11	24	ITI1.WAV	1	3	3	19	voiceless	middle	plosive	voiceless	middle	plosive	1	1	1
T	K	5	32	AKA1.WAV	0	2	2	18	voiceless	back	plosive	voiceless	middle	plosive	1	0	1
T	T	12	34	ATA1.WAV	1	2	5	23	voiceless	middle	plosive	voiceless	middle	plosive	1	1	1
T	T	13	44	ITI1.WAV	1	1	4	20	voiceless	middle	plosive	voiceless	middle	plosive	1	1	1
T	CH	17	21	ICHI1.WAV	0	2	2	21	voiceless	back	plosive	voiceless	middle	plosive	1	0	1
T	P	18	13	IPI1.WAV	0	1	5	30	voiceless	front	plosive	voiceless	middle	plosive	1	0	1
T	T	10	40	ITI1.WAV	1	1	5	33	voiceless	middle	plosive	voiceless	middle	plosive	1	1	1
T	K	4	49	IKI1.WAV	0	1	4	19	voiceless	back	plosive	voiceless	middle	plosive	1	0	1
T	K	17	36	IKI1.WAV	0	3	5	21	voiceless	back	plosive	voiceless	middle	plosive	1	0	1
T	T	3	4	ITI1.WAV	1	1	5	22	voiceless	middle	plosive	voiceless	middle	plosive	1	1	1
T	J	15	9	UJU1.WAV	0	2	2	19	voiced	back	plosive	voiceless	middle	plosive	1	0	0
T	T	2	46	ATA1.WAV	1	3	5	27	voiceless	middle	plosive	voiceless	middle	plosive	1	1	1
T	T	16	28	ATA1.WAV	1	1	2	19	voiceless	middle	plosive	voiceless	middle	plosive	1	1	1
T	T	5	48	UTU1.WAV	1	2	4	18	voiceless	middle	plosive	voiceless	middle	plosive	1	1	1
T	T	10	4	UTU1.WAV	1	1	5	33	voiceless	middle	plosive	voiceless	middle	plosive	1	1	1
T	K	11	16	IKI1.WAV	0	3	4	19	voiceless	back	plosive	voiceless	middle	plosive	1	0	1
T	T	14	6	ITI1.WAV	1	1	5	18	voiceless	middle	plosive	voiceless	middle	plosive	1	1	1
T	D	13	4	UDU1.WAV	0	1	2	20	voiced	middle	plosive	voiceless	middle	plosive	1	1	0
T	P	3	21	IPI1.WAV	0	2	5	19	voiceless	front	plosive	voiceless	middle	plosive	1	0	1
T	T	16	46	ATA1.WAV	1	2	5	18	voiceless	middle	plosive	voiceless	middle	plosive	1	1	1
T	V	2	42	UVU1.WAV	0	2	4	38	voiced	front	fricative	voiceless	middle	plosive	0	0	0
T	T	16	56	UTU1.WAV	1	3	4	21	voiceless	middle	plosive	voiceless	middle	plosive	1	1	1
T	CH	6	50	ICHI1.WAV	0	3	4	20	voiceless	back	plosive	voiceless	middle	plosive	1	0	1
T	T	3	54	UTU1.WAV	1	2	3	19	voiceless	middle	plosive	voiceless	middle	plosive	1	1	1
T	M	4	45	IMI1.WAV	0	2	4	31	voiced	front	nasal	voiceless	middle	plosive	0	0	0
T	P	16	6	IPI1.WAV	0	1	3	19	voiceless	front	plosive	voiceless	middle	plosive	1	0	1
T	T	11	10	UTU1.WAV	1	1	4	23	voiceless	middle	plosive	voiceless	middle	plosive	1	1	1
T	T	12	48	ITI1.WAV	1	3	3	20	voiceless	middle	plosive	voiceless	middle	plosive	1	1	1
T	L	4	34	ALA1.WAV	0	3	2	40	voiced	middle	approximant	voiceless	middle	plosive	0	1	0
T	K	12	47	AKA1.WAV	0	3	2	20	voiceless	back	plosive	voiceless	middle	plosive	1	0	1
T	G	11	50	IGI1.WAV	0	2	4	19	voiced	back	plosive	voiceless	middle	plosive	1	0	0
T	T	10	42	ITI1.WAV	1	3	5	19	voiceless	middle	plosive	voiceless	middle	plosive	1	1	1
T	D	11	27	IDI1.WAV	0	1	5	23	voiced	middle	plosive	voiceless	middle	plosive	1	1	0
T	P	9	13	IPI1.WAV	0	1	4	19	voiceless	front	plosive	voiceless	middle	plosive	1	0	1
T	CH	11	48	ICHI1.WAV	0	1	5	23	voiceless	back	plosive	voiceless	middle	plosive	1	0	1
T	K	4	21	IKI1.WAV	0	3	4	40	voiceless	back	plosive	voiceless	middle	plosive	1	0	1
T	CH	1	20	UCHU1.WAV	0	2	3	21	voiceless	back	plosive	voiceless	middle	plosive	1	0	1
T	D	13	47	IDI1.WAV	0	3	2	20	voiced	middle	plosive	voiceless	middle	plosive	1	1	0
T	T	18	58	UTU1.WAV	1	1	4	30	voiceless	middle	plosive	voiceless	middle	plosive	1	1	1
T	T	10	53	ITI1.WAV	1	2	5	19	voiceless	middle	plosive	voiceless	middle	plosive	1	1	1
T	P	13	21	APA1.WAV	0	2	2	21	voiceless	front	plosive	voiceless	middle	plosive	1	0	1
T	T	12	31	ITI1.WAV	1	2	5	23	voiceless	middle	plosive	voiceless	middle	plosive	1	1	1
T	T	9	38	UTU1.WAV	1	3	4	20	voiceless	middle	plosive	voiceless	middle	plosive	1	1	1
T	T	9	39	ATA1.WAV	1	2	3	21	voiceless	middle	plosive	voiceless	middle	plosive	1	1	1
T	K	9	14	IKI1.WAV	0	3	4	20	voiceless	back	plosive	voiceless	middle	plosive	1	0	1
T	CH	5	43	ICHI1.WAV	0	1	2	25	voiceless	back	plosive	voiceless	middle	plosive	1	0	1
T	D	11	35	IDI1.WAV	0	1	3	23	voiced	middle	plosive	voiceless	middle	plosive	1	1	0
T	K	10	47	IKI1.WAV	0	3	2	19	voiceless	back	plosive	voiceless	middle	plosive	1	0	1
T	K	15	15	IKI1.WAV	0	2	5	19	voiceless	back	plosive	voiceless	middle	plosive	1	0	1
T	T	18	57	ITI1.WAV	1	1	2	30	voiceless	middle	plosive	voiceless	middle	plosive	1	1	1
T	T	3	41	ATA1.WAV	1	1	4	22	voiceless	middle	plosive	voiceless	middle	plosive	1	1	1
T	T	13	57	UTU1.WAV	1	1	3	20	voiceless	middle	plosive	voiceless	middle	plosive	1	1	1
T	T	5	20	ITI1.WAV	1	3	5	30	voiceless	middle	plosive	voiceless	middle	plosive	1	1	1
T	T	10	41	ITI1.WAV	1	2	2	19	voiceless	middle	plosive	voiceless	middle	plosive	1	1	1
T	T	1	30	ATA1.WAV	1	3	3	20	voiceless	middle	plosive	voiceless	middle	plosive	1	1	1
T	V	1	22	AVA1.WAV	0	1	5	30	voiced	front	fricative	voiceless	middle	plosive	0	0	0
T	T	14	14	ATA1.WAV	1	3	3	24	voiceless	middle	plosive	voiceless	middle	plosive	1	1	1
T	G	5	31	IGI1.WAV	0	1	2	25	voiced	back	plosive	voiceless	middle	plosive	1	0	0
T	T	11	44	ATA1.WAV	1	3	4	19	voiceless	middle	plosive	voiceless	middle	plosive	1	1	1
T	CH	6	50	ICHI1.WAV	0	1	2	36	voiceless	back	plosive	voiceless	middle	plosive	1	0	1
T	K	3	14	AKA1.WAV	0	1	3	22	voiceless	back	plosive	voiceless	middle	plosive	1	0	1
T	T	1	12	ITI1.WAV	1	3	3	20	voiceless	middle	plosive	voiceless	middle	plosive	1	1	1
T	G	11	60	IGI1.WAV	0	2	2	19	voiced	back	plosive	voiceless	middle	plosive	1	0	0
T	T	13	14	ITI1.WAV	1	1	5	20	voiceless	middle	plosive	voiceless	middle	plosive	1	1	1
T	T	6	56	ATA1.WAV	1	2	4	39	voiceless	middle	plosive	voiceless	middle	plosive	1	1	1
T	Y	4	9	AYA1.WAV	0	2	2	31	voiced	back	approximant	voiceless	middle	plosive	0	0	0
T	T	6	16	UTU1.WAV	1	2	4	39	voiceless	middle	plosive	voiceless	middle	plosive	1	1	1
J	J	3	50	UJU1.WAV	1	1	4	22	voiced	back	plosive	voiced	back	plosive	1	1	1
J	J	8	37	UJU1.WAV	1	1	2	22	voiced	back	plosive	voiced	back	plosive	1	1	1
J	J	9	50	AJA1.WAV	1	3	5	20	voiced	back	plosive	voiced	back	plosive	1	1	1
J	G	13	34	AGA1.WAV	0	1	3	20	voiced	back	plosive	voiced	back	plosive	1	1	1
J	J	2	39	AJA1.WAV	1	2	5	38	voiced	back	plosive	voiced	back	plosive	1	1	1
J	Y	5	29	UYU1.WAV	0	3	3	30	voiced	back	approximant	voiced	back	plosive	0	1	1
J	J	3	6	IJI1.WAV	1	1	3	22	voiced	back	plosive	voiced	back	plosive	1	1	1
J	J	7	39	IJI1.WAV	1	1	4	22	voiced	back	plosive	voiced	back	plosive	1	1	1
J	B	4	10	UBU1.WAV	0	2	3	31	voiced	front	plosive	voiced	back	plosive	1	0	1
J	G	1	59	AGA1.WAV	0	2	2	21	voiced	back	plosive	voiced	back	plosive	1	1	1
J	J	13	25	AJA1.WAV	1	3	3	20	voiced	back	plosive	voiced	back	plosive	1	1	1
J	J	15	43	IJI1.WAV	1	1	4	18	voiced	back	plosive	voiced	back	plosive	1	1	1
J	J	12	25	UJU1.WAV	1	2	4	23	voiced	back	plosive	voiced	back	plosive	1	1	1
J	J	16	50	IJI1.WAV	1	3	5	21	voiced	back	plosive	voiced	back	plosive	1	1	1
J	J	3	14	UJU1.WAV	1	2	4	19	voiced	back	plosive	voiced	back	plosive	1	1	1
J	G	7	7	IGI1.WAV	0	3	3	33	voiced	back	plosive	voiced	back	plosive	1	1	1
J	D	17	56	ADA1.WAV	0	3	2	21	voiced	middle	plosive	voiced	back	plosive	1	0	1
J	T	11	28	ATA1.WAV	0	1	2	23	voiceless	middle	plosive	voiced	back	plosive	1	0	0
J	J	10	60	AJA1.WAV	1	3	3	19	voiced	back	plosive	voiced	back	plosive	1	1	1
J	G	15	37	IGI1.WAV	0	2	3	19	voiced	back	plosive	voiced	back	plosive	1	1	1
J	J	18	31	IJI1.WAV	1	1	2	30	voiced	back	plosive	voiced	back	plosive	1	1	1
J	J	15	11	UJU1.WAV	1	2	3	19	voiced	back	plosive	voiced	back	plosive	1	1	1
J	J	12	45	UJU1.WAV	1	2	5	23	voiced	back	plosive	voiced	back	plosive	1	1	1
J	V	17	13	UVU1.WAV	0	1	3	23	voiced	front	fricative	voiced	back	plosive	0	0	1
J	J	17	34	AJA1.WAV	1	2	5	21	voiced	back	plosive	voiced	back	plosive	1	1	1
J	D	6	26	ADA1.WAV	0	3	3	20	voiced	middle	plosive	voiced	back	plosive	1	0	1
J	J	17	41	UJU1.WAV	1	1	3	23	voiced	back	plosive	voiced	back	plosive	1	1	1
J	V	2	17	UVU1.WAV	0	2	2	38	voiced	front	fricative	voiced	back	plosive	0	0	1
J	J	10	2	IJI1.WAV	1	2	5	19	voiced	back	plosive	voiced	back	plosive	1	1	1
J	J	10	24	IJI1.WAV	1	3	2	19	voiced	back	plosive	voiced	back	plosive	1	1	1
J	J	11	50	AJA1.WAV	1	1	4	23	voiced	back	plosive	voiced	back	plosive	1	1	1
J	J	3	22	IJI1.WAV	1	1	5	22	voiced	back	plosive	voiced	back	plosive	1	1	1
J	J	11	22	UJU1.WAV	1	3	4	19	voiced	back	plosive	voiced	back	plosive	1	1	1
J	J	14	33	AJA1.WAV	1	3	5	24	voiced	back	plosive	voiced	back	plosive	1	1	1
J	J	12	45	AJA1.WAV	1	3	2	20	voiced	back	plosive	voiced	back	plosive	1	1	1
J	T	17	52	ITI1.WAV	0	1	4	23	voiceless	middle	plosive	voiced	back	plosive	1	0	0
J	J	5	47	AJA1.WAV	1	2	3	18	voiced	back	plosive	voiced	back	plosive	1	1	1
J	T	17	29	ITI1.WAV	0	1	5	23	voiceless	middle	plosive	voiced	back	plosive	1	0	0
J	J	18	17	UJU1.WAV	1	1	5	30	voiced	back	plosive	voiced	back	plosive	1	1	1
J	J	5	60	IJI1.WAV	1	1	5	25	voiced	back	plosive	voiced	back	plosive	1	1	1
J	J	16	43	UJU1.WAV	1	2	5	18	voiced	back	plosive	voiced	back	plosive	1	1	1
J	J	8	23	UJU1.WAV	1	3	4	20	voiced	back	plosive	voiced	back	plosive	1	1	1
J	J	8	18	UJU1.WAV	1	1	5	22	voiced	back	plosive	voiced	back	plosive	1	1	1
J	J	8	55	AJA1.WAV	1	1	4	22	voiced	back	plosive	voiced	back	plosive	1	1	1
J	J	14	28	AJA1.WAV	1	3	3	24	voiced	back	plosive	voiced	back	plosive	1	1	1
J	G	3	13	IGI1.WAV	0	1	2	22	voiced	back	plosive	voiced	back	plosive	1	1	1
J	G	10	58	IGI1.WAV	0	2	2	19	voiced	back	plosive	voiced	back	plosive	1	1	1
J	J	12	52	UJU1.WAV	1	1	4	19	voiced	back	plosive	voiced	back	plosive	1	1	1
J	J	10	13	UJU1.WAV	1	3	4	19	voiced	back	plosive	voiced	back	plosive	1	1	1
J	J	18	30	UJU1.WAV	1	2	5	20	voiced	back	plosive	voiced	back	plosive	1	1	1
J	J	7	30	IJI1.WAV	1	2	5	18	voiced	back	plosive	voiced	back	plosive	1	1	1
J	J	8	33	UJU1.WAV	1	2	2	18	voiced	back	plosive	voiced	back	plosive	1	1	1
J	J	15	52	AJA1.WAV	1	2	2	19	voiced	back	plosive	voiced	back	plosive	1	1	1
J	J	14	25	UJU1.WAV	1	1	4	18	voiced	back	plosive	voiced	back	plosive	1	1	1
J	J	16	20	AJA1.WAV	1	1	4	19	voiced	back	plosive	voiced	back	plosive	1	1	1
J	J	3	26	UJU1.WAV	1	1	3	22	voiced	back	plosive	voiced	back	plosive	1	1	1
J	J	11	32	UJU1.WAV	1	3	3	19	voiced	back	plosive	voiced	back	plosive	1	1	1
J	D	17	12	UDU1.WAV	0	1	4	23	voiced	middle	plosive	voiced	back	plosive	1	0	1
J	J	5	12	UJU1.WAV	1	1	5	25	voiced	back	plosive	voiced	back	plosive	1	1	1
J	J	16	29	AJA1.WAV	1	3	5	21	voiced	back	plosive	voiced	back	plosive	1	1	1
J	J	16	30	AJA1.WAV	1	3	4	21	voiced	back	plosive	voiced	back	plosive	1	1	1
J	J	5	38	UJU1.WAV	1	1	3	25	voiced	back	plosive	voiced	back	plosive	1	1	1
J	J	10	31	AJA1.WAV	1	3	5	19	voiced	back	plosive	voiced	back	plosive	1	1	1
J	J	10	32	UJU1.WAV	1	2	5	19	voiced	back	plosive	voiced	back	plosive	1	1	1
J	J	12	58	UJU1.WAV	1	3	2	20	voiced	back	plosive	voiced	back	plosive	1	1	1
J	G	13	38	IGI1.WAV	0	1	3	20	voiced	back	plosive	voiced	back	plosive	1	1	1
J	CH	2	31	UCHU1.WAV	0	2	2	38	voiceless	back	plosive	voiced	back	plosive	1	1	0
J	J	13	12	AJA1.WAV	1	2	3	21	voiced	back	plosive	voiced	back	plosive	1	1	1
J	J	17	21	UJU1.WAV	1	3	4	21	voiced	back	plosive	voiced	back	plosive	1	1	1
J	G	17	25	IGI1.WAV	0	1	5	23	voiced	back	plosive	voiced	back	plosive	1	1	1
J	CH	1	17	ACHA1.WAV	0	3	2	20	voiceless	back	plosive	voiced	back	plosive	1	1	0
J	J	7	39	IJI1.WAV	1	3	3	33	voiced	back	plosive	voiced	back	plosive	1	1	1
J	F	11	46	AFA1.WAV	0	1	2	23	voiceless	front	fricative	voiced	back	plosive	0	0	0
J	J	12	55	UJU1.WAV	1	3	4	20	voiced	back	plosive	voiced	back	plosive	1	1	1
J	D	3	44	IDI1.WAV	0	3	3	22	voiced	middle	plosive	voiced	back	plosive	1	0	1
J	J	13	56	UJU1.WAV	1	1	3	20	voiced	back	plosive	voiced	back	plosive	1	1	1
J	J	5	35	AJA1.WAV	1	3	2	30	voiced	back	plosive	voiced	back	plosive	1	1	1
J	J	18	16	UJU1.WAV	1	3	4	22	voiced	back	plosive	voiced	back	plosive	1	1	1
J	J	12	32	AJA1.WAV	1	2	2	23	voiced	back	plosive	voiced	back	plosive	1	1	1
J	D	17	12	ADA1.WAV	0	3	5	21	voiced	middle	plosive	voiced	back	plosive	1	0	1
J	J	10	9	UJU1.WAV	1	3	5	19	voiced	back	plosive	voiced	back	plosive	1	1	1
J	B	4	1	IBI1.WAV	0	2	5	31	voiced	front	plosive	voiced	back	plosive	1	0	1
J	J	15	11	IJI1.WAV	1	2	2	19	voiced	back	plosive	voiced	back	plosive	1	1	1
J	J	3	44	IJI1.WAV	1	1	2	22	voiced	back	plosive	voiced	back	plosive	1	1	1
J	G	1	59	AGA1.WAV	0	3	4	20	voiced	back	plosive	voiced	back	plosive	1	1	1
J	G	17	18	AGA1.WAV	0	1	5	23	voiced	back	plosive	voiced	back	plosive	1	1	1
J	J	3	6	AJA1.WAV	1	3	5	22	voiced	back	plosive	voiced	back	plosive	1	1	1
J	D	17	3	ADA1.WAV	0	1	4	23	voiced	middle	plosive	voiced	back	plosive	1	0	1
J	J	6	14	UJU1.WAV	1	2	3	39	voiced	back	plosive	voiced	back	plosive	1	1	1
J	J	3	35	AJA1.WAV	1	1	4	22	voiced	back	plosive	voiced	back	plosive	1	1	1
J	G	4	18	AGA1.WAV	0	1	4	19	voiced	back	plosive	voiced	back	plosive	1	1	1
J	J	12	40	UJU1.WAV	1	2	3	23	voiced	back	plosive	voiced	back	plosive	1	1	1
J	J	7	37	IJI1.WAV	1	2	2	18	voiced	back	plosive	voiced	back	plosive	1	1	1
J	J	14	40	UJU1.WAV	1	2	5	18	voiced	back	plosive	voiced	back	plosive	1	1	1
J	G	15	37	UGU1.WAV	0	3	3	18	voiced	back	plosive	voiced	back	plosive	1	1	1
J	J	17	47	UJU1.WAV	1	1	5	23	voiced	back	plosive	voiced	back	plosive	1	1	1
J	J	7	8	AJA1.WAV	1	1	5	22	voiced	back	plosive	voiced	back	plosive	1	1	1
J	G	13	28	AGA1.WAV	0	3	3	20	voiced	back	plosive	voiced	back	plosive	1	1	1
J	J	8	3	UJU1.WAV	1	1	3	22	voiced	back	plosive	voiced	back	plosive	1	1	1
J	J	8	52	UJU1.WAV	1	2	4	18	voiced	back	plosive	voiced	back	plosive	1	1	1
J	J	15	53	AJA1.WAV	1	2	5	19	voiced	back	plosive	voiced	back	plosive	1	1	1
J	J	2	26	UJU1.WAV	1	2	2	38	voiced	back	plosive	voiced	back	plosive	1	1	1
J	J	9	7	UJU1.WAV	1	1	5	19	voiced	back	plosive	voiced	back	plosive	1	1	1
J	J	2	6	AJA1.WAV	1	3	5	27	voiced	back	plosive	voiced	back	plosive	1	1	1
J	J	12	44	AJA1.WAV	1	2	3	23	voiced	back	plosive	voiced	back	plosive	1	1	1
J	J	5	28	AJA1.WAV	1	1	3	25	voiced	back	plosive	voiced	back	plosive	1	1	1
J	K	17	8	AKA1.WAV	0	1	5	23	voiceless	back	plosive	voiced	back	plosive	1	1	0
J	J	7	16	UJU1.WAV	1	3	4	33	voiced	back	plosive	voiced	back	plosive	1	1	1
J	G	11	15	AGA1.WAV	0	1	2	23	voiced	back	plosive	voiced	back	plosive	1	1	1
J	F	4	60	UFU1.WAV	0	3	3	40	voiceless	front	fricative	voiced	back	plosive	0	0	0
J	J	9	30	UJU1.WAV	1	2	5	21	voiced	back	plosive	voiced	back	plosive	1	1	1
J	J	15	48	IJI1.WAV	1	2	4	19	voiced	back	plosive	voiced	back	plosive	1	1	1
J	P	11	49	UPU1.WAV	0	1	2	23	voiceless	front	plosive	voiced	back	plosive	1	0	0
J	J	5	42	UJU1.WAV	1	1	4	25	voiced	back	plosive	voiced	back	plosive	1	1	1
J	J	2	26	UJU1.WAV	1	3	4	27	voiced	back	plosive	voiced	back	plosive	1	1	1
J	CH	15	48	ICHI1.WAV	0	3	5	18	voiceless	back	plosive	voiced	back	plosive	1	1	0
J	J	13	24	AJA1.WAV	1	2	5	21	voiced	back	plosive	voiced	back	plosive	1	1	1
J	J	3	28	UJU1.WAV	1	3	3	22	voiced	back	plosive	voiced	back	plosive	1	1	1
J	K	17	24	UKU1.WAV	0	1	3	23	voiceless	back	plosive	voiced	back	plosive	1	1	0
J	J	14	31	AJA1.WAV	1	1	5	18	voiced	back	plosive	voiced	back	plosive	1	1	1
J	J	14	20	IJI1.WAV	1	3	3	24	voiced	back	plosive	voiced	back	plosive	1	1	1
J	J	2	32	AJA1.WAV	1	2	3	38	voiced	back	plosive	voiced	back	plosive	1	1	1
J	J	10	38	IJI1.WAV	1	3	4	19	voiced	back	plosive	voiced	back	plosive	1	1	1
J	J	11	56	IJI1.WAV	1	3	5	19	voiced	back	plosive	voiced	back	plosive	1	1	1
J	J	3	18	AJA1.WAV	1	2	5	19	voiced	back	plosive	voiced	back	plosive	1	1	1
J	J	16	47	AJA1.WAV	1	1	5	19	voiced	back	plosive	voiced	back	plosive	1	1	1
J	B	17	35	IBI1.WAV	0	1	3	23	voiced	front	plosive	voiced	back	plosive	1	0	1
J	G	6	33	AGA1.WAV	0	1	5	36	voiced	back	plosive	voiced	back	plosive	1	1	1
J	J	7	7	AJA1.WAV	1	3	5	33	voiced	back	plosive	voiced	back	plosive	1	1	1
J	CH	3	50	ACHA1.WAV	0	3	4	22	voiceless	back	plosive	voiced	back	plosive	1	1	0
J	J	18	39	AJA1.WAV	1	3	5	22	voiced	back	plosive	voiced	back	plosive	1	1	1
J	J	9	52	AJA1.WAV	1	1	3	19	voiced	back	plosive	voiced	back	plosive	1	1	1
J	J	7	18	UJU1.WAV	1	2	5	18	voiced	back	plosive	voiced	back	plosive	1	1	1
J	J	17	7	AJA1.WAV	1	2	2	21	voiced	back	plosive	voiced	back	plosive	1	1	1
J	J	11	17	AJA1.WAV	1	2	3	19	voiced	back	plosive	voiced	back	plosive	1	1	1
J	G	1	59	AGA1.WAV	0	3	2	20	voiced	back	plosive	voiced	back	plosive	1	1	1
J	J	12	31	AJA1.WAV	1	3	3	20	voiced	back	plosive	voiced	back	plosive	1	1	1
J	J	8	6	AJA1.WAV	1	2	4	18	voiced	back	plosive	voiced	back	plosive	1	1	1
J	J	15	55	UJU1.WAV	1	1	3	18	voiced	back	plosive	voiced	back	plosive	1	1	1
J	J	10	57	AJA1.WAV	1	2	2	19	voiced	back	plosive	voiced	back	plosive	1	1	1
J	J	15	16	AJA1.WAV	1	1	4	18	voiced	back	plosive	voiced	back	plosive	1	1	1
J	J	14	4	IJI1.WAV	1	3	5	24	voiced	back	plosive	voiced	back	plosive	1	1	1
J	J	11	35	AJA1.WAV	1	2	4	19	voiced	back	plosive	voiced	back	plosive	1	1	1
J	J	8	49	AJA1.WAV	1	3	4	20	voiced	back	plosive	voiced	back	plosive	1	1	1
J	D	17	45	IDI1.WAV	0	1	5	23	voiced	middle	plosive	voiced	back	plosive	1	0	1
J	J	8	3	AJA1.WAV	1	2	5	18	voiced	back	plosive	voiced	back	plosive	1	1	1
J	J	3	59	UJU1.WAV	1	2	5	19	voiced	back	plosive	voiced	back	plosive	1	1	1
J	G	17	51	UGU1.WAV	0	1	3	23	voiced	back	plosive	voiced	back	plosive	1	1	1
J	J	9	60	UJU1.WAV	1	2	4	21	voiced	back	plosive	voiced	back	plosive	1	1	1
J	J	1	4	IJI1.WAV	1	3	3	20	voiced	back	plosive	voiced	back	plosive	1	1	1
J	J	18	57	UJU1.WAV	1	1	4	30	voiced	back	plosive	voiced	back	plosive	1	1	1
J	J	13	4	AJA1.WAV	1	1	3	20	voiced	back	plosive	voiced	back	plosive	1	1	1
J	F	17	20	AFA1.WAV	0	3	3	21	voiceless	front	fricative	voiced	back	plosive	0	0	0
J	J	3	50	AJA1.WAV	1	2	2	19	voiced	back	plosive	voiced	back	plosive	1	1	1
J	J	5	4	AJA1.WAV	1	1	2	25	voiced	back	plosive	voiced	back	plosive	1	1	1
J	J	7	4	AJA1.WAV	1	2	3	18	voiced	back	plosive	voiced	back	plosive	1	1	1
J	J	7	36	IJI1.WAV	1	3	5	33	voiced	back	plosive	voiced	back	plosive	1	1	1
J	G	2	35	AGA1.WAV	0	2	3	38	voiced	back	plosive	voiced	back	plosive	1	1	1
J	J	16	19	AJA1.WAV	1	1	3	19	voiced	back	plosive	voiced	back	plosive	1	1	1
J	CH	17	23	ICHI1.WAV	0	1	3	23	voiceless	back	plosive	voiced	back	plosive	1	1	0
J	J	9	54	UJU1.WAV	1	2	3	21	voiced	back	plosive	voiced	back	plosive	1	1	1
J	J	8	11	AJA1.WAV	1	1	3	22	voiced	back	plosive	voiced	back	plosive	1	1	1
J	J	8	17	UJU1.WAV	1	1	4	22	voiced	back	plosive	voiced	back	plosive	1	1	1
J	K	11	26	AKA1.WAV	0	1	4	23	voiceless	back	plosive	voiced	back	plosive	1	1	0
J	J	11	26	AJA1.WAV	1	2	5	19	voiced	back	plosive	voiced	back	plosive	1	1	1
J	J	11	14	AJA1.WAV	1	3	3	19	voiced	back	plosive	voiced	back	plosive	1	1	1
J	J	11	2	UJU1.WAV	1	2	3	19	voiced	back	plosive	voiced	back	plosive	1	1	1
J	J	16	51	UJU1.WAV	1	1	4	19	voiced	back	plosive	voiced	back	plosive	1	1	1
J	N	1	5	INI1.WAV	0	3	2	20	voiced	middle	nasal	voiced	back	plosive	0	0	1
J	G	3	20	AGA1.WAV	0	2	2	19	voiced	back	plosive	voiced	back	plosive	1	1	1
J	J	18	38	IJI1.WAV	1	1	3	30	voiced	back	plosive	voiced	back	plosive	1	1	1
J	J	10	15	IJI1.WAV	1	3	5	19	voiced	back	plosive	voiced	back	plosive	1	1	1
J	J	2	42	IJI1.WAV	1	3	4	27	voiced	back	plosive	voiced	back	plosive	1	1	1
J	J	8	47	UJU1.WAV	1	2	3	18	voiced	back	plosive	voiced	back	plosive	1	1	1
J	P	17	37	APA1.WAV	0	1	3	23	voiceless	front	plosive	voiced	back	plosive	1	0	0
J	F	17	57	UFU1.WAV	0	3	2	21	voiceless	front	fricative	voiced	back	plosive	0	0	0
J	V	11	38	AVA1.WAV	0	1	2	23	voiced	front	fricative	voiced	back	plosive	0	0	1
J	CH	1	50	ACHA1.WAV	0	2	5	21	voiceless	back	plosive	voiced	back	plosive	1	1	0
J	J	11	40	UJU1.WAV	1	2	5	19	voiced	back	plosive	voiced	back	plosive	1	1	1
J	G	16	58	IGI1.WAV	0	1	4	19	voiced	back	plosive	voiced	back	plosive	1	1	1
J	J	18	53	UJU1.WAV	1	1	2	30	voiced	back	plosive	voiced	back	plosive	1	1	1
J	J	13	50	IJI1.WAV	1	1	3	20	voiced	back	plosive	voiced	back	plosive	1	1	1
J	K	17	6	AKA1.WAV	0	3	5	21	voiceless	back	plosive	voiced	back	plosive	1	1	0
J	J	14	30	AJA1.WAV	1	2	4	18	voiced	back	plosive	voiced	back	plosive	1	1	1
J	J	7	31	UJU1.WAV	1	1	4	22	voiced	back	plosive	voiced	back	plosive	1	1	1
J	J	16	56	UJU1.WAV	1	2	4	18	voiced	back	plosive	voiced	back	plosive	1	1	1
J	J	3	53	AJA1.WAV	1	3	3	22	voiced	back	plosive	voiced	back	plosive	1	1	1
J	J	5	10	AJA1.WAV	1	2	4	18	voiced	back	plosive	voiced	back	plosive	1	1	1
J	J	12	30	UJU1.WAV	1	1	3	19	voiced	back	plosive	voiced	back	plosive	1	1	1
J	J	6	39	UJU1.WAV	1	2	4	39	voiced	back	plosive	voiced	back	plosive	1	1	1
J	J	13	28	UJU1.WAV	1	3	4	20	voiced	back	plosive	voiced	back	plosive	1	1	1
J	J	8	29	UJU1.WAV	1	3	3	20	voiced	back	plosive	voiced	back	plosive	1	1	1
J	P	16	21	UPU1.WAV	0	3	2	21	voiceless	front	plosive	voiced	back	plosive	1	0	0
J	J	6	8	AJA1.WAV	1	1	3	36	voiced	back	plosive	voiced	back	plosive	1	1	1
J	J	16	18	UJU1.WAV	1	1	5	19	voiced	back	plosive	voiced	back	plosive	1	1	1
J	J	14	38	UJU1.WAV	1	2	4	18	voiced	back	plosive	voiced	back	plosive	1	1	1
J	J	9	2	UJU1.WAV	1	1	3	19	voiced	back	plosive	voiced	back	plosive	1	1	1
J	J	12	49	UJU1.WAV	1	3	5	20	voiced	back	plosive	voiced	back	plosive	1	1	1
J	J	1	20	IJI1.WAV	1	3	5	20	voiced	back	plosive	voiced	back	plosive	1	1	1
J	J	18	20	AJA1.WAV	1	1	4	30	voiced	back	plosive	voiced	back	plosive	1	1	1
J	G	17	57	IGI1.WAV	0	1	3	23	voiced	back	plosive	voiced	back	plosive	1	1	1
J	N	4	47	UNU1.WAV	0	3	4	40	voiced	middle	nasal	voiced	back	plosive	0	0	1
J	J	18	45	AJA1.WAV	1	1	2	30	voiced	back	plosive	voiced	back	plosive	1	1	1
J	J	15	29	IJI1.WAV	1	2	5	19	voiced	back	plosive	voiced	back	plosive	1	1	1
J	TH	17	47	ATHA1.WAV	0	3	4	21	voiceless	front	fricative	voiced	back	plosive	0	0	0
J	J	9	60	AJA1.WAV	1	2	5	21	voiced	back	plosive	voiced	back	plosive	1	1	1
J	J	15	48	IJI1.WAV	1	1	2	18	voiced	back	plosive	voiced	back	plosive	1	1	1
J	J	13	7	UJU1.WAV	1	1	4	20	voiced	back	plosive	voiced	back	plosive	1	1	1
J	J	10	7	AJA1.WAV	1	1	3	33	voiced	back	plosive	voiced	back	plosive	1	1	1
J	J	12	36	AJA1.WAV	1	3	4	20	voiced	back	plosive	voiced	back	plosive	1	1	1
J	J	7	38	AJA1.WAV	1	1	3	22	voiced	back	plosive	voiced	back	plosive	1	1	1
J	J	2	10	UJU1.WAV	1	2	3	38	voiced	back	plosive	voiced	back	plosive	1	1	1
J	J	15	20	AJA1.WAV	1	2	4	19	voiced	back	plosive	voiced	back	plosive	1	1	1
J	D	17	54	ADA1.WAV	0	1	2	23	voiced	middle	plosive	voiced	back	plosive	1	0	1
J	J	5	16	AJA1.WAV	1	3	5	30	voiced	back	plosive	voiced	back	plosive	1	1	1
J	J	10	40	AJA1.WAV	1	3	4	19	voiced	back	plosive	voiced	back	plosive	1	1	1
J	J	13	58	AJA1.WAV	1	2	4	21	voiced	back	plosive	voiced	back	plosive	1	1	1
J	J	14	47	AJA1.WAV	1	2	5	18	voiced	back	plosive	voiced	back	plosive	1	1	1
J	J	9	21	UJU1.WAV	1	3	5	20	voiced	back	plosive	voiced	back	plosive	1	1	1
J	J	7	10	UJU1.WAV	1	1	5	22	voiced	back	plosive	voiced	back	plosive	1	1	1
J	G	18	18	AGA1.WAV	0	2	2	20	voiced	back	plosive	voiced	back	plosive	1	1	1
J	J	3	4	IJI1.WAV	1	3	3	22	voiced	back	plosive	voiced	back	plosive	1	1	1
J	J	10	32	IJI1.WAV	1	3	3	19	voiced	back	plosive	voiced	back	plosive	1	1	1
J	K	13	9	AKA1.WAV	0	1	4	20	voiceless	back	plosive	voiced	back	plosive	1	1	0
J	S	11	48	ASA1.WAV	0	1	2	23	voiceless	middle	fricative	voiced	back	plosive	0	0	0
J	F	17	13	AFA1.WAV	0	3	4	21	voiceless	front	fricative	voiced	back	plosive	0	0	0
J	J	14	19	AJA1.WAV	1	3	4	24	voiced	back	plosive	voiced	back	plosive	1	1	1
J	TH	1	34	ATHA1.WAV	0	2	2	21	voiceless	front	fricative	voiced	back	plosive	0	0	0
J	B	9	42	UBU1.WAV	0	2	2	21	voiced	front	plosive	voiced	back	plosive	1	0	1
J	J	6	59	IJI1.WAV	1	2	5	39	voiced	back	plosive	voiced	back	plosive	1	1	1
J	J	7	24	AJA1.WAV	1	2	5	18	voiced	back	plosive	voiced	back	plosive	1	1	1
J	T	12	31	UTU1.WAV	0	2	2	23	voiceless	middle	plosive	voiced	back	plosive	1	0	0
J	G	16	10	IGI1.WAV	0	1	5	19	voiced	back	plosive	voiced	back	plosive	1	1	1
J	J	9	15	AJA1.WAV	1	1	5	19	voiced	back	plosive	voiced	back	plosive	1	1	1
J	J	17	40	UJU1.WAV	1	2	3	21	voiced	back	plosive	voiced	back	plosive	1	1	1
J	G	10	17	IGI1.WAV	0	2	4	19	voiced	back	plosive	voiced	back	plosive	1	1	1
J	J	7	24	UJU1.WAV	1	2	4	18	voiced	back	plosive	voiced	back	plosive	1	1	1
J	J	8	9	AJA1.WAV	1	2	3	18	voiced	back	plosive	voiced	back	plosive	1	1	1
J	J	11	47	UJU1.WAV	1	3	5	19	voiced	back	plosive	voiced	back	plosive	1	1	1
J	J	6	8	AJA1.WAV	1	2	3	39	voiced	back	plosive	voiced	back	plosive	1	1	1
J	J	8	52	IJI1.WAV	1	1	4	22	voiced	back	plosive	voiced	back	plosive	1	1	1
J	J	3	7	AJA1.WAV	1	2	4	19	voiced	back	plosive	voiced	back	plosive	1	1	1
J	W	3	45	IWI1.WAV	0	3	2	22	voiced	front	approximant	voiced	back	plosive	0	0	1
J	J	18	48	IJI1.WAV	1	1	4	30	voiced	back	plosive	voiced	back	plosive	1	1	1
J	T	17	9	UTU1.WAV	0	1	4	23	voiceless	middle	plosive	voiced	back	plosive	1	0	0
J	F	17	28	UFU1.WAV	0	1	3	23	voiceless	front	fricative	voiced	back	plosive	0	0	0
J	J	6	39	UJU1.WAV	1	2	5	39	voiced	back	plosive	voiced	back	plosive	1	1	1
J	J	13	43	AJA1.WAV	1	3	4	20	voiced	back	plosive	voiced	back	plosive	1	1	1
J	J	2	28	UJU1.WAV	1	3	3	27	voiced	back	plosive	voiced	back	plosive	1	1	1
J	J	17	23	AJA1.WAV	1	1	5	23	voiced	back	plosive	voiced	back	plosive	1	1	1
J	J	9	24	AJA1.WAV	1	3	4	20	voiced	back	plosive	voiced	back	plosive	1	1	1
J	CH	2	17	ACHA1.WAV	0	1	2	20	voiceless	back	plosive	voiced	back	plosive	1	1	0
J	G	17	56	UGU1.WAV	0	1	2	23	voiced	back	plosive	voiced	back	plosive	1	1	1
J	N	10	5	UNU1.WAV	0	2	2	19	voiced	middle	nasal	voiced	back	plosive	0	0	1
J	P	17	14	APA1.WAV	0	1	2	23	voiceless	front	plosive	voiced	back	plosive	1	0	0
J	J	3	34	UJU1.WAV	1	1	5	22	voiced	back	plosive	voiced	back	plosive	1	1	1
J	J	7	49	IJI1.WAV	1	1	3	22	voiced	back	plosive	voiced	back	plosive	1	1	1
J	F	10	41	IFI1.WAV	0	1	2	33	voiceless	front	fricative	voiced	back	plosive	0	0	0
J	J	14	51	AJA1.WAV	1	1	4	18	voiced	back	plosive	voiced	back	plosive	1	1	1
J	J	16	9	AJA1.WAV	1	2	4	18	voiced	back	plosive	voiced	back	plosive	1	1	1
J	J	9	26	AJA1.WAV	1	2	3	21	voiced	back	plosive	voiced	back	plosive	1	1	1
J	SH	6	51	ISHI1.WAV	0	3	5	20	voiceless	back	fricative	voiced	back	plosive	0	1	0
J	J	18	31	AJA1.WAV	1	2	5	20	voiced	back	plosive	voiced	back	plosive	1	1	1
J	T	11	59	ATA1.WAV	0	1	3	23	voiceless	middle	plosive	voiced	back	plosive	1	0	0
J	J	18	48	UJU1.WAV	1	1	3	30	voiced	back	plosive	voiced	back	plosive	1	1	1
J	J	17	4	AJA1.WAV	1	3	3	21	voiced	back	plosive	voiced	back	plosive	1	1	1
J	J	12	4	AJA1.WAV	1	2	5	23	voiced	back	plosive	voiced	back	plosive	1	1	1
J	J	9	29	AJA1.WAV	1	3	3	20	voiced	back	plosive	voiced	back	plosive	1	1	1
J	G	7	40	IGI1.WAV	0	3	4	33	voiced	back	plosive	voiced	back	plosive	1	1	1
J	J	12	51	AJA1.WAV	1	1	4	19	voiced	back	plosive	voiced	back	plosive	1	1	1
J	J	16	13	AJA1.WAV	1	3	3	21	voiced	back	plosive	voiced	back	plosive	1	1	1
J	J	14	16	UJU1.WAV	1	1	5	18	voiced	back	plosive	voiced	back	plosive	1	1	1
J	J	12	7	AJA1.WAV	1	1	3	19	voiced	back	plosive	voiced	back	plosive	1	1	1
J	J	1	53	AJA1.WAV	1	3	3	20	voiced	back	plosive	voiced	back	plosive	1	1	1
J	D	4	53	UDU1.WAV	0	3	3	40	voiced	middle	plosive	voiced	back	plosive	1	0	1
J	J	14	32	UJU1.WAV	1	3	4	24	voiced	back	plosive	voiced	back	plosive	1	1	1
J	Z	8	24	UZU1.WAV	0	2	4	18	voiced	middle	fricative	voiced	back	plosive	0	0	1
J	J	10	49	UJU1.WAV	1	2	3	19	voiced	back	plosive	voiced	back	plosive	1	1	1
J	J	3	17	AJA1.WAV	1	1	3	22	voiced	back	plosive	voiced	back	plosive	1	1	1
J	J	5	52	UJU1.WAV	1	3	5	30	voiced	back	plosive	voiced	back	plosive	1	1	1
J	J	6	18	AJA1.WAV	1	2	4	39	voiced	back	plosive	voiced	back	plosive	1	1	1
J	K	15	22	IKI1.WAV	0	3	5	18	voiceless	back	plosive	voiced	back	plosive	1	1	0
J	J	11	28	AJA1.WAV	1	3	4	19	voiced	back	plosive	voiced	back	plosive	1	1	1
J	J	10	59	AJA1.WAV	1	1	2	33	voiced	back	plosive	voiced	back	plosive	1	1	1
J	J	17	30	AJA1.WAV	1	3	5	21	voiced	back	plosive	voiced	back	plosive	1	1	1
J	G	5	4	AGA1.WAV	0	3	2	30	voiced	back	plosive	voiced	back	plosive	1	1	1
J	J	17	8	UJU1.WAV	1	1	4	23	voiced	back	plosive	voiced	back	plosive	1	1	1
J	D	15	31	IDI1.WAV	0	3	3	18	voiced	middle	plosive	voiced	back	plosive	1	0	1
J	S	17	10	ASA1.WAV	0	3	2	21	voiceless	middle	fricative	voiced	back	plosive	0	0	0
J	G	13	2	UGU1.WAV	0	1	4	20	voiced	back	plosive	voiced	back	plosive	1	1	1
J	K	3	21	AKA1.WAV	0	2	2	19	voiceless	back	plosive	voiced	back	plosive	1	1	0
J	J	5	39	AJA1.WAV	1	3	3	30	voiced	back	plosive	voiced	back	plosive	1	1	1
J	K	11	14	UKU1.WAV	0	1	5	23	voiceless	back	plosive	voiced	back	plosive	1	1	0
J	J	16	23	UJU1.WAV	1	2	3	18	voiced	back	plosive	voiced	back	plosive	1	1	1
J	J	7	8	UJU1.WAV	1	1	3	22	voiced	back	plosive	voiced	back	plosive	1	1	1
J	J	15	28	AJA1.WAV	1	1	3	18	voiced	back	plosive	voiced	back	plosive	1	1	1
J	J	10	17	AJA1.WAV	1	1	5	33	voiced	back	plosive	voiced	back	plosive	1	1	1
J	J	17	55	AJA1.WAV	1	2	4	21	voiced	back	plosive	voiced	back	plosive	1	1	1
J	J	8	50	AJA1.WAV	1	1	5	22	voiced	back	plosive	voiced	back	plosive	1	1	1
J	J	8	58	AJA1.WAV	1	3	5	20	voiced	back	plosive	voiced	back	plosive	1	1	1
J	B	6	52	UBU1.WAV	0	3	5	20	voiced	front	plosive	voiced	back	plosive	1	0	1
J	G	17	60	AGA1.WAV	0	1	3	23	voiced	back	plosive	voiced	back	plosive	1	1	1
J	J	17	24	AJA1.WAV	1	1	4	23	voiced	back	plosive	voiced	back	plosive	1	1	1
J	K	13	18	AKA1.WAV	0	3	3	20	voiceless	back	plosive	voiced	back	plosive	1	1	0
J	K	15	38	IKI1.WAV	0	3	3	18	voiceless	back	plosive	voiced	back	plosive	1	1	0
J	P	1	27	UPU1.WAV	0	2	2	21	voiceless	front	plosive	voiced	back	plosive	1	0	0
J	G	13	50	IGI1.WAV	0	1	2	20	voiced	back	plosive	voiced	back	plosive	1	1	1
J	S	1	4	ISI1.WAV	0	2	4	21	voiceless	middle	fricative	voiced	back	plosive	0	0	0
J	K	4	16	UKU1.WAV	0	2	3	31	voiceless	back	plosive	voiced	back	plosive	1	1	0
J	V	17	9	AVA1.WAV	0	3	5	21	voiced	front	fricative	voiced	back	plosive	0	0	1
J	J	5	47	AJA1.WAV	1	1	5	25	voiced	back	plosive	voiced	back	plosive	1	1	1
J	J	15	59	AJA1.WAV	1	2	3	19	voiced	back	plosive	voiced	back	plosive	1	1	1
J	J	12	26	AJA1.WAV	1	2	4	23	voiced	back	plosive	voiced	back	plosive	1	1	1
J	J	2	53	AJA1.WAV	1	3	3	27	voiced	back	plosive	voiced	back	plosive	1	1	1
J	J	13	36	AJA1.WAV	1	1	5	20	voiced	back	plosive	voiced	back	plosive	1	1	1
J	J	10	19	AJA1.WAV	1	2	3	19	voiced	back	plosive	voiced	back	plosive	1	1	1
J	J	10	31	AJA1.WAV	1	2	4	19	voiced	back	plosive	voiced	back	plosive	1	1	1
J	J	5	51	AJA1.WAV	1	1	4	25	voiced	back	plosive	voiced	back	plosive	1	1	1
J	J	12	58	AJA1.WAV	1	1	5	19	voiced	back	plosive	voiced	back	plosive	1	1	1
J	G	1	56	IGI1.WAV	0	3	5	20	voiced	back	plosive	voiced	back	plosive	1	1	1
J	J	15	28	UJU1.WAV	1	2	5	19	voiced	back	plosive	voiced	back	plosive	1	1	1
J	J	3	6	AJA1.WAV	1	3	4	22	voiced	back	plosive	voiced	back	plosive	1	1	1
J	T	8	58	ATA1.WAV	0	3	2	20	voiceless	middle	plosive	voiced	back	plosive	1	0	0
J	D	17	45	IDI1.WAV	0	1	4	23	voiced	middle	plosive	voiced	back	plosive	1	0	1
J	J	11	52	AJA1.WAV	1	1	3	23	voiced	back	plosive	voiced	back	plosive	1	1	1
J	K	17	11	UKU1.WAV	0	1	4	23	voiceless	back	plosive	voiced	back	plosive	1	1	0
J	J	12	54	UJU1.WAV	1	1	5	19	voiced	back	plosive	voiced	back	plosive	1	1	1
J	J	7	45	AJA1.WAV	1	3	2	33	voiced	back	plosive	voiced	back	plosive	1	1	1
J	J	7	44	IJI1.WAV	1	2	3	18	voiced	back	plosive	voiced	back	plosive	1	1	1
J	J	15	57	UJU1.WAV	1	2	4	19	voiced	back	plosive	voiced	back	plosive	1	1	1
J	J	2	15	UJU1.WAV	1	1	2	20	voiced	back	plosive	voiced	back	plosive	1	1	1
J	J	7	47	UJU1.WAV	1	3	3	33	voiced	back	plosive	voiced	back	plosive	1	1	1
J	K	17	52	AKA1.WAV	0	3	2	21	voiceless	back	plosive	voiced	back	plosive	1	1	0
J	J	14	11	AJA1.WAV	1	3	2	24	voiced	back	plosive	voiced	back	plosive	1	1	1
J	J	16	31	UJU1.WAV	1	3	5	21	voiced	back	plosive	voiced	back	plosive	1	1	1
J	J	1	6	AJA1.WAV	1	2	4	21	voiced	back	plosive	voiced	back	plosive	1	1	1
J	J	4	33	IJI1.WAV	1	2	4	31	voiced	back	plosive	voiced	back	plosive	1	1	1
J	J	16	41	AJA1.WAV	1	2	5	18	voiced	back	plosive	voiced	back	plosive	1	1	1
J	SH	4	15	ASHA1.WAV	0	2	4	31	voiceless	back	fricative	voiced	back	plosive	0	1	0
J	J	14	39	UJU1.WAV	1	3	3	24	voiced	back	plosive	voiced	back	plosive	1	1	1
J	J	7	56	AJA1.WAV	1	2	2	18	voiced	back	plosive	voiced	back	plosive	1	1	1
J	J	5	21	AJA1.WAV	1	2	5	18	voiced	back	plosive	voiced	back	plosive	1	1	1
J	Z	13	36	UZU1.WAV	0	3	3	20	voiced	middle	fricative	voiced	back	plosive	0	0	1
J	G	10	15	IGI1.WAV	0	2	3	19	voiced	back	plosive	voiced	back	plosive	1	1	1
J	CH	4	59	UCHU1.WAV	0	2	5	31	voiceless	back	plosive	voiced	back	plosive	1	1	0
J	T	15	52	ITI1.WAV	0	1	5	18	voiceless	middle	plosive	voiced	back	plosive	1	0	0
J	J	10	47	AJA1.WAV	1	1	4	33	voiced	back	plosive	voiced	back	plosive	1	1	1
J	J	16	9	UJU1.WAV	1	1	3	19	voiced	back	plosive	voiced	back	plosive	1	1	1
J	J	14	54	IJI1.WAV	1	1	4	18	voiced	back	plosive	voiced	back	plosive	1	1	1
J	J	1	39	IJI1.WAV	1	3	2	20	voiced	back	plosive	voiced	back	plosive	1	1	1
J	K	9	13	IKI1.WAV	0	2	2	21	voiceless	back	plosive	voiced	back	plosive	1	1	0
J	J	16	34	IJI1.WAV	1	2	5	18	voiced	back	plosive	voiced	back	plosive	1	1	1
J	J	11	40	AJA1.WAV	1	3	5	19	voiced	back	plosive	voiced	back	plosive	1	1	1
J	G	1	36	IGI1.WAV	0	3	3	20	voiced	back	plosive	voiced	back	plosive	1	1	1
J	J	9	29	UJU1.WAV	1	1	4	19	voiced	back	plosive	voiced	back	plosive	1	1	1
J	G	4	15	AGA1.WAV	0	1	5	19	voiced	back	plosive	voiced	back	plosive	1	1	1
J	J	13	60	AJA1.WAV	1	1	4	20	voiced	back	plosive	voiced	back	plosive	1	1	1
J	J	16	4	AJA1.WAV	1	2	3	18	voiced	back	plosive	voiced	back	plosive	1	1	1
J	J	7	45	AJA1.WAV	1	3	4	33	voiced	back	plosive	voiced	back	plosive	1	1	1
J	CH	2	47	UCHU1.WAV	0	2	4	38	voiceless	back	plosive	voiced	back	plosive	1	1	0
J	J	3	32	AJA1.WAV	1	2	3	19	voiced	back	plosive	voiced	back	plosive	1	1	1
J	J	11	50	UJU1.WAV	1	2	2	19	voiced	back	plosive	voiced	back	plosive	1	1	1
J	J	1	39	UJU1.WAV	1	3	5	20	voiced	back	plosive	voiced	back	plosive	1	1	1
J	J	7	23	AJA1.WAV	1	2	4	18	voiced	back	plosive	voiced	back	plosive	1	1	1
J	J	17	26	IJI1.WAV	1	3	5	21	voiced	back	plosive	voiced	back	plosive	1	1	1
J	B	11	58	UBU1.WAV	0	1	3	23	voiced	front	plosive	voiced	back	plosive	1	0	1
J	J	12	29	AJA1.WAV	1	3	5	20	voiced	back	plosive	voiced	back	plosive	1	1	1
J	J	2	6	AJA1.WAV	1	3	4	27	voiced	back	plosive	voiced	back	plosive	1	1	1
J	J	18	14	AJA1.WAV	1	2	4	20	voiced	back	plosive	voiced	back	plosive	1	1	1
J	J	8	45	IJI1.WAV	1	1	3	22	voiced	back	plosive	voiced	back	plosive	1	1	1
J	J	7	17	AJA1.WAV	1	1	4	22	voiced	back	plosive	voiced	back	plosive	1	1	1
J	J	16	27	IJI1.WAV	1	1	5	19	voiced	back	plosive	voiced	back	plosive	1	1	1
J	J	6	60	AJA1.WAV	1	3	4	20	voiced	back	plosive	voiced	back	plosive	1	1	1
J	J	16	54	AJA1.WAV	1	3	2	21	voiced	back	plosive	voiced	back	plosive	1	1	1
J	J	14	12	IJI1.WAV	1	3	4	24	voiced	back	plosive	voiced	back	plosive	1	1	1
J	Y	13	30	AYA1.WAV	0	1	4	20	voiced	back	approximant	voiced	back	plosive	0	1	1
J	J	10	45	IJI1.WAV	1	2	4	19	voiced	back	plosive	voiced	back	plosive	1	1	1
J	J	3	42	AJA1.WAV	1	1	5	22	voiced	back	plosive	voiced	back	plosive	1	1	1
J	J	15	23	IJI1.WAV	1	2	3	19	voiced	back	plosive	voiced	back	plosive	1	1	1
J	D	17	14	UDU1.WAV	0	1	3	23	voiced	middle	plosive	voiced	back	plosive	1	0	1
J	S	2	24	ASA1.WAV	0	2	2	38	voiceless	middle	fricative	voiced	back	plosive	0	0	0
J	CH	1	17	ACHA1.WAV	0	2	2	21	voiceless	back	plosive	voiced	back	plosive	1	1	0
J	J	10	33	IJI1.WAV	1	2	3	19	voiced	back	plosive	voiced	back	plosive	1	1	1
J	CH	17	24	ACHA1.WAV	0	3	4	21	voiceless	back	plosive	voiced	back	plosive	1	1	0
J	T	13	8	ATA1.WAV	0	3	4	20	voiceless	middle	plosive	voiced	back	plosive	1	0	0
J	K	11	44	UKU1.WAV	0	1	2	23	voiceless	back	plosive	voiced	back	plosive	1	1	0
J	B	17	23	ABA1.WAV	0	3	2	21	voiced	front	plosive	voiced	back	plosive	1	0	1
J	J	6	19	AJA1.WAV	1	2	5	39	voiced	back	plosive	voiced	back	plosive	1	1	1
J	J	1	9	AJA1.WAV	1	3	2	20	voiced	back	plosive	voiced	back	plosive	1	1	1
J	G	4	50	UGU1.WAV	0	2	4	31	voiced	back	plosive	voiced	back	plosive	1	1	1
J	J	17	12	UJU1.WAV	1	2	4	21	voiced	back	plosive	voiced	back	plosive	1	1	1
J	Z	13	26	AZA1.WAV	0	1	4	20	voiced	middle	fricative	voiced	back	plosive	0	0	1
J	W	1	1	UWU1.WAV	0	2	3	21	voiced	front	approximant	voiced	back	plosive	0	0	1
J	SH	6	11	USHU1.WAV	0	3	5	20	voiceless	back	fricative	voiced	back	plosive	0	1	0
J	CH	18	38	ICHI1.WAV	0	2	2	20	voiceless	back	plosive	voiced	back	plosive	1	1	0
J	D	2	27	UDU1.WAV	0	2	2	38	voiced	middle	plosive	voiced	back	plosive	1	0	1
J	J	12	6	IJI1.WAV	1	1	2	19	voiced	back	plosive	voiced	back	plosive	1	1	1
J	J	18	15	IJI1.WAV	1	1	5	30	voiced	back	plosive	voiced	back	plosive	1	1	1
J	J	15	7	UJU1.WAV	1	1	5	18	voiced	back	plosive	voiced	back	plosive	1	1	1
J	CH	17	38	ICHI1.WAV	0	1	4	23	voiceless	back	plosive	voiced	back	plosive	1	1	0
J	J	2	26	UJU1.WAV	1	3	5	27	voiced	back	plosive	voiced	back	plosive	1	1	1
J	J	13	36	UJU1.WAV	1	3	5	20	voiced	back	plosive	voiced	back	plosive	1	1	1
J	J	14	47	UJU1.WAV	1	1	3	18	voiced	back	plosive	voiced	back	plosive	1	1	1
J	J	1	59	AJA1.WAV	1	3	5	20	voiced	back	plosive	voiced	back	plosive	1	1	1
J	J	10	46	IJI1.WAV	1	2	2	19	voiced	back	plosive	voiced	back	plosive	1	1	1
J	J	7	9	UJU1.WAV	1	2	3	18	voiced	back	plosive	voiced	back	plosive	1	1	1
J	J	3	26	UJU1.WAV	1	1	2	22	voiced	back	plosive	voiced	back	plosive	1	1	1
J	TH	11	54	ATHA1.WAV	0	1	3	23	voiceless	front	fricative	voiced	back	plosive	0	0	0
J	J	9	15	UJU1.WAV	1	3	3	20	voiced	back	plosive	voiced	back	plosive	1	1	1
J	R	5	52	URU1.WAV	0	3	2	30	voiced	middle	approximant	voiced	back	plosive	0	0	1
J	J	7	17	AJA1.WAV	1	3	3	33	voiced	back	plosive	voiced	back	plosive	1	1	1
J	J	8	46	IJI1.WAV	1	1	5	22	voiced	back	plosive	voiced	back	plosive	1	1	1
J	J	7	39	IJI1.WAV	1	2	4	18	voiced	back	plosive	voiced	back	plosive	1	1	1
J	V	1	14	UVU1.WAV	0	1	2	30	voiced	front	fricative	voiced	back	plosive	0	0	1
J	Z	2	35	AZA1.WAV	0	1	2	20	voiced	middle	fricative	voiced	back	plosive	0	0	1
J	G	2	41	AGA1.WAV	0	2	4	38	voiced	back	plosive	voiced	back	plosive	1	1	1
J	Z	6	18	UZU1.WAV	0	1	4	36	voiced	middle	fricative	voiced	back	plosive	0	0	1
J	J	8	38	AJA1.WAV	1	3	3	20	voiced	back	plosive	voiced	back	plosive	1	1	1
J	J	10	58	AJA1.WAV	1	2	5	19	voiced	back	plosive	voiced	back	plosive	1	1	1
J	J	18	37	UJU1.WAV	1	2	4	20	voiced	back	plosive	voiced	back	plosive	1	1	1
J	J	10	49	UJU1.WAV	1	2	2	19	voiced	back	plosive	voiced	back	plosive	1	1	1
J	J	7	25	IJI1.WAV	1	1	5	22	voiced	back	plosive	voiced	back	plosive	1	1	1
J	J	1	55	IJI1.WAV	1	3	4	20	voiced	back	plosive	voiced	back	plosive	1	1	1
J	J	1	6	AJA1.WAV	1	2	5	21	voiced	back	plosive	voiced	back	plosive	1	1	1
J	M	15	18	UMU1.WAV	0	3	2	18	voiced	front	nasal	voiced	back	plosive	0	0	1
J	J	8	46	UJU1.WAV	1	2	5	18	voiced	back	plosive	voiced	back	plosive	1	1	1
J	J	11	26	IJI1.WAV	1	3	4	19	voiced	back	plosive	voiced	back	plosive	1	1	1
J	J	16	14	IJI1.WAV	1	1	3	19	voiced	back	plosive	voiced	back	plosive	1	1	1
J	B	4	52	UBU1.WAV	0	2	4	31	voiced	front	plosive	voiced	back	plosive	1	0	1
J	J	18	8	AJA1.WAV	1	2	3	20	voiced	back	plosive	voiced	back	plosive	1	1	1
J	J	3	39	AJA1.WAV	1	1	2	22	voiced	back	plosive	voiced	back	plosive	1	1	1
J	J	14	40	UJU1.WAV	1	3	5	24	voiced	back	plosive	voiced	back	plosive	1	1	1
J	J	9	47	AJA1.WAV	1	2	4	21	voiced	back	plosive	voiced	back	plosive	1	1	1
J	G	6	31	IGI1.WAV	0	1	5	36	voiced	back	plosive	voiced	back	plosive	1	1	1
J	J	11	29	IJI1.WAV	1	3	3	19	voiced	back	plosive	voiced	back	plosive	1	1	1
J	J	15	55	AJA1.WAV	1	1	5	18	voiced	back	plosive	voiced	back	plosive	1	1	1
J	G	13	41	UGU1.WAV	0	1	3	20	voiced	back	plosive	voiced	back	plosive	1	1	1
J	P	2	13	IPI1.WAV	0	2	2	38	voiceless	front	plosive	voiced	back	plosive	1	0	0
J	J	15	25	IJI1.WAV	1	1	5	18	voiced	back	plosive	voiced	back	plosive	1	1	1
J	K	17	53	IKI1.WAV	0	1	4	23	voiceless	back	plosive	voiced	back	plosive	1	1	0
J	J	1	53	AJA1.WAV	1	2	3	21	voiced	back	plosive	voiced	back	plosive	1	1	1
J	J	9	9	AJA1.WAV	1	1	4	19	voiced	back	plosive	voiced	back	plosive	1	1	1
J	J	18	26	UJU1.WAV	1	3	5	22	voiced	back	plosive	voiced	back	plosive	1	1	1
J	J	18	50	AJA1.WAV	1	2	2	20	voiced	back	plosive	voiced	back	plosive	1	1	1
J	J	18	19	AJA1.WAV	1	1	5	30	voiced	back	plosive	voiced	back	plosive	1	1	1
J	J	17	35	IJI1.WAV	1	1	4	23	voiced	back	plosive	voiced	back	plosive	1	1	1
J	J	17	40	IJI1.WAV	1	3	2	21	voiced	back	plosive	voiced	back	plosive	1	1	1
J	TH	17	12	UTHU1.WAV	0	3	2	21	voiceless	front	fricative	voiced	back	plosive	0	0	0
J	J	1	8	UJU1.WAV	1	3	4	20	voiced	back	plosive	voiced	back	plosive	1	1	1
J	J	13	47	AJA1.WAV	1	3	5	20	voiced	back	plosive	voiced	back	plosive	1	1	1
J	Y	18	60	UYU1.WAV	0	3	2	22	voiced	back	approximant	voiced	back	plosive	0	1	1
J	J	7	33	IJI1.WAV	1	3	4	33	voiced	back	plosive	voiced	back	plosive	1	1	1
K	P	3	15	UPU1.WAV	0	3	5	22	voiceless	front	plosive	voiceless	back	plosive	1	0	1
K	J	14	27	UJU1.WAV	0	3	2	24	voiced	back	plosive	voiceless	back	plosive	1	1	0
K	CH	4	50	ICHI1.WAV	0	1	2	19	voiceless	back	plosive	voiceless	back	plosive	1	1	1
K	T	2	30	ATA1.WAV	0	1	3	20	voiceless	middle	plosive	voiceless	back	plosive	1	0	1
K	T	18	42	ATA1.WAV	0	3	3	22	voiceless	middle	plosive	voiceless	back	plosive	1	0	1
K	P	8	41	APA1.WAV	0	1	2	22	voiceless	front	plosive	voiceless	back	plosive	1	0	1
K	K	18	53	AKA1.WAV	1	1	4	30	voiceless	back	plosive	voiceless	back	plosive	1	1	1
K	P	5	15	APA1.WAV	0	1	2	25	voiceless	front	plosive	voiceless	back	plosive	1	0	1
K	K	1	17	AKA1.WAV	1	2	5	21	voiceless	back	plosive	voiceless	back	plosive	1	1	1
K	K	12	55	UKU1.WAV	1	1	2	19	voiceless	back	plosive	voiceless	back	plosive	1	1	1
K	K	14	4	AKA1.WAV	1	3	3	24	voiceless	back	plosive	voiceless	back	plosive	1	1	1
K	K	9	32	AKA1.WAV	1	2	2	21	voiceless	back	plosive	voiceless	back	plosive	1	1	1
K	P	18	52	UPU1.WAV	0	1	2	30	voiceless	front	plosive	voiceless	back	plosive	1	0	1
K	K	15	28	UKU1.WAV	1	1	5	18	voiceless	back	plosive	voiceless	back	plosive	1	1	1
K	K	15	20	AKA1.WAV	1	2	5	19	voiceless	back	plosive	voiceless	back	plosive	1	1	1
K	F	15	30	UFU1.WAV	0	1	4	18	voiceless	front	fricative	voiceless	back	plosive	0	0	1
K	K	15	54	UKU1.WAV	1	2	3	19	voiceless	back	plosive	voiceless	back	plosive	1	1	1
K	T	9	50	ATA1.WAV	0	1	5	19	voiceless	middle	plosive	voiceless	back	plosive	1	0	1
K	Z	2	12	IZI1.WAV	0	1	2	20	voiced	middle	fricative	voiceless	back	plosive	0	0	0
K	P	18	56	UPU1.WAV	0	3	3	22	voiceless	front	plosive	voiceless	back	plosive	1	0	1
K	D	17	39	IDI1.WAV	0	3	4	21	voiced	middle	plosive	voiceless	back	plosive	1	0	0
K	P	1	51	UPU1.WAV	0	2	3	21	voiceless	front	plosive	voiceless	back	plosive	1	0	1
K	P	15	36	UPU1.WAV	0	2	3	19	voiceless	front	plosive	voiceless	back	plosive	1	0	1
K	K	2	24	UKU1.WAV	1	3	5	27	voiceless	back	plosive	voiceless	back	plosive	1	1	1
K	K	8	57	AKA1.WAV	1	2	2	18	voiceless	back	plosive	voiceless	back	plosive	1	1	1
K	K	13	38	AKA1.WAV	1	2	5	21	voiceless	back	plosive	voiceless	back	plosive	1	1	1
K	P	12	15	UPU1.WAV	0	3	4	20	voiceless	front	plosive	voiceless	back	plosive	1	0	1
K	P	12	52	UPU1.WAV	0	3	2	20	voiceless	front	plosive	voiceless	back	plosive	1	0	1
K	K	9	32	UKU1.WAV	1	3	5	20	voiceless	back	plosive	voiceless	back	plosive	1	1	1
K	K	5	51	UKU1.WAV	1	2	5	18	voiceless	back	plosive	voiceless	back	plosive	1	1	1
K	K	11	3	UKU1.WAV	1	2	3	19	voiceless	back	plosive	voiceless	back	plosive	1	1	1
K	P	2	24	UPU1.WAV	0	1	5	20	voiceless	front	plosive	voiceless	back	plosive	1	0	1
K	K	2	49	AKA1.WAV	1	1	5	20	voiceless	back	plosive	voiceless	back	plosive	1	1	1
K	K	8	36	AKA1.WAV	1	2	5	18	voiceless	back	plosive	voiceless	back	plosive	1	1	1
K	K	11	38	UKU1.WAV	1	3	3	19	voiceless	back	plosive	voiceless	back	plosive	1	1	1
K	P	13	32	UPU1.WAV	0	1	3	20	voiceless	front	plosive	voiceless	back	plosive	1	0	1
K	T	3	46	ATA1.WAV	0	3	4	22	voiceless	middle	plosive	voiceless	back	plosive	1	0	1
K	P	8	30	UPU1.WAV	0	2	5	18	voiceless	front	plosive	voiceless	back	plosive	1	0	1
K	P	11	4	UPU1.WAV	0	2	3	19	voiceless	front	plosive	voiceless	back	plosive	1	0	1
K	P	13	26	UPU1.WAV	0	3	3	20	voiceless	front	plosive	voiceless	back	plosive	1	0	1
K	B	13	57	UBU1.WAV	0	2	2	21	voiced	front	plosive	voiceless	back	plosive	1	0	0
K	P	3	58	UPU1.WAV	0	2	5	19	voiceless	front	plosive	voiceless	back	plosive	1	0	1
K	K	1	6	UKU1.WAV	1	3	3	20	voiceless	back	plosive	voiceless	back	plosive	1	1	1
K	K	9	28	UKU1.WAV	1	1	2	19	voiceless	back	plosive	voiceless	back	plosive	1	1	1
K	K	5	14	IKI1.WAV	1	1	2	25	voiceless	back	plosive	voiceless	back	plosive	1	1	1
K	K	3	35	UKU1.WAV	1	2	3	19	voiceless	back	plosive	voiceless	back	plosive	1	1	1
K	P	7	51	UPU1.WAV	0	3	5	33	voiceless	front	plosive	voiceless	back	plosive	1	0	1
K	T	1	46	ATA1.WAV	0	2	4	21	voiceless	middle	plosive	voiceless	back	plosive	1	0	1
K	P	9	31	UPU1.WAV	0	2	4	21	voiceless	front	plosive	voiceless	back	plosive	1	0	1
K	K	8	60	IKI1.WAV	1	1	2	22	voiceless	back	plosive	voiceless	back	plosive	1	1	1
K	K	14	60	UKU1.WAV	1	3	5	24	voiceless	back	plosive	voiceless	back	plosive	1	1	1
K	K	5	25	AKA1.WAV	1	1	4	25	voiceless	back	plosive	voiceless	back	plosive	1	1	1
K	K	8	25	IKI1.WAV	1	2	5	18	voiceless	back	plosive	voiceless	back	plosive	1	1	1
K	T	16	6	ATA1.WAV	0	3	5	21	voiceless	middle	plosive	voiceless	back	plosive	1	0	1
K	B	15	55	UBU1.WAV	0	3	4	18	voiced	front	plosive	voiceless	back	plosive	1	0	0
K	P	18	41	UPU1.WAV	0	3	5	22	voiceless	front	plosive	voiceless	back	plosive	1	0	1
K	K	12	31	UKU1.WAV	1	1	3	19	voiceless	back	plosive	voiceless	back	plosive	1	1	1
K	P	10	29	UPU1.WAV	0	2	2	19	voiceless	front	plosive	voiceless	back	plosive	1	0	1
K	P	18	44	UPU1.WAV	0	1	5	30	voiceless	front	plosive	voiceless	back	plosive	1	0	1
K	K	15	3	UKU1.WAV	1	1	3	18	voiceless	back	plosive	voiceless	back	plosive	1	1	1
K	B	10	11	UBU1.WAV	0	2	2	19	voiced	front	plosive	voiceless	back	plosive	1	0	0
K	T	4	45	ATA1.WAV	0	1	2	19	voiceless	middle	plosive	voiceless	back	plosive	1	0	1
K	K	17	41	AKA1.WAV	1	2	4	21	voiceless	back	plosive	voiceless	back	plosive	1	1	1
K	K	7	42	UKU1.WAV	1	3	5	33	voiceless	back	plosive	voiceless	back	plosive	1	1	1
K	P	13	57	UPU1.WAV	0	2	3	21	voiceless	front	plosive	voiceless	back	plosive	1	0	1
K	K	6	27	AKA1.WAV	1	3	3	20	voiceless	back	plosive	voiceless	back	plosive	1	1	1
K	K	5	20	UKU1.WAV	1	3	3	30	voiceless	back	plosive	voiceless	back	plosive	1	1	1
K	K	16	31	AKA1.WAV	1	2	5	18	voiceless	back	plosive	voiceless	back	plosive	1	1	1
K	T	13	6	ATA1.WAV	0	3	3	20	voiceless	middle	plosive	voiceless	back	plosive	1	0	1
K	K	14	32	UKU1.WAV	1	2	5	18	voiceless	back	plosive	voiceless	back	plosive	1	1	1
K	K	8	60	UKU1.WAV	1	1	4	22	voiceless	back	plosive	voiceless	back	plosive	1	1	1
K	K	12	41	UKU1.WAV	1	3	4	20	voiceless	back	plosive	voiceless	back	plosive	1	1	1
K	P	13	34	UPU1.WAV	0	2	5	21	voiceless	front	plosive	voiceless	back	plosive	1	0	1
K	P	1	51	UPU1.WAV	0	1	3	30	voiceless	front	plosive	voiceless	back	plosive	1	0	1
K	T	5	7	ATA1.WAV	0	3	2	30	voiceless	middle	plosive	voiceless	back	plosive	1	0	1
K	P	7	12	UPU1.WAV	0	1	5	22	voiceless	front	plosive	voiceless	back	plosive	1	0	1
K	P	9	45	UPU1.WAV	0	3	3	20	voiceless	front	plosive	voiceless	back	plosive	1	0	1
K	K	18	60	AKA1.WAV	1	2	3	20	voiceless	back	plosive	voiceless	back	plosive	1	1	1
K	K	7	25	UKU1.WAV	1	3	2	33	voiceless	back	plosive	voiceless	back	plosive	1	1	1
K	P	16	23	UPU1.WAV	0	2	5	18	voiceless	front	plosive	voiceless	back	plosive	1	0	1
K	K	15	26	AKA1.WAV	1	1	3	18	voiceless	back	plosive	voiceless	back	plosive	1	1	1
K	P	11	37	UPU1.WAV	0	3	2	19	voiceless	front	plosive	voiceless	back	plosive	1	0	1
K	L	13	14	ALA1.WAV	0	2	4	21	voiced	middle	approximant	voiceless	back	plosive	0	0	0
K	K	1	17	AKA1.WAV	1	2	4	21	voiceless	back	plosive	voiceless	back	plosive	1	1	1
K	K	17	24	UKU1.WAV	1	2	3	21	voiceless	back	plosive	voiceless	back	plosive	1	1	1
K	P	16	14	UPU1.WAV	0	3	4	21	voiceless	front	plosive	voiceless	back	plosive	1	0	1
K	T	3	46	ATA1.WAV	0	3	5	22	voiceless	middle	plosive	voiceless	back	plosive	1	0	1
K	K	13	38	UKU1.WAV	1	3	4	20	voiceless	back	plosive	voiceless	back	plosive	1	1	1
K	P	9	47	UPU1.WAV	0	1	2	19	voiceless	front	plosive	voiceless	back	plosive	1	0	1
K	P	1	8	IPI1.WAV	0	2	3	21	voiceless	front	plosive	voiceless	back	plosive	1	0	1
K	K	18	45	UKU1.WAV	1	3	3	22	voiceless	back	plosive	voiceless	back	plosive	1	1	1
K	P	7	50	UPU1.WAV	0	2	2	18	voiceless	front	plosive	voiceless	back	plosive	1	0	1
K	K	12	22	AKA1.WAV	1	2	4	23	voiceless	back	plosive	voiceless	back	plosive	1	1	1
K	CH	15	45	ACHA1.WAV	0	3	5	18	voiceless	back	plosive	voiceless	back	plosive	1	1	1
K	P	17	6	IPI1.WAV	0	1	5	23	voiceless	front	plosive	voiceless	back	plosive	1	0	1
K	K	16	7	AKA1.WAV	1	3	3	21	voiceless	back	plosive	voiceless	back	plosive	1	1	1
K	P	5	12	UPU1.WAV	0	1	4	25	voiceless	front	plosive	voiceless	back	plosive	1	0	1
K	F	10	11	AFA1.WAV	0	3	2	19	voiceless	front	fricative	voiceless	back	plosive	0	0	1
K	K	8	23	AKA1.WAV	1	1	5	22	voiceless	back	plosive	voiceless	back	plosive	1	1	1
K	K	12	33	AKA1.WAV	1	1	5	19	voiceless	back	plosive	voiceless	back	plosive	1	1	1
K	K	7	60	AKA1.WAV	1	1	3	22	voiceless	back	plosive	voiceless	back	plosive	1	1	1
K	K	4	43	UKU1.WAV	1	1	2	19	voiceless	back	plosive	voiceless	back	plosive	1	1	1
K	T	1	46	ATA1.WAV	0	1	5	30	voiceless	middle	plosive	voiceless	back	plosive	1	0	1
K	B	1	23	UBU1.WAV	0	2	5	21	voiced	front	plosive	voiceless	back	plosive	1	0	0
K	P	1	10	APA1.WAV	0	1	5	30	voiceless	front	plosive	voiceless	back	plosive	1	0	1
K	P	17	31	UPU1.WAV	0	2	4	21	voiceless	front	plosive	voiceless	back	plosive	1	0	1
K	K	15	2	UKU1.WAV	1	2	4	19	voiceless	back	plosive	voiceless	back	plosive	1	1	1
K	K	18	44	UKU1.WAV	1	3	4	22	voiceless	back	plosive	voiceless	back	plosive	1	1	1
K	K	14	5	AKA1.WAV	1	2	4	18	voiceless	back	plosive	voiceless	back	plosive	1	1	1
K	K	2	26	UKU1.WAV	1	2	3	38	voiceless	back	plosive	voiceless	back	plosive	1	1	1
K	P	6	6	UPU1.WAV	0	2	3	39	voiceless	front	plosive	voiceless	back	plosive	1	0	1
K	K	12	53	AKA1.WAV	1	3	5	20	voiceless	back	plosive	voiceless	back	plosive	1	1	1
K	K	9	3	AKA1.WAV	1	3	5	20	voiceless	back	plosive	voiceless	back	plosive	1	1	1
K	K	5	49	AKA1.WAV	1	3	4	30	voiceless	back	plosive	voiceless	back	plosive	1	1	1
K	T	5	55	ATA1.WAV	0	1	3	25	voiceless	middle	plosive	voiceless	back	plosive	1	0	1
K	K	7	27	AKA1.WAV	1	2	4	18	voiceless	back	plosive	voiceless	back	plosive	1	1	1
K	S	9	59	ISI1.WAV	0	2	3	21	voiceless	middle	fricative	voiceless	back	plosive	0	0	1
K	P	6	2	UPU1.WAV	0	2	4	39	voiceless	front	plosive	voiceless	back	plosive	1	0	1
K	K	14	24	IKI1.WAV	1	3	3	24	voiceless	back	plosive	voiceless	back	plosive	1	1	1
K	P	15	26	UPU1.WAV	0	2	2	19	voiceless	front	plosive	voiceless	back	plosive	1	0	1
K	P	15	16	UPU1.WAV	0	2	4	19	voiceless	front	plosive	voiceless	back	plosive	1	0	1
K	K	10	25	UKU1.WAV	1	2	5	19	voiceless	back	plosive	voiceless	back	plosive	1	1	1
K	K	7	13	AKA1.WAV	1	2	3	18	voiceless	back	plosive	voiceless	back	plosive	1	1	1
K	P	12	56	UPU1.WAV	0	2	2	23	voiceless	front	plosive	voiceless	back	plosive	1	0	1
K	K	6	12	AKA1.WAV	1	2	3	39	voiceless	back	plosive	voiceless	back	plosive	1	1	1
K	T	5	60	ATA1.WAV	0	3	4	30	voiceless	middle	plosive	voiceless	back	plosive	1	0	1
K	K	8	11	IKI1.WAV	1	1	5	22	voiceless	back	plosive	voiceless	back	plosive	1	1	1
K	P	5	31	UPU1.WAV	0	1	5	25	voiceless	front	plosive	voiceless	back	plosive	1	0	1
K	G	15	28	UGU1.WAV	0	1	2	18	voiced	back	plosive	voiceless	back	plosive	1	1	0
K	P	16	21	UPU1.WAV	0	1	2	19	voiceless	front	plosive	voiceless	back	plosive	1	0	1
K	K	5	17	AKA1.WAV	1	2	5	18	voiceless	back	plosive	voiceless	back	plosive	1	1	1
K	CH	2	24	UCHU1.WAV	0	3	2	27	voiceless	back	plosive	voiceless	back	plosive	1	1	1
K	P	16	42	UPU1.WAV	0	1	3	19	voiceless	front	plosive	voiceless	back	plosive	1	0	1
K	K	7	56	AKA1.WAV	1	3	5	33	voiceless	back	plosive	voiceless	back	plosive	1	1	1
K	K	16	38	UKU1.WAV	1	1	5	19	voiceless	back	plosive	voiceless	back	plosive	1	1	1
K	P	16	45	UPU1.WAV	0	3	5	21	voiceless	front	plosive	voiceless	back	plosive	1	0	1
K	B	15	42	ABA1.WAV	0	3	5	18	voiced	front	plosive	voiceless	back	plosive	1	0	0
K	K	8	42	IKI1.WAV	1	1	4	22	voiceless	back	plosive	voiceless	back	plosive	1	1	1
K	K	3	36	UKU1.WAV	1	2	2	19	voiceless	back	plosive	voiceless	back	plosive	1	1	1
K	P	16	8	UPU1.WAV	0	1	5	19	voiceless	front	plosive	voiceless	back	plosive	1	0	1
K	P	7	28	UPU1.WAV	0	3	3	33	voiceless	front	plosive	voiceless	back	plosive	1	0	1
K	G	5	13	UGU1.WAV	0	3	3	30	voiced	back	plosive	voiceless	back	plosive	1	1	0
K	T	7	40	ATA1.WAV	0	3	2	33	voiceless	middle	plosive	voiceless	back	plosive	1	0	1
K	K	17	24	UKU1.WAV	1	2	2	21	voiceless	back	plosive	voiceless	back	plosive	1	1	1
K	G	9	16	IGI1.WAV	0	3	2	20	voiced	back	plosive	voiceless	back	plosive	1	1	0
K	K	9	52	IKI1.WAV	1	1	4	19	voiceless	back	plosive	voiceless	back	plosive	1	1	1
K	G	11	59	IGI1.WAV	0	1	2	23	voiced	back	plosive	voiceless	back	plosive	1	1	0
K	K	3	29	UKU1.WAV	1	2	5	19	voiceless	back	plosive	voiceless	back	plosive	1	1	1
K	F	15	12	UFU1.WAV	0	1	5	18	voiceless	front	fricative	voiceless	back	plosive	0	0	1
K	P	5	29	UPU1.WAV	0	2	5	18	voiceless	front	plosive	voiceless	back	plosive	1	0	1
K	K	3	24	UKU1.WAV	1	3	5	22	voiceless	back	plosive	voiceless	back	plosive	1	1	1
K	K	3	43	UKU1.WAV	1	1	2	22	voiceless	back	plosive	voiceless	back	plosive	1	1	1
K	P	14	1	UPU1.WAV	0	2	5	18	voiceless	front	plosive	voiceless	back	plosive	1	0	1
K	G	3	13	UGU1.WAV	0	3	5	22	voiced	back	plosive	voiceless	back	plosive	1	1	0
K	K	13	9	AKA1.WAV	1	1	3	20	voiceless	back	plosive	voiceless	back	plosive	1	1	1
K	K	1	19	UKU1.WAV	1	3	5	20	voiceless	back	plosive	voiceless	back	plosive	1	1	1
K	P	9	56	UPU1.WAV	0	1	4	19	voiceless	front	plosive	voiceless	back	plosive	1	0	1
K	T	7	55	ATA1.WAV	0	1	4	22	voiceless	middle	plosive	voiceless	back	plosive	1	0	1
K	P	5	56	APA1.WAV	0	3	2	30	voiceless	front	plosive	voiceless	back	plosive	1	0	1
K	P	10	40	UPU1.WAV	0	2	3	19	voiceless	front	plosive	voiceless	back	plosive	1	0	1
K	SH	4	24	ASHA1.WAV	0	2	2	31	voiceless	back	fricative	voiceless	back	plosive	0	1	1
K	K	7	45	IKI1.WAV	1	3	5	33	voiceless	back	plosive	voiceless	back	plosive	1	1	1
K	P	17	28	UPU1.WAV	0	2	5	21	voiceless	front	plosive	voiceless	back	plosive	1	0	1
K	K	15	9	UKU1.WAV	1	3	2	18	voiceless	back	plosive	voiceless	back	plosive	1	1	1
K	K	14	15	UKU1.WAV	1	2	4	18	voiceless	back	plosive	voiceless	back	plosive	1	1	1
K	P	10	6	APA1.WAV	0	2	2	19	voiceless	front	plosive	voiceless	back	plosive	1	0	1
K	K	1	13	UKU1.WAV	1	3	4	20	voiceless	back	plosive	voiceless	back	plosive	1	1	1
K	K	18	31	UKU1.WAV	1	2	3	20	voiceless	back	plosive	voiceless	back	plosive	1	1	1
K	K	13	21	UKU1.WAV	1	1	3	20	voiceless	back	plosive	voiceless	back	plosive	1	1	1
K	P	12	59	APA1.WAV	0	3	5	20	voiceless	front	plosive	voiceless	back	plosive	1	0	1
K	K	6	1	UKU1.WAV	1	1	5	36	voiceless	back	plosive	voiceless	back	plosive	1	1	1
K	G	14	37	IGI1.WAV	0	3	3	24	voiced	back	plosive	voiceless	back	plosive	1	1	0
K	P	18	28	APA1.WAV	0	3	4	22	voiceless	front	plosive	voiceless	back	plosive	1	0	1
K	S	13	6	ASA1.WAV	0	1	2	20	voiceless	middle	fricative	voiceless	back	plosive	0	0	1
K	P	13	45	UPU1.WAV	0	2	2	21	voiceless	front	plosive	voiceless	back	plosive	1	0	1
K	K	17	14	UKU1.WAV	1	2	4	21	voiceless	back	plosive	voiceless	back	plosive	1	1	1
K	K	8	40	AKA1.WAV	1	1	2	22	voiceless	back	plosive	voiceless	back	plosive	1	1	1
K	K	5	33	IKI1.WAV	1	2	5	18	voiceless	back	plosive	voiceless	back	plosive	1	1	1
K	T	13	59	ATA1.WAV	0	2	5	21	voiceless	middle	plosive	voiceless	back	plosive	1	0	1
K	CH	4	35	ACHA1.WAV	0	2	5	31	voiceless	back	plosive	voiceless	back	plosive	1	1	1
K	F	15	27	IFI1.WAV	0	3	4	18	voiceless	front	fricative	voiceless	back	plosive	0	0	1
K	K	8	24	UKU1.WAV	1	1	5	22	voiceless	back	plosive	voiceless	back	plosive	1	1	1
K	K	16	48	AKA1.WAV	1	1	3	19	voiceless	back	plosive	voiceless	back	plosive	1	1	1
K	K	2	22	UKU1.WAV	1	2	5	38	voiceless	back	plosive	voiceless	back	plosive	1	1	1
K	K	10	12	AKA1.WAV	1	1	4	33	voiceless	back	plosive	voiceless	back	plosive	1	1	1
K	T	13	17	ATA1.WAV	0	3	5	20	voiceless	middle	plosive	voiceless	back	plosive	1	0	1
K	K	6	28	UKU1.WAV	1	3	3	20	voiceless	back	plosive	voiceless	back	plosive	1	1	1
K	P	12	34	UPU1.WAV	0	2	4	23	voiceless	front	plosive	voiceless	back	plosive	1	0	1
K	K	3	18	AKA1.WAV	1	3	3	22	voiceless	back	plosive	voiceless	back	plosive	1	1	1
K	T	15	34	ITI1.WAV	0	3	2	18	voiceless	middle	plosive	voiceless	back	plosive	1	0	1
K	K	9	37	IKI1.WAV	1	1	3	19	voiceless	back	plosive	voiceless	back	plosive	1	1	1
K	K	8	43	IKI1.WAV	1	3	5	20	voiceless	back	plosive	voiceless	back	plosive	1	1	1
K	P	13	51	APA1.WAV	0	2	3	21	voiceless	front	plosive	voiceless	back	plosive	1	0	1
K	K	11	7	AKA1.WAV	1	3	3	19	voiceless	back	plosive	voiceless	back	plosive	1	1	1
K	K	7	16	AKA1.WAV	1	3	2	33	voiceless	back	plosive	voiceless	back	plosive	1	1	1
K	P	10	35	UPU1.WAV	0	3	5	19	voiceless	front	plosive	voiceless	back	plosive	1	0	1
K	T	16	35	ATA1.WAV	0	3	2	21	voiceless	middle	plosive	voiceless	back	plosive	1	0	1
K	K	18	1	AKA1.WAV	1	2	2	20	voiceless	back	plosive	voiceless	back	plosive	1	1	1
K	P	8	15	APA1.WAV	0	1	5	22	voiceless	front	plosive	voiceless	back	plosive	1	0	1
K	T	18	35	ATA1.WAV	0	3	5	22	voiceless	middle	plosive	voiceless	back	plosive	1	0	1
K	K	1	24	UKU1.WAV	1	1	5	30	voiceless	back	plosive	voiceless	back	plosive	1	1	1
K	K	9	33	AKA1.WAV	1	3	3	20	voiceless	back	plosive	voiceless	back	plosive	1	1	1
K	K	9	46	UKU1.WAV	1	2	5	21	voiceless	back	plosive	voiceless	back	plosive	1	1	1
K	S	13	17	ISI1.WAV	0	1	3	20	voiceless	middle	fricative	voiceless	back	plosive	0	0	1
K	P	3	36	UPU1.WAV	0	1	3	22	voiceless	front	plosive	voiceless	back	plosive	1	0	1
K	K	9	51	AKA1.WAV	1	1	5	19	voiceless	back	plosive	voiceless	back	plosive	1	1	1
K	D	17	34	IDI1.WAV	0	3	2	21	voiced	middle	plosive	voiceless	back	plosive	1	0	0
K	K	16	17	AKA1.WAV	1	3	4	21	voiceless	back	plosive	voiceless	back	plosive	1	1	1
K	CH	2	17	ACHA1.WAV	0	3	2	27	voiceless	back	plosive	voiceless	back	plosive	1	1	1
K	P	16	21	UPU1.WAV	0	2	3	18	voiceless	front	plosive	voiceless	back	plosive	1	0	1
K	K	9	23	AKA1.WAV	1	2	3	21	voiceless	back	plosive	voiceless	back	plosive	1	1	1
K	P	15	53	UPU1.WAV	0	1	2	18	voiceless	front	plosive	voiceless	back	plosive	1	0	1
K	K	13	34	UKU1.WAV	1	3	5	20	voiceless	back	plosive	voiceless	back	plosive	1	1	1
K	T	8	21	ITI1.WAV	0	3	3	20	voiceless	middle	plosive	voiceless	back	plosive	1	0	1
K	K	5	9	AKA1.WAV	1	3	3	30	voiceless	back	plosive	voiceless	back	plosive	1	1	1
K	T	7	1	ATA1.WAV	0	3	4	33	voiceless	middle	plosive	voiceless	back	plosive	1	0	1
K	P	8	51	UPU1.WAV	0	2	4	18	voiceless	front	plosive	voiceless	back	plosive	1	0	1
K	P	13	52	UPU1.WAV	0	1	2	20	voiceless	front	plosive	voiceless	back	plosive	1	0	1
K	K	12	7	UKU1.WAV	1	1	4	19	voiceless	back	plosive	voiceless	back	plosive	1	1	1
K	P	12	10	UPU1.WAV	0	1	4	19	voiceless	front	plosive	voiceless	back	plosive	1	0	1
K	P	2	51	UPU1.WAV	0	1	3	20	voiceless	front	plosive	voiceless	back	plosive	1	0	1
K	K	14	44	AKA1.WAV	1	3	5	24	voiceless	back	plosive	voiceless	back	plosive	1	1	1
K	K	7	44	UKU1.WAV	1	3	4	33	voiceless	back	plosive	voiceless	back	plosive	1	1	1
K	K	14	53	UKU1.WAV	1	2	3	18	voiceless	back	plosive	voiceless	back	plosive	1	1	1
K	K	8	45	UKU1.WAV	1	3	3	20	voiceless	back	plosive	voiceless	back	plosive	1	1	1
K	T	16	35	ATA1.WAV	0	3	4	21	voiceless	middle	plosive	voiceless	back	plosive	1	0	1
K	B	1	23	UBU1.WAV	0	2	4	21	voiced	front	plosive	voiceless	back	plosive	1	0	0
K	K	3	54	UKU1.WAV	1	1	3	22	voiceless	back	plosive	voiceless	back	plosive	1	1	1
K	K	6	27	UKU1.WAV	1	1	3	36	voiceless	back	plosive	voiceless	back	plosive	1	1	1
K	K	16	33	UKU1.WAV	1	1	4	19	voiceless	back	plosive	voiceless	back	plosive	1	1	1
K	K	8	42	AKA1.WAV	1	2	3	18	voiceless	back	plosive	voiceless	back	plosive	1	1	1
K	K	18	2	UKU1.WAV	1	1	4	30	voiceless	back	plosive	voiceless	back	plosive	1	1	1
K	K	9	48	AKA1.WAV	1	2	5	21	voiceless	back	plosive	voiceless	back	plosive	1	1	1
K	P	5	43	UPU1.WAV	0	1	3	25	voiceless	front	plosive	voiceless	back	plosive	1	0	1
K	P	3	24	APA1.WAV	0	3	3	22	voiceless	front	plosive	voiceless	back	plosive	1	0	1
K	K	18	43	UKU1.WAV	1	1	2	30	voiceless	back	plosive	voiceless	back	plosive	1	1	1
K	P	12	12	UPU1.WAV	0	3	5	20	voiceless	front	plosive	voiceless	back	plosive	1	0	1
K	K	8	2	UKU1.WAV	1	3	5	20	voiceless	back	plosive	voiceless	back	plosive	1	1	1
K	P	10	48	UPU1.WAV	0	2	5	19	voiceless	front	plosive	voiceless	back	plosive	1	0	1
K	K	13	28	UKU1.WAV	1	2	5	21	voiceless	back	plosive	voiceless	back	plosive	1	1	1
K	P	13	39	UPU1.WAV	0	3	5	20	voiceless	front	plosive	voiceless	back	plosive	1	0	1
K	P	11	34	UPU1.WAV	0	3	5	19	voiceless	front	plosive	voiceless	back	plosive	1	0	1
K	K	16	16	UKU1.WAV	1	2	3	18	voiceless	back	plosive	voiceless	back	plosive	1	1	1
K	T	2	39	ITI1.WAV	0	2	3	38	voiceless	middle	plosive	voiceless	back	plosive	1	0	1
K	K	8	22	AKA1.WAV	1	1	3	22	voiceless	back	plosive	voiceless	back	plosive	1	1	1
K	P	6	12	UPU1.WAV	0	2	5	39	voiceless	front	plosive	voiceless	back	plosive	1	0	1
K	K	8	57	UKU1.WAV	1	2	3	18	voiceless	back	plosive	voiceless	back	plosive	1	1	1
K	K	17	26	UKU1.WAV	1	2	5	21	voiceless	back	plosive	voiceless	back	plosive	1	1	1
K	TH	4	28	ITHI1.WAV	0	2	4	31	voiceless	front	fricative	voiceless	back	plosive	0	0	1
K	P	5	45	UPU1.WAV	0	3	3	30	voiceless	front	plosive	voiceless	back	plosive	1	0	1
K	K	7	20	UKU1.WAV	1	2	5	18	voiceless	back	plosive	voiceless	back	plosive	1	1	1
K	K	9	28	IKI1.WAV	1	2	3	21	voiceless	back	plosive	voiceless	back	plosive	1	1	1
K	P	16	50	UPU1.WAV	0	3	3	21	voiceless	front	plosive	voiceless	back	plosive	1	0	1
K	K	15	51	AKA1.WAV	1	1	2	18	voiceless	back	plosive	voiceless	back	plosive	1	1	1
K	K	9	34	IKI1.WAV	1	3	5	20	voiceless	back	plosive	voiceless	back	plosive	1	1	1
K	K	9	53	UKU1.WAV	1	3	2	20	voiceless	back	plosive	voiceless	back	plosive	1	1	1
K	K	14	15	UKU1.WAV	1	3	2	24	voiceless	back	plosive	voiceless	back	plosive	1	1	1
K	K	12	45	AKA1.WAV	1	1	4	19	voiceless	back	plosive	voiceless	back	plosive	1	1	1
K	K	7	20	IKI1.WAV	1	3	3	33	voiceless	back	plosive	voiceless	back	plosive	1	1	1
K	K	16	49	UKU1.WAV	1	3	5	21	voiceless	back	plosive	voiceless	back	plosive	1	1	1
K	K	15	54	UKU1.WAV	1	2	5	19	voiceless	back	plosive	voiceless	back	plosive	1	1	1
K	K	18	9	UKU1.WAV	1	1	3	30	voiceless	back	plosive	voiceless	back	plosive	1	1	1
K	K	12	39	AKA1.WAV	1	3	3	20	voiceless	back	plosive	voiceless	back	plosive	1	1	1
K	B	15	19	UBU1.WAV	0	1	2	18	voiced	front	plosive	voiceless	back	plosive	1	0	0
K	K	5	54	AKA1.WAV	1	1	3	25	voiceless	back	plosive	voiceless	back	plosive	1	1	1
K	T	5	30	ATA1.WAV	0	3	3	30	voiceless	middle	plosive	voiceless	back	plosive	1	0	1
K	K	7	35	UKU1.WAV	1	2	3	18	voiceless	back	plosive	voiceless	back	plosive	1	1	1
K	K	12	51	UKU1.WAV	1	2	5	23	voiceless	back	plosive	voiceless	back	plosive	1	1	1
K	T	12	4	ATA1.WAV	0	1	5	19	voiceless	middle	plosive	voiceless	back	plosive	1	0	1
K	K	10	44	UKU1.WAV	1	2	3	19	voiceless	back	plosive	voiceless	back	plosive	1	1	1
K	K	17	46	AKA1.WAV	1	2	5	21	voiceless	back	plosive	voiceless	back	plosive	1	1	1
K	P	2	33	UPU1.WAV	0	2	3	38	voiceless	front	plosive	voiceless	back	plosive	1	0	1
K	T	13	44	ATA1.WAV	0	1	3	20	voiceless	middle	plosive	voiceless	back	plosive	1	0	1
K	K	10	14	AKA1.WAV	1	2	5	19	voiceless	back	plosive	voiceless	back	plosive	1	1	1
K	Z	2	2	UZU1.WAV	0	2	4	38	voiced	middle	fricative	voiceless	back	plosive	0	0	0
K	K	6	48	UKU1.WAV	1	1	2	36	voiceless	back	plosive	voiceless	back	plosive	1	1	1
K	T	5	47	ATA1.WAV	0	1	4	25	voiceless	middle	plosive	voiceless	back	plosive	1	0	1
K	P	13	14	UPU1.WAV	0	3	4	20	voiceless	front	plosive	voiceless	back	plosive	1	0	1
K	K	10	32	UKU1.WAV	1	2	2	19	voiceless	back	plosive	voiceless	back	plosive	1	1	1
K	K	13	46	AKA1.WAV	1	2	2	21	voiceless	back	plosive	voiceless	back	plosive	1	1	1
K	K	8	39	UKU1.WAV	1	1	3	22	voiceless	back	plosive	voiceless	back	plosive	1	1	1
K	P	10	33	UPU1.WAV	0	3	4	19	voiceless	front	plosive	voiceless	back	plosive	1	0	1
K	K	14	19	IKI1.WAV	1	3	5	24	voiceless	back	plosive	voiceless	back	plosive	1	1	1
K	F	13	11	UFU1.WAV	0	2	2	21	voiceless	front	fricative	voiceless	back	plosive	0	0	1
K	K	12	16	UKU1.WAV	1	1	5	19	voiceless	back	plosive	voiceless	back	plosive	1	1	1
K	P	13	19	APA1.WAV	0	1	3	20	voiceless	front	plosive	voiceless	back	plosive	1	0	1
K	K	15	8	UKU1.WAV	1	1	4	18	voiceless	back	plosive	voiceless	back	plosive	1	1	1
K	K	9	21	UKU1.WAV	1	2	3	21	voiceless	back	plosive	voiceless	back	plosive	1	1	1
K	P	12	46	UPU1.WAV	0	1	2	19	voiceless	front	plosive	voiceless	back	plosive	1	0	1
K	K	10	7	UKU1.WAV	1	2	4	19	voiceless	back	plosive	voiceless	back	plosive	1	1	1
K	T	15	46	ATA1.WAV	0	2	3	19	voiceless	middle	plosive	voiceless	back	plosive	1	0	1
K	K	14	35	AKA1.WAV	1	3	4	24	voiceless	back	plosive	voiceless	back	plosive	1	1	1
K	P	9	43	UPU1.WAV	0	2	2	21	voiceless	front	plosive	voiceless	back	plosive	1	0	1
K	J	8	3	IJI1.WAV	0	2	2	18	voiced	back	plosive	voiceless	back	plosive	1	1	0
K	K	10	45	AKA1.WAV	1	3	4	19	voiceless	back	plosive	voiceless	back	plosive	1	1	1
K	K	15	50	IKI1.WAV	1	2	3	19	voiceless	back	plosive	voiceless	back	plosive	1	1	1
K	T	16	4	ATA1.WAV	0	3	3	21	voiceless	middle	plosive	voiceless	back	plosive	1	0	1
K	K	6	22	UKU1.WAV	1	2	3	39	voiceless	back	plosive	voiceless	back	plosive	1	1	1
K	K	16	7	AKA1.WAV	1	3	5	21	voiceless	back	plosive	voiceless	back	plosive	1	1	1
K	K	13	59	AKA1.WAV	1	3	4	20	voiceless	back	plosive	voiceless	back	plosive	1	1	1
K	K	7	19	UKU1.WAV	1	1	5	22	voiceless	back	plosive	voiceless	back	plosive	1	1	1
K	K	18	59	AKA1.WAV	1	1	3	30	voiceless	back	plosive	voiceless	back	plosive	1	1	1
K	K	13	32	AKA1.WAV	1	2	4	21	voiceless	back	plosive	voiceless	back	plosive	1	1	1
K	K	12	28	UKU1.WAV	1	2	4	23	voiceless	back	plosive	voiceless	back	plosive	1	1	1
K	K	18	10	UKU1.WAV	1	2	5	20	voiceless	back	plosive	voiceless	back	plosive	1	1	1
K	K	3	17	AKA1.WAV	1	3	5	22	voiceless	back	plosive	voiceless	back	plosive	1	1	1
K	P	6	6	UPU1.WAV	0	1	5	36	voiceless	front	plosive	voiceless	back	plosive	1	0	1
K	K	9	40	UKU1.WAV	1	1	3	19	voiceless	back	plosive	voiceless	back	plosive	1	1	1
K	K	1	18	AKA1.WAV	1	2	3	21	voiceless	back	plosive	voiceless	back	plosive	1	1	1
K	K	13	35	UKU1.WAV	1	2	2	21	voiceless	back	plosive	voiceless	back	plosive	1	1	1
K	K	12	40	IKI1.WAV	1	1	5	19	voiceless	back	plosive	voiceless	back	plosive	1	1	1
K	K	8	36	UKU1.WAV	1	2	2	18	voiceless	back	plosive	voiceless	back	plosive	1	1	1
K	K	5	15	UKU1.WAV	1	2	4	18	voiceless	back	plosive	voiceless	back	plosive	1	1	1
K	P	3	5	UPU1.WAV	0	1	4	22	voiceless	front	plosive	voiceless	back	plosive	1	0	1
K	T	12	14	ATA1.WAV	0	3	5	20	voiceless	middle	plosive	voiceless	back	plosive	1	0	1
K	K	5	29	AKA1.WAV	1	1	5	25	voiceless	back	plosive	voiceless	back	plosive	1	1	1
K	P	5	6	UPU1.WAV	0	3	4	30	voiceless	front	plosive	voiceless	back	plosive	1	0	1
K	K	13	51	UKU1.WAV	1	1	5	20	voiceless	back	plosive	voiceless	back	plosive	1	1	1
K	T	9	42	ATA1.WAV	0	1	3	19	voiceless	middle	plosive	voiceless	back	plosive	1	0	1
K	K	5	48	UKU1.WAV	1	1	2	25	voiceless	back	plosive	voiceless	back	plosive	1	1	1
K	P	13	26	UPU1.WAV	0	2	4	21	voiceless	front	plosive	voiceless	back	plosive	1	0	1
K	P	14	45	UPU1.WAV	0	2	4	18	voiceless	front	plosive	voiceless	back	plosive	1	0	1
K	K	14	29	AKA1.WAV	1	2	3	18	voiceless	back	plosive	voiceless	back	plosive	1	1	1
K	K	13	19	UKU1.WAV	1	3	3	20	voiceless	back	plosive	voiceless	back	plosive	1	1	1
K	K	10	32	AKA1.WAV	1	3	2	19	voiceless	back	plosive	voiceless	back	plosive	1	1	1
K	T	15	59	ATA1.WAV	0	1	2	18	voiceless	middle	plosive	voiceless	back	plosive	1	0	1
K	K	12	32	AKA1.WAV	1	2	5	23	voiceless	back	plosive	voiceless	back	plosive	1	1	1
K	P	4	14	APA1.WAV	0	3	3	40	voiceless	front	plosive	voiceless	back	plosive	1	0	1
K	T	5	59	ATA1.WAV	0	1	2	25	voiceless	middle	plosive	voiceless	back	plosive	1	0	1
K	K	7	38	UKU1.WAV	1	2	4	18	voiceless	back	plosive	voiceless	back	plosive	1	1	1
K	K	13	57	UKU1.WAV	1	2	4	21	voiceless	back	plosive	voiceless	back	plosive	1	1	1
K	K	6	2	AKA1.WAV	1	1	5	36	voiceless	back	plosive	voiceless	back	plosive	1	1	1
K	B	2	29	UBU1.WAV	0	1	4	20	voiced	front	plosive	voiceless	back	plosive	1	0	0
K	P	7	56	UPU1.WAV	0	1	3	22	voiceless	front	plosive	voiceless	back	plosive	1	0	1
K	K	13	38	UKU1.WAV	1	2	3	21	voiceless	back	plosive	voiceless	back	plosive	1	1	1
K	K	18	1	AKA1.WAV	1	1	5	30	voiceless	back	plosive	voiceless	back	plosive	1	1	1
K	K	14	44	AKA1.WAV	1	2	5	18	voiceless	back	plosive	voiceless	back	plosive	1	1	1
K	K	9	28	IKI1.WAV	1	2	5	21	voiceless	back	plosive	voiceless	back	plosive	1	1	1
K	CH	4	19	UCHU1.WAV	0	2	3	31	voiceless	back	plosive	voiceless	back	plosive	1	1	1
K	K	9	39	AKA1.WAV	1	1	4	19	voiceless	back	plosive	voiceless	back	plosive	1	1	1
K	T	7	59	ATA1.WAV	0	1	5	22	voiceless	middle	plosive	voiceless	back	plosive	1	0	1
K	K	16	18	AKA1.WAV	1	2	4	18	voiceless	back	plosive	voiceless	back	plosive	1	1	1
K	T	9	31	ATA1.WAV	0	3	2	20	voiceless	middle	plosive	voiceless	back	plosive	1	0	1
K	CH	5	34	UCHU1.WAV	0	3	2	30	voiceless	back	plosive	voiceless	back	plosive	1	1	1
K	T	9	10	ATA1.WAV	0	1	4	19	voiceless	middle	plosive	voiceless	back	plosive	1	0	1
K	P	2	43	UPU1.WAV	0	2	2	38	voiceless	front	plosive	voiceless	back	plosive	1	0	1
K	K	18	16	AKA1.WAV	1	3	5	22	voiceless	back	plosive	voiceless	back	plosive	1	1	1
K	K	7	43	UKU1.WAV	1	1	4	22	voiceless	back	plosive	voiceless	back	plosive	1	1	1
K	T	8	45	ATA1.WAV	0	1	2	22	voiceless	middle	plosive	voiceless	back	plosive	1	0	1
K	K	15	24	AKA1.WAV	1	3	5	18	voiceless	back	plosive	voiceless	back	plosive	1	1	1
K	T	11	22	ATA1.WAV	0	3	5	19	voiceless	middle	plosive	voiceless	back	plosive	1	0	1
K	P	2	24	APA1.WAV	0	1	3	20	voiceless	front	plosive	voiceless	back	plosive	1	0	1
K	K	3	11	UKU1.WAV	1	2	4	19	voiceless	back	plosive	voiceless	back	plosive	1	1	1
K	K	3	18	UKU1.WAV	1	1	5	22	voiceless	back	plosive	voiceless	back	plosive	1	1	1
K	K	8	11	UKU1.WAV	1	1	2	22	voiceless	back	plosive	voiceless	back	plosive	1	1	1
K	K	9	16	UKU1.WAV	1	1	4	19	voiceless	back	plosive	voiceless	back	plosive	1	1	1
K	P	11	2	IPI1.WAV	0	1	3	23	voiceless	front	plosive	voiceless	back	plosive	1	0	1
K	K	6	8	UKU1.WAV	1	1	4	36	voiceless	back	plosive	voiceless	back	plosive	1	1	1
K	K	7	50	UKU1.WAV	1	1	2	22	voiceless	back	plosive	voiceless	back	plosive	1	1	1
K	K	17	13	IKI1.WAV	1	2	3	21	voiceless	back	plosive	voiceless	back	plosive	1	1	1
K	K	14	19	UKU1.WAV	1	3	3	24	voiceless	back	plosive	voiceless	back	plosive	1	1	1
K	K	15	53	AKA1.WAV	1	2	4	19	voiceless	back	plosive	voiceless	back	plosive	1	1	1
K	K	8	51	UKU1.WAV	1	2	5	18	voiceless	back	plosive	voiceless	back	plosive	1	1	1
K	P	15	60	UPU1.WAV	0	2	5	19	voiceless	front	plosive	voiceless	back	plosive	1	0	1
K	K	3	8	UKU1.WAV	1	1	4	22	voiceless	back	plosive	voiceless	back	plosive	1	1	1
K	P	1	15	UPU1.WAV	0	2	4	21	voiceless	front	plosive	voiceless	back	plosive	1	0	1
K	K	7	55	AKA1.WAV	1	2	5	18	voiceless	back	plosive	voiceless	back	plosive	1	1	1
K	P	1	15	UPU1.WAV	0	2	5	21	voiceless	front	plosive	voiceless	back	plosive	1	0	1
K	P	16	29	UPU1.WAV	0	2	4	18	voiceless	front	plosive	voiceless	back	plosive	1	0	1
K	G	1	11	IGI1.WAV	0	3	2	20	voiced	back	plosive	voiceless	back	plosive	1	1	0
K	G	1	13	UGU1.WAV	0	2	4	21	voiced	back	plosive	voiceless	back	plosive	1	1	0
K	K	3	60	AKA1.WAV	1	3	2	22	voiceless	back	plosive	voiceless	back	plosive	1	1	1
K	P	12	37	UPU1.WAV	0	2	3	23	voiceless	front	plosive	voiceless	back	plosive	1	0	1
K	P	7	47	UPU1.WAV	0	1	4	22	voiceless	front	plosive	voiceless	back	plosive	1	0	1
K	K	18	52	UKU1.WAV	1	2	2	20	voiceless	back	plosive	voiceless	back	plosive	1	1	1
K	T	18	13	ATA1.WAV	0	2	2	20	voiceless	middle	plosive	voiceless	back	plosive	1	0	1
K	P	3	48	UPU1.WAV	0	2	3	19	voiceless	front	plosive	voiceless	back	plosive	1	0	1
K	N	15	26	ANA1.WAV	0	3	5	18	voiced	middle	nasal	voiceless	back	plosive	0	0	0
K	K	18	5	UKU1.WAV	1	3	5	22	voiceless	back	plosive	voiceless	back	plosive	1	1	1
K	P	16	43	APA1.WAV	0	3	3	21	voiceless	front	plosive	voiceless	back	plosive	1	0	1
K	K	9	46	UKU1.WAV	1	3	3	20	voiceless	back	plosive	voiceless	back	plosive	1	1	1
K	P	8	25	UPU1.WAV	0	3	5	20	voiceless	front	plosive	voiceless	back	plosive	1	0	1
K	K	9	15	AKA1.WAV	1	2	4	21	voiceless	back	plosive	voiceless	back	plosive	1	1	1
K	K	5	26	IKI1.WAV	1	1	3	25	voiceless	back	plosive	voiceless	back	plosive	1	1	1
K	P	7	3	UPU1.WAV	0	3	2	33	voiceless	front	plosive	voiceless	back	plosive	1	0	1
K	K	10	34	UKU1.WAV	1	3	5	19	voiceless	back	plosive	voiceless	back	plosive	1	1	1
K	P	11	59	UPU1.WAV	0	3	4	19	voiceless	front	plosive	voiceless	back	plosive	1	0	1
K	K	10	32	UKU1.WAV	1	1	5	33	voiceless	back	plosive	voiceless	back	plosive	1	1	1
K	K	18	50	AKA1.WAV	1	3	4	22	voiceless	back	plosive	voiceless	back	plosive	1	1	1
K	K	5	27	IKI1.WAV	1	2	3	18	voiceless	back	plosive	voiceless	back	plosive	1	1	1
K	K	8	12	UKU1.WAV	1	3	4	20	voiceless	back	plosive	voiceless	back	plosive	1	1	1
K	K	7	12	AKA1.WAV	1	3	4	33	voiceless	back	plosive	voiceless	back	plosive	1	1	1
K	P	7	10	APA1.WAV	0	2	3	18	voiceless	front	plosive	voiceless	back	plosive	1	0	1
K	K	6	17	AKA1.WAV	1	2	4	39	voiceless	back	plosive	voiceless	back	plosive	1	1	1
K	K	1	24	UKU1.WAV	1	2	5	21	voiceless	back	plosive	voiceless	back	plosive	1	1	1
K	T	15	15	ATA1.WAV	0	1	3	18	voiceless	middle	plosive	voiceless	back	plosive	1	0	1
K	P	12	31	UPU1.WAV	0	1	5	19	voiceless	front	plosive	voiceless	back	plosive	1	0	1
K	K	18	46	UKU1.WAV	1	3	2	22	voiceless	back	plosive	voiceless	back	plosive	1	1	1
K	T	6	55	ATA1.WAV	0	1	4	36	voiceless	middle	plosive	voiceless	back	plosive	1	0	1
K	K	16	59	UKU1.WAV	1	1	3	19	voiceless	back	plosive	voiceless	back	plosive	1	1	1
K	K	9	59	UKU1.WAV	1	1	5	19	voiceless	back	plosive	voiceless	back	plosive	1	1	1
K	K	12	15	UKU1.WAV	1	3	3	20	voiceless	back	plosive	voiceless	back	plosive	1	1	1
K	T	15	3	UTU1.WAV	0	2	2	19	voiceless	middle	plosive	voiceless	back	plosive	1	0	1
K	G	18	2	UGU1.WAV	0	1	2	30	voiced	back	plosive	voiceless	back	plosive	1	1	0
K	T	15	15	ATA1.WAV	0	2	2	19	voiceless	middle	plosive	voiceless	back	plosive	1	0	1
K	P	12	42	APA1.WAV	0	3	3	20	voiceless	front	plosive	voiceless	back	plosive	1	0	1
K	K	6	27	UKU1.WAV	1	2	2	39	voiceless	back	plosive	voiceless	back	plosive	1	1	1
K	K	10	46	AKA1.WAV	1	2	4	19	voiceless	back	plosive	voiceless	back	plosive	1	1	1
K	K	16	33	UKU1.WAV	1	3	3	21	voiceless	back	plosive	voiceless	back	plosive	1	1	1
K	F	13	50	AFA1.WAV	0	2	2	21	voiceless	front	fricative	voiceless	back	plosive	0	0	1
K	K	5	22	UKU1.WAV	1	3	2	30	voiceless	back	plosive	voiceless	back	plosive	1	1	1
K	D	4	17	IDI1.WAV	0	3	2	40	voiced	middle	plosive	voiceless	back	plosive	1	0	0
K	K	8	45	UKU1.WAV	1	2	4	18	voiceless	back	plosive	voiceless	back	plosive	1	1	1
K	P	12	59	UPU1.WAV	0	1	3	19	voiceless	front	plosive	voiceless	back	plosive	1	0	1
K	K	9	9	UKU1.WAV	1	2	4	21	voiceless	back	plosive	voiceless	back	plosive	1	1	1
K	K	8	57	AKA1.WAV	1	2	4	18	voiceless	back	plosive	voiceless	back	plosive	1	1	1
K	T	7	58	ATA1.WAV	0	2	2	18	voiceless	middle	plosive	voiceless	back	plosive	1	0	1
K	K	13	29	AKA1.WAV	1	3	5	20	voiceless	back	plosive	voiceless	back	plosive	1	1	1
K	K	5	25	AKA1.WAV	1	3	2	30	voiceless	back	plosive	voiceless	back	plosive	1	1	1
K	K	18	5	UKU1.WAV	1	1	5	30	voiceless	back	plosive	voiceless	back	plosive	1	1	1
K	P	12	29	UPU1.WAV	0	3	3	20	voiceless	front	plosive	voiceless	back	plosive	1	0	1
K	L	11	49	ILI1.WAV	0	1	4	23	voiced	middle	approximant	voiceless	back	plosive	0	0	0
K	P	3	15	UPU1.WAV	0	3	4	22	voiceless	front	plosive	voiceless	back	plosive	1	0	1
K	P	13	57	UPU1.WAV	0	3	2	20	voiceless	front	plosive	voiceless	back	plosive	1	0	1
K	L	4	26	ULU1.WAV	0	1	2	19	voiced	middle	approximant	voiceless	back	plosive	0	0	0
K	P	6	9	UPU1.WAV	0	1	4	36	voiceless	front	plosive	voiceless	back	plosive	1	0	1
K	TH	2	44	ATHA1.WAV	0	2	2	38	voiceless	front	fricative	voiceless	back	plosive	0	0	1
K	P	10	55	UPU1.WAV	0	3	2	19	voiceless	front	plosive	voiceless	back	plosive	1	0	1
K	K	12	36	IKI1.WAV	1	1	3	19	voiceless	back	plosive	voiceless	back	plosive	1	1	1
K	K	6	43	UKU1.WAV	1	2	5	39	voiceless	back	plosive	voiceless	back	plosive	1	1	1
K	K	5	19	UKU1.WAV	1	3	5	30	voiceless	back	plosive	voiceless	back	plosive	1	1	1
K	T	9	13	ITI1.WAV	0	3	2	20	voiceless	middle	plosive	voiceless	back	plosive	1	0	1
K	K	11	21	UKU1.WAV	1	3	4	19	voiceless	back	plosive	voiceless	back	plosive	1	1	1
K	P	13	55	APA1.WAV	0	2	5	21	voiceless	front	plosive	voiceless	back	plosive	1	0	1
K	K	17	51	AKA1.WAV	1	2	3	21	voiceless	back	plosive	voiceless	back	plosive	1	1	1
K	K	10	31	AKA1.WAV	1	2	2	19	voiceless	back	plosive	voiceless	back	plosive	1	1	1
K	F	7	9	AFA1.WAV	0	1	2	22	voiceless	front	fricative	voiceless	back	plosive	0	0	1
K	K	12	20	AKA1.WAV	1	2	3	23	voiceless	back	plosive	voiceless	back	plosive	1	1	1
K	K	3	40	IKI1.WAV	1	3	4	22	voiceless	back	plosive	voiceless	back	plosive	1	1	1
K	K	6	24	AKA1.WAV	1	1	4	36	voiceless	back	plosive	voiceless	back	plosive	1	1	1
K	P	15	34	UPU1.WAV	0	1	3	18	voiceless	front	plosive	voiceless	back	plosive	1	0	1
K	T	13	19	ATA1.WAV	0	2	2	21	voiceless	middle	plosive	voiceless	back	plosive	1	0	1
K	K	10	32	AKA1.WAV	1	2	3	19	voiceless	back	plosive	voiceless	back	plosive	1	1	1
K	K	12	22	AKA1.WAV	1	1	3	19	voiceless	back	plosive	voiceless	back	plosive	1	1	1
K	T	3	30	ATA1.WAV	0	3	3	22	voiceless	middle	plosive	voiceless	back	plosive	1	0	1
K	P	18	16	UPU1.WAV	0	1	4	30	voiceless	front	plosive	voiceless	back	plosive	1	0	1
K	G	5	28	UGU1.WAV	0	3	2	30	voiced	back	plosive	voiceless	back	plosive	1	1	0
K	K	7	17	AKA1.WAV	1	1	2	22	voiceless	back	plosive	voiceless	back	plosive	1	1	1
K	P	16	5	UPU1.WAV	0	1	4	19	voiceless	front	plosive	voiceless	back	plosive	1	0	1
K	T	10	19	ATA1.WAV	0	3	3	19	voiceless	middle	plosive	voiceless	back	plosive	1	0	1
K	P	12	6	UPU1.WAV	0	2	5	23	voiceless	front	plosive	voiceless	back	plosive	1	0	1
K	T	13	48	ATA1.WAV	0	3	2	20	voiceless	middle	plosive	voiceless	back	plosive	1	0	1
K	K	12	3	UKU1.WAV	1	2	3	23	voiceless	back	plosive	voiceless	back	plosive	1	1	1
K	K	18	24	UKU1.WAV	1	2	4	20	voiceless	back	plosive	voiceless	back	plosive	1	1	1
K	K	2	26	AKA1.WAV	1	1	4	20	voiceless	back	plosive	voiceless	back	plosive	1	1	1
K	T	5	33	ATA1.WAV	0	2	3	18	voiceless	middle	plosive	voiceless	back	plosive	1	0	1
K	P	15	36	UPU1.WAV	0	1	5	18	voiceless	front	plosive	voiceless	back	plosive	1	0	1
K	K	7	56	AKA1.WAV	1	3	3	33	voiceless	back	plosive	voiceless	back	plosive	1	1	1
K	P	5	9	UPU1.WAV	0	3	5	30	voiceless	front	plosive	voiceless	back	plosive	1	0	1
K	K	16	34	IKI1.WAV	1	3	4	21	voiceless	back	plosive	voiceless	back	plosive	1	1	1
K	K	7	19	UKU1.WAV	1	3	3	33	voiceless	back	plosive	voiceless	back	plosive	1	1	1
K	P	9	44	APA1.WAV	0	1	4	19	voiceless	front	plosive	voiceless	back	plosive	1	0	1
K	B	2	23	UBU1.WAV	0	3	4	27	voiced	front	plosive	voiceless	back	plosive	1	0	0
K	P	15	20	UPU1.WAV	0	1	4	18	voiceless	front	plosive	voiceless	back	plosive	1	0	1
K	K	5	31	UKU1.WAV	1	1	4	25	voiceless	back	plosive	voiceless	back	plosive	1	1	1
K	K	5	36	UKU1.WAV	1	2	3	18	voiceless	back	plosive	voiceless	back	plosive	1	1	1
K	P	9	37	UPU1.WAV	0	2	3	21	voiceless	front	plosive	voiceless	back	plosive	1	0	1
K	K	8	54	AKA1.WAV	1	1	4	22	voiceless	back	plosive	voiceless	back	plosive	1	1	1
K	P	18	11	APA1.WAV	0	2	4	20	voiceless	front	plosive	voiceless	back	plosive	1	0	1
K	K	6	58	AKA1.WAV	1	2	5	39	voiceless	back	plosive	voiceless	back	plosive	1	1	1
K	P	3	10	APA1.WAV	0	3	4	22	voiceless	front	plosive	voiceless	back	plosive	1	0	1
K	K	6	15	UKU1.WAV	1	2	4	39	voiceless	back	plosive	voiceless	back	plosive	1	1	1
K	K	16	15	UKU1.WAV	1	2	5	18	voiceless	back	plosive	voiceless	back	plosive	1	1	1
K	T	11	14	ATA1.WAV	0	2	3	19	voiceless	middle	plosive	voiceless	back	plosive	1	0	1
K	P	9	39	UPU1.WAV	0	1	5	19	voiceless	front	plosive	voiceless	back	plosive	1	0	1
K	P	18	32	UPU1.WAV	0	2	3	20	voiceless	front	plosive	voiceless	back	plosive	1	0	1
K	K	15	33	UKU1.WAV	1	2	2	19	voiceless	back	plosive	voiceless	back	plosive	1	1	1
K	P	8	10	UPU1.WAV	0	2	3	18	voiceless	front	plosive	voiceless	back	plosive	1	0	1
K	P	9	25	UPU1.WAV	0	2	5	21	voiceless	front	plosive	voiceless	back	plosive	1	0	1
K	K	7	18	UKU1.WAV	1	1	3	22	voiceless	back	plosive	voiceless	back	plosive	1	1	1
K	K	17	18	IKI1.WAV	1	2	4	21	voiceless	back	plosive	voiceless	back	plosive	1	1	1
K	K	15	47	IKI1.WAV	1	1	5	18	voiceless	back	plosive	voiceless	back	plosive	1	1	1
K	P	6	42	UPU1.WAV	0	2	2	39	voiceless	front	plosive	voiceless	back	plosive	1	0	1
K	K	1	24	UKU1.WAV	1	2	4	21	voiceless	back	plosive	voiceless	back	plosive	1	1	1
K	P	5	3	UPU1.WAV	0	2	3	18	voiceless	front	plosive	voiceless	back	plosive	1	0	1
K	K	10	20	UKU1.WAV	1	3	3	19	voiceless	back	plosive	voiceless	back	plosive	1	1	1
K	K	7	42	UKU1.WAV	1	2	2	18	voiceless	back	plosive	voiceless	back	plosive	1	1	1
K	K	11	33	UKU1.WAV	1	3	2	19	voiceless	back	plosive	voiceless	back	plosive	1	1	1
K	K	5	39	AKA1.WAV	1	3	5	30	voiceless	back	plosive	voiceless	back	plosive	1	1	1
K	G	7	27	UGU1.WAV	0	3	2	33	voiced	back	plosive	voiceless	back	plosive	1	1	0
K	P	5	31	UPU1.WAV	0	2	2	18	voiceless	front	plosive	voiceless	back	plosive	1	0	1
K	K	16	33	AKA1.WAV	1	2	3	18	voiceless	back	plosive	voiceless	back	plosive	1	1	1
K	K	11	6	UKU1.WAV	1	3	5	19	voiceless	back	plosive	voiceless	back	plosive	1	1	1
K	T	10	58	ATA1.WAV	0	3	5	19	voiceless	middle	plosive	voiceless	back	plosive	1	0	1
K	T	11	47	ITI1.WAV	0	2	2	19	voiceless	middle	plosive	voiceless	back	plosive	1	0	1
K	K	3	17	AKA1.WAV	1	3	4	22	voiceless	back	plosive	voiceless	back	plosive	1	1	1
K	K	13	46	UKU1.WAV	1	1	2	20	voiceless	back	plosive	voiceless	back	plosive	1	1	1
K	P	7	46	APA1.WAV	0	2	4	18	voiceless	front	plosive	voiceless	back	plosive	1	0	1
K	K	10	59	AKA1.WAV	1	1	5	33	voiceless	back	plosive	voiceless	back	plosive	1	1	1
K	P	11	47	UPU1.WAV	0	3	3	19	voiceless	front	plosive	voiceless	back	plosive	1	0	1
K	K	3	24	UKU1.WAV	1	3	4	22	voiceless	back	plosive	voiceless	back	plosive	1	1	1
K	K	2	24	UKU1.WAV	1	3	4	27	voiceless	back	plosive	voiceless	back	plosive	1	1	1
K	K	3	60	AKA1.WAV	1	2	5	19	voiceless	back	plosive	voiceless	back	plosive	1	1	1
K	Y	13	19	IYI1.WAV	0	3	2	20	voiced	back	approximant	voiceless	back	plosive	0	1	0
K	P	8	48	UPU1.WAV	0	2	2	18	voiceless	front	plosive	voiceless	back	plosive	1	0	1
K	P	7	27	UPU1.WAV	0	3	4	33	voiceless	front	plosive	voiceless	back	plosive	1	0	1
K	K	3	6	UKU1.WAV	1	3	3	22	voiceless	back	plosive	voiceless	back	plosive	1	1	1
K	P	5	18	UPU1.WAV	0	3	2	30	voiceless	front	plosive	voiceless	back	plosive	1	0	1
K	K	13	11	AKA1.WAV	1	2	3	21	voiceless	back	plosive	voiceless	back	plosive	1	1	1
K	T	9	4	ATA1.WAV	0	2	5	21	voiceless	middle	plosive	voiceless	back	plosive	1	0	1
K	P	10	53	UPU1.WAV	0	3	3	19	voiceless	front	plosive	voiceless	back	plosive	1	0	1
K	K	16	55	UKU1.WAV	1	3	4	21	voiceless	back	plosive	voiceless	back	plosive	1	1	1
K	P	15	54	UPU1.WAV	0	3	4	18	voiceless	front	plosive	voiceless	back	plosive	1	0	1
K	P	18	59	UPU1.WAV	0	3	4	22	voiceless	front	plosive	voiceless	back	plosive	1	0	1
K	K	10	11	AKA1.WAV	1	3	5	19	voiceless	back	plosive	voiceless	back	plosive	1	1	1
K	K	12	36	UKU1.WAV	1	2	2	23	voiceless	back	plosive	voiceless	back	plosive	1	1	1
K	N	4	1	INI1.WAV	0	2	2	31	voiced	middle	nasal	voiceless	back	plosive	0	0	0
K	K	12	40	AKA1.WAV	1	3	4	20	voiceless	back	plosive	voiceless	back	plosive	1	1	1
K	K	16	53	UKU1.WAV	1	2	4	18	voiceless	back	plosive	voiceless	back	plosive	1	1	1
K	G	13	21	UGU1.WAV	0	2	5	21	voiced	back	plosive	voiceless	back	plosive	1	1	0
K	K	9	46	AKA1.WAV	1	3	4	20	voiceless	back	plosive	voiceless	back	plosive	1	1	1
K	T	3	57	ATA1.WAV	0	3	2	22	voiceless	middle	plosive	voiceless	back	plosive	1	0	1
K	K	7	44	IKI1.WAV	1	1	3	22	voiceless	back	plosive	voiceless	back	plosive	1	1	1
K	T	8	1	UTU1.WAV	0	1	2	22	voiceless	middle	plosive	voiceless	back	plosive	1	0	1
K	K	14	47	UKU1.WAV	1	3	4	24	voiceless	back	plosive	voiceless	back	plosive	1	1	1
K	B	2	41	ABA1.WAV	0	2	3	38	voiced	front	plosive	voiceless	back	plosive	1	0	0
K	P	9	51	UPU1.WAV	0	1	3	19	voiceless	front	plosive	voiceless	back	plosive	1	0	1
K	P	18	35	UPU1.WAV	0	1	3	30	voiceless	front	plosive	voiceless	back	plosive	1	0	1
K	B	1	39	UBU1.WAV	0	2	3	21	voiced	front	plosive	voiceless	back	plosive	1	0	0
K	K	9	59	AKA1.WAV	1	3	2	20	voiceless	back	plosive	voiceless	back	plosive	1	1	1
K	K	11	42	UKU1.WAV	1	2	5	19	voiceless	back	plosive	voiceless	back	plosive	1	1	1
K	K	9	60	UKU1.WAV	1	3	4	20	voiceless	back	plosive	voiceless	back	plosive	1	1	1
K	P	5	15	APA1.WAV	0	3	4	30	voiceless	front	plosive	voiceless	back	plosive	1	0	1
K	SH	11	31	ISHI1.WAV	0	1	2	23	voiceless	back	fricative	voiceless	back	plosive	0	1	1
K	K	16	16	IKI1.WAV	1	3	5	21	voiceless	back	plosive	voiceless	back	plosive	1	1	1
K	T	17	17	ATA1.WAV	0	1	4	23	voiceless	middle	plosive	voiceless	back	plosive	1	0	1
K	K	1	6	UKU1.WAV	1	1	3	30	voiceless	back	plosive	voiceless	back	plosive	1	1	1
K	T	2	23	ITI1.WAV	0	3	2	27	voiceless	middle	plosive	voiceless	back	plosive	1	0	1
K	B	3	45	UBU1.WAV	0	2	4	19	voiced	front	plosive	voiceless	back	plosive	1	0	0
K	K	2	33	UKU1.WAV	1	1	5	20	voiceless	back	plosive	voiceless	back	plosive	1	1	1
K	F	4	6	UFU1.WAV	0	2	5	31	voiceless	front	fricative	voiceless	back	plosive	0	0	1
K	TH	1	13	UTHU1.WAV	0	3	2	20	voiceless	front	fricative	voiceless	back	plosive	0	0	1
K	P	5	12	UPU1.WAV	0	2	4	18	voiceless	front	plosive	voiceless	back	plosive	1	0	1
K	P	2	54	UPU1.WAV	0	1	4	20	voiceless	front	plosive	voiceless	back	plosive	1	0	1
K	K	5	37	UKU1.WAV	1	1	5	25	voiceless	back	plosive	voiceless	back	plosive	1	1	1
K	T	6	30	ATA1.WAV	0	1	5	36	voiceless	middle	plosive	voiceless	back	plosive	1	0	1
K	K	3	1	IKI1.WAV	1	3	2	22	voiceless	back	plosive	voiceless	back	plosive	1	1	1
K	P	10	58	UPU1.WAV	0	2	4	19	voiceless	front	plosive	voiceless	back	plosive	1	0	1
K	P	5	19	UPU1.WAV	0	1	2	25	voiceless	front	plosive	voiceless	back	plosive	1	0	1
K	K	9	30	AKA1.WAV	1	1	3	19	voiceless	back	plosive	voiceless	back	plosive	1	1	1
K	K	1	6	UKU1.WAV	1	2	3	21	voiceless	back	plosive	voiceless	back	plosive	1	1	1
K	J	3	15	UJU1.WAV	0	3	2	22	voiced	back	plosive	voiceless	back	plosive	1	1	0
K	Z	1	12	IZI1.WAV	0	3	2	20	voiced	middle	fricative	voiceless	back	plosive	0	0	0
K	K	16	53	AKA1.WAV	1	1	5	19	voiceless	back	plosive	voiceless	back	plosive	1	1	1
K	K	5	45	UKU1.WAV	1	3	4	30	voiceless	back	plosive	voiceless	back	plosive	1	1	1
K	K	15	11	IKI1.WAV	1	1	4	18	voiceless	back	plosive	voiceless	back	plosive	1	1	1
SH	SH	11	26	USHU1.WAV	1	3	5	19	voiceless	back	fricative	voiceless	back	fricative	1	1	1
SH	TH	17	47	ITHI1.WAV	0	1	2	23	voiceless	front	fricative	voiceless	back	fricative	1	0	1
SH	K	4	58	AKA1.WAV	0	3	4	40	voiceless	back	plosive	voiceless	back	fricative	0	1	1
SH	SH	14	27	USHU1.WAV	1	3	4	24	voiceless	back	fricative	voiceless	back	fricative	1	1	1
SH	SH	13	5	ASHA1.WAV	1	3	4	20	voiceless	back	fricative	voiceless	back	fricative	1	1	1
SH	SH	10	24	ASHA1.WAV	1	2	2	19	voiceless	back	fricative	voiceless	back	fricative	1	1	1
SH	J	9	20	UJU1.WAV	0	1	2	19	voiced	back	plosive	voiceless	back	fricative	0	1	0
SH	TH	4	35	ITHI1.WAV	0	3	5	40	voiceless	front	fricative	voiceless	back	fricative	1	0	1
SH	S	8	48	USU1.WAV	0	3	5	20	voiceless	middle	fricative	voiceless	back	fricative	1	0	1
SH	SH	5	52	ISHI1.WAV	1	2	2	18	voiceless	back	fricative	voiceless	back	fricative	1	1	1
SH	SH	7	21	ASHA1.WAV	1	2	5	18	voiceless	back	fricative	voiceless	back	fricative	1	1	1
SH	SH	18	56	USHU1.WAV	1	2	2	20	voiceless	back	fricative	voiceless	back	fricative	1	1	1
SH	S	18	32	ISI1.WAV	0	2	2	20	voiceless	middle	fricative	voiceless	back	fricative	1	0	1
SH	F	12	15	IFI1.WAV	0	2	5	23	voiceless	front	fricative	voiceless	back	fricative	1	0	1
SH	SH	18	59	ASHA1.WAV	1	2	3	20	voiceless	back	fricative	voiceless	back	fricative	1	1	1
SH	SH	14	13	ISHI1.WAV	1	2	4	18	voiceless	back	fricative	voiceless	back	fricative	1	1	1
SH	SH	2	37	USHU1.WAV	1	2	5	38	voiceless	back	fricative	voiceless	back	fricative	1	1	1
SH	SH	15	25	ASHA1.WAV	1	2	3	19	voiceless	back	fricative	voiceless	back	fricative	1	1	1
SH	SH	8	26	ISHI1.WAV	1	1	2	22	voiceless	back	fricative	voiceless	back	fricative	1	1	1
SH	SH	9	31	USHU1.WAV	1	1	3	19	voiceless	back	fricative	voiceless	back	fricative	1	1	1
SH	J	15	3	AJA1.WAV	0	1	2	18	voiced	back	plosive	voiceless	back	fricative	0	1	0
SH	S	5	22	USU1.WAV	0	2	2	18	voiceless	middle	fricative	voiceless	back	fricative	1	0	1
SH	S	4	35	ASA1.WAV	0	1	5	19	voiceless	middle	fricative	voiceless	back	fricative	1	0	1
SH	SH	14	37	ASHA1.WAV	1	1	5	18	voiceless	back	fricative	voiceless	back	fricative	1	1	1
SH	S	4	36	ASA1.WAV	0	1	3	19	voiceless	middle	fricative	voiceless	back	fricative	1	0	1
SH	S	10	1	ASA1.WAV	0	2	2	19	voiceless	middle	fricative	voiceless	back	fricative	1	0	1
SH	F	4	53	AFA1.WAV	0	1	3	19	voiceless	front	fricative	voiceless	back	fricative	1	0	1
SH	S	14	37	ISI1.WAV	0	1	2	18	voiceless	middle	fricative	voiceless	back	fricative	1	0	1
SH	S	8	31	USU1.WAV	0	3	4	20	voiceless	middle	fricative	voiceless	back	fricative	1	0	1
SH	SH	10	3	USHU1.WAV	1	2	5	19	voiceless	back	fricative	voiceless	back	fricative	1	1	1
SH	SH	11	44	ASHA1.WAV	1	3	3	19	voiceless	back	fricative	voiceless	back	fricative	1	1	1
SH	SH	10	59	USHU1.WAV	1	2	2	19	voiceless	back	fricative	voiceless	back	fricative	1	1	1
SH	SH	13	34	USHU1.WAV	1	2	2	21	voiceless	back	fricative	voiceless	back	fricative	1	1	1
SH	SH	10	41	ISHI1.WAV	1	2	3	19	voiceless	back	fricative	voiceless	back	fricative	1	1	1
SH	F	13	45	AFA1.WAV	0	1	5	20	voiceless	front	fricative	voiceless	back	fricative	1	0	1
SH	SH	6	35	USHU1.WAV	1	1	3	36	voiceless	back	fricative	voiceless	back	fricative	1	1	1
SH	SH	11	24	ASHA1.WAV	1	3	2	19	voiceless	back	fricative	voiceless	back	fricative	1	1	1
SH	TH	9	35	UTHU1.WAV	0	3	3	20	voiceless	front	fricative	voiceless	back	fricative	1	0	1
SH	SH	7	57	ISHI1.WAV	1	2	3	18	voiceless	back	fricative	voiceless	back	fricative	1	1	1
SH	SH	8	43	USHU1.WAV	1	2	3	18	voiceless	back	fricative	voiceless	back	fricative	1	1	1
SH	SH	1	7	ISHI1.WAV	1	3	4	20	voiceless	back	fricative	voiceless	back	fricative	1	1	1
SH	SH	8	56	ASHA1.WAV	1	1	5	22	voiceless	back	fricative	voiceless	back	fricative	1	1	1
SH	SH	9	27	ASHA1.WAV	1	1	5	19	voiceless	back	fricative	voiceless	back	fricative	1	1	1
SH	SH	17	2	ASHA1.WAV	1	3	5	21	voiceless	back	fricative	voiceless	back	fricative	1	1	1
SH	P	11	13	UPU1.WAV	0	1	4	23	voiceless	front	plosive	voiceless	back	fricative	0	0	1
SH	F	6	57	UFU1.WAV	0	3	2	20	voiceless	front	fricative	voiceless	back	fricative	1	0	1
SH	SH	9	44	ISHI1.WAV	1	2	5	21	voiceless	back	fricative	voiceless	back	fricative	1	1	1
SH	J	6	5	UJU1.WAV	0	3	5	20	voiced	back	plosive	voiceless	back	fricative	0	1	0
SH	K	15	41	IKI1.WAV	0	1	2	18	voiceless	back	plosive	voiceless	back	fricative	0	1	1
SH	SH	15	2	USHU1.WAV	1	1	5	18	voiceless	back	fricative	voiceless	back	fricative	1	1	1
SH	SH	4	44	USHU1.WAV	1	1	4	19	voiceless	back	fricative	voiceless	back	fricative	1	1	1
SH	SH	8	4	ISHI1.WAV	1	2	3	18	voiceless	back	fricative	voiceless	back	fricative	1	1	1
SH	SH	4	12	ISHI1.WAV	1	3	4	40	voiceless	back	fricative	voiceless	back	fricative	1	1	1
SH	T	4	35	UTU1.WAV	0	3	4	40	voiceless	middle	plosive	voiceless	back	fricative	0	0	1
SH	SH	12	55	ISHI1.WAV	1	1	3	19	voiceless	back	fricative	voiceless	back	fricative	1	1	1
SH	F	9	9	UFU1.WAV	0	3	5	20	voiceless	front	fricative	voiceless	back	fricative	1	0	1
SH	TH	9	6	UTHU1.WAV	0	2	4	21	voiceless	front	fricative	voiceless	back	fricative	1	0	1
SH	SH	7	39	USHU1.WAV	1	2	5	18	voiceless	back	fricative	voiceless	back	fricative	1	1	1
SH	SH	1	60	USHU1.WAV	1	2	3	21	voiceless	back	fricative	voiceless	back	fricative	1	1	1
SH	SH	3	59	ASHA1.WAV	1	1	4	22	voiceless	back	fricative	voiceless	back	fricative	1	1	1
SH	TH	8	47	UTHU1.WAV	0	2	4	18	voiceless	front	fricative	voiceless	back	fricative	1	0	1
SH	SH	10	3	USHU1.WAV	1	3	5	19	voiceless	back	fricative	voiceless	back	fricative	1	1	1
SH	SH	9	45	ISHI1.WAV	1	3	4	20	voiceless	back	fricative	voiceless	back	fricative	1	1	1
SH	SH	18	55	USHU1.WAV	1	1	5	30	voiceless	back	fricative	voiceless	back	fricative	1	1	1
SH	SH	12	14	ASHA1.WAV	1	1	3	19	voiceless	back	fricative	voiceless	back	fricative	1	1	1
SH	SH	14	26	USHU1.WAV	1	3	3	24	voiceless	back	fricative	voiceless	back	fricative	1	1	1
SH	SH	11	42	ASHA1.WAV	1	3	5	19	voiceless	back	fricative	voiceless	back	fricative	1	1	1
SH	SH	3	40	ASHA1.WAV	1	3	3	22	voiceless	back	fricative	voiceless	back	fricative	1	1	1
SH	SH	13	8	USHU1.WAV	1	1	2	20	voiceless	back	fricative	voiceless	back	fricative	1	1	1
SH	S	5	24	USU1.WAV	0	2	3	18	voiceless	middle	fricative	voiceless	back	fricative	1	0	1
SH	SH	6	35	USHU1.WAV	1	2	2	39	voiceless	back	fricative	voiceless	back	fricative	1	1	1
SH	K	4	44	IKI1.WAV	0	3	3	40	voiceless	back	plosive	voiceless	back	fricative	0	1	1
SH	TH	6	44	UTHU1.WAV	0	3	2	20	voiceless	front	fricative	voiceless	back	fricative	1	0	1
SH	P	1	34	APA1.WAV	0	1	4	30	voiceless	front	plosive	voiceless	back	fricative	0	0	1
SH	SH	3	42	ASHA1.WAV	1	2	2	19	voiceless	back	fricative	voiceless	back	fricative	1	1	1
SH	W	6	3	UWU1.WAV	0	1	2	36	voiced	front	approximant	voiceless	back	fricative	0	0	0
SH	SH	3	40	USHU1.WAV	1	1	3	22	voiceless	back	fricative	voiceless	back	fricative	1	1	1
SH	J	1	9	AJA1.WAV	0	2	2	21	voiced	back	plosive	voiceless	back	fricative	0	1	0
SH	F	4	54	IFI1.WAV	0	3	3	40	voiceless	front	fricative	voiceless	back	fricative	1	0	1
SH	SH	18	23	ISHI1.WAV	1	1	5	30	voiceless	back	fricative	voiceless	back	fricative	1	1	1
SH	S	8	53	USU1.WAV	0	3	2	20	voiceless	middle	fricative	voiceless	back	fricative	1	0	1
SH	SH	9	6	ASHA1.WAV	1	2	2	21	voiceless	back	fricative	voiceless	back	fricative	1	1	1
SH	CH	4	48	ACHA1.WAV	0	3	2	40	voiceless	back	plosive	voiceless	back	fricative	0	1	1
SH	SH	8	32	USHU1.WAV	1	1	4	22	voiceless	back	fricative	voiceless	back	fricative	1	1	1
SH	S	3	11	USU1.WAV	0	3	5	22	voiceless	middle	fricative	voiceless	back	fricative	1	0	1
SH	SH	7	55	ISHI1.WAV	1	1	2	22	voiceless	back	fricative	voiceless	back	fricative	1	1	1
SH	S	9	58	USU1.WAV	0	2	5	21	voiceless	middle	fricative	voiceless	back	fricative	1	0	1
SH	S	2	54	USU1.WAV	0	2	4	38	voiceless	middle	fricative	voiceless	back	fricative	1	0	1
SH	J	15	5	UJU1.WAV	0	3	4	18	voiced	back	plosive	voiceless	back	fricative	0	1	0
SH	S	2	16	USU1.WAV	0	2	2	38	voiceless	middle	fricative	voiceless	back	fricative	1	0	1
SH	TH	4	52	UTHU1.WAV	0	1	2	19	voiceless	front	fricative	voiceless	back	fricative	1	0	1
SH	J	13	28	AJA1.WAV	0	3	2	20	voiced	back	plosive	voiceless	back	fricative	0	1	0
SH	SH	3	1	ISHI1.WAV	1	1	5	22	voiceless	back	fricative	voiceless	back	fricative	1	1	1
SH	SH	16	29	ASHA1.WAV	1	1	5	19	voiceless	back	fricative	voiceless	back	fricative	1	1	1
SH	SH	9	37	ASHA1.WAV	1	2	5	21	voiceless	back	fricative	voiceless	back	fricative	1	1	1
SH	SH	9	43	ASHA1.WAV	1	2	3	21	voiceless	back	fricative	voiceless	back	fricative	1	1	1
SH	SH	17	31	ASHA1.WAV	1	1	4	23	voiceless	back	fricative	voiceless	back	fricative	1	1	1
SH	F	2	14	UFU1.WAV	0	2	2	38	voiceless	front	fricative	voiceless	back	fricative	1	0	1
SH	F	18	53	UFU1.WAV	0	2	4	20	voiceless	front	fricative	voiceless	back	fricative	1	0	1
SH	SH	3	1	ASHA1.WAV	1	2	4	19	voiceless	back	fricative	voiceless	back	fricative	1	1	1
SH	TH	5	30	UTHU1.WAV	0	3	5	30	voiceless	front	fricative	voiceless	back	fricative	1	0	1
SH	K	4	51	AKA1.WAV	0	3	3	40	voiceless	back	plosive	voiceless	back	fricative	0	1	1
SH	T	13	22	ITI1.WAV	0	2	4	21	voiceless	middle	plosive	voiceless	back	fricative	0	0	1
SH	SH	14	21	USHU1.WAV	1	1	4	18	voiceless	back	fricative	voiceless	back	fricative	1	1	1
SH	SH	14	55	USHU1.WAV	1	1	3	18	voiceless	back	fricative	voiceless	back	fricative	1	1	1
SH	SH	18	11	USHU1.WAV	1	3	3	22	voiceless	back	fricative	voiceless	back	fricative	1	1	1
SH	S	9	38	ASA1.WAV	0	2	5	21	voiceless	middle	fricative	voiceless	back	fricative	1	0	1
SH	SH	17	34	ASHA1.WAV	1	1	5	23	voiceless	back	fricative	voiceless	back	fricative	1	1	1
SH	CH	12	25	ACHA1.WAV	0	2	2	23	voiceless	back	plosive	voiceless	back	fricative	0	1	1
SH	SH	13	18	ASHA1.WAV	1	1	4	20	voiceless	back	fricative	voiceless	back	fricative	1	1	1
SH	J	5	6	UJU1.WAV	0	2	2	18	voiced	back	plosive	voiceless	back	fricative	0	1	0
SH	SH	10	44	ASHA1.WAV	1	2	5	19	voiceless	back	fricative	voiceless	back	fricative	1	1	1
SH	S	16	43	ASA1.WAV	0	1	3	19	voiceless	middle	fricative	voiceless	back	fricative	1	0	1
SH	P	13	36	IPI1.WAV	0	2	4	21	voiceless	front	plosive	voiceless	back	fricative	0	0	1
SH	TH	6	19	ATHA1.WAV	0	1	3	36	voiceless	front	fricative	voiceless	back	fricative	1	0	1
SH	SH	9	15	USHU1.WAV	1	2	3	21	voiceless	back	fricative	voiceless	back	fricative	1	1	1
SH	SH	3	20	USHU1.WAV	1	1	2	22	voiceless	back	fricative	voiceless	back	fricative	1	1	1
SH	SH	18	50	ASHA1.WAV	1	2	4	20	voiceless	back	fricative	voiceless	back	fricative	1	1	1
SH	Z	17	43	AZA1.WAV	0	1	3	23	voiced	middle	fricative	voiceless	back	fricative	1	0	0
SH	S	11	36	USU1.WAV	0	2	4	19	voiceless	middle	fricative	voiceless	back	fricative	1	0	1
SH	SH	5	13	USHU1.WAV	1	3	5	30	voiceless	back	fricative	voiceless	back	fricative	1	1	1
SH	R	5	9	ARA1.WAV	0	3	2	30	voiced	middle	approximant	voiceless	back	fricative	0	0	0
SH	SH	7	48	ASHA1.WAV	1	3	2	33	voiceless	back	fricative	voiceless	back	fricative	1	1	1
SH	CH	13	4	ACHA1.WAV	0	2	2	21	voiceless	back	plosive	voiceless	back	fricative	0	1	1
SH	SH	14	36	ASHA1.WAV	1	2	2	18	voiceless	back	fricative	voiceless	back	fricative	1	1	1
SH	T	4	27	ATA1.WAV	0	3	5	40	voiceless	middle	plosive	voiceless	back	fricative	0	0	1
SH	S	8	47	ISI1.WAV	0	1	4	22	voiceless	middle	fricative	voiceless	back	fricative	1	0	1
SH	SH	2	31	USHU1.WAV	1	2	3	38	voiceless	back	fricative	voiceless	back	fricative	1	1	1
SH	K	1	18	AKA1.WAV	0	1	3	30	voiceless	back	plosive	voiceless	back	fricative	0	1	1
SH	SH	12	49	ASHA1.WAV	1	1	5	19	voiceless	back	fricative	voiceless	back	fricative	1	1	1
SH	SH	11	9	USHU1.WAV	1	3	4	19	voiceless	back	fricative	voiceless	back	fricative	1	1	1
SH	F	4	14	AFA1.WAV	0	3	2	40	voiceless	front	fricative	voiceless	back	fricative	1	0	1
SH	CH	6	19	UCHU1.WAV	0	1	2	36	voiceless	back	plosive	voiceless	back	fricative	0	1	1
SH	SH	7	53	ISHI1.WAV	1	2	2	18	voiceless	back	fricative	voiceless	back	fricative	1	1	1
SH	R	15	42	ARA1.WAV	0	3	3	18	voiced	middle	approximant	voiceless	back	fricative	0	0	0
SH	SH	12	4	USHU1.WAV	1	3	2	20	voiceless	back	fricative	voiceless	back	fricative	1	1	1
SH	SH	12	51	ASHA1.WAV	1	1	2	19	voiceless	back	fricative	voiceless	back	fricative	1	1	1
SH	SH	13	34	ISHI1.WAV	1	3	2	20	voiceless	back	fricative	voiceless	back	fricative	1	1	1
SH	SH	14	43	ASHA1.WAV	1	3	2	24	voiceless	back	fricative	voiceless	back	fricative	1	1	1
SH	F	2	7	UFU1.WAV	0	2	5	38	voiceless	front	fricative	voiceless	back	fricative	1	0	1
SH	CH	10	6	ICHI1.WAV	0	3	2	19	voiceless	back	plosive	voiceless	back	fricative	0	1	1
SH	Z	10	35	UZU1.WAV	0	2	3	19	voiced	middle	fricative	voiceless	back	fricative	1	0	0
SH	D	17	15	UDU1.WAV	0	1	2	23	voiced	middle	plosive	voiceless	back	fricative	0	0	0
SH	SH	6	7	USHU1.WAV	1	3	3	20	voiceless	back	fricative	voiceless	back	fricative	1	1	1
SH	SH	17	44	USHU1.WAV	1	2	4	21	voiceless	back	fricative	voiceless	back	fricative	1	1	1
SH	S	14	22	USU1.WAV	0	1	2	18	voiceless	middle	fricative	voiceless	back	fricative	1	0	1
SH	TH	13	15	UTHU1.WAV	0	3	2	20	voiceless	front	fricative	voiceless	back	fricative	1	0	1
SH	S	5	10	ASA1.WAV	0	2	2	18	voiceless	middle	fricative	voiceless	back	fricative	1	0	1
SH	T	10	17	ATA1.WAV	0	2	2	19	voiceless	middle	plosive	voiceless	back	fricative	0	0	1
SH	S	17	29	ASA1.WAV	0	1	2	23	voiceless	middle	fricative	voiceless	back	fricative	1	0	1
SH	SH	13	56	ISHI1.WAV	1	3	4	20	voiceless	back	fricative	voiceless	back	fricative	1	1	1
SH	SH	9	54	ISHI1.WAV	1	3	3	20	voiceless	back	fricative	voiceless	back	fricative	1	1	1
SH	SH	8	54	ASHA1.WAV	1	3	4	20	voiceless	back	fricative	voiceless	back	fricative	1	1	1
SH	SH	15	25	ISHI1.WAV	1	2	5	19	voiceless	back	fricative	voiceless	back	fricative	1	1	1
SH	SH	5	32	ASHA1.WAV	1	3	5	30	voiceless	back	fricative	voiceless	back	fricative	1	1	1
SH	SH	9	25	ASHA1.WAV	1	2	4	21	voiceless	back	fricative	voiceless	back	fricative	1	1	1
SH	SH	8	6	ASHA1.WAV	1	3	5	20	voiceless	back	fricative	voiceless	back	fricative	1	1	1
SH	TH	11	57	ITHI1.WAV	0	1	4	23	voiceless	front	fricative	voiceless	back	fricative	1	0	1
SH	S	10	12	ASA1.WAV	0	2	5	19	voiceless	middle	fricative	voiceless	back	fricative	1	0	1
SH	S	11	33	ISI1.WAV	0	2	4	19	voiceless	middle	fricative	voiceless	back	fricative	1	0	1
SH	S	15	39	USU1.WAV	0	1	2	18	voiceless	middle	fricative	voiceless	back	fricative	1	0	1
SH	SH	13	53	USHU1.WAV	1	3	5	20	voiceless	back	fricative	voiceless	back	fricative	1	1	1
SH	S	13	8	USU1.WAV	0	1	3	20	voiceless	middle	fricative	voiceless	back	fricative	1	0	1
SH	SH	7	35	ISHI1.WAV	1	1	3	22	voiceless	back	fricative	voiceless	back	fricative	1	1	1
SH	TH	13	12	ATHA1.WAV	0	3	3	20	voiceless	front	fricative	voiceless	back	fricative	1	0	1
SH	S	16	4	ISI1.WAV	0	3	4	21	voiceless	middle	fricative	voiceless	back	fricative	1	0	1
SH	SH	1	32	USHU1.WAV	1	2	4	21	voiceless	back	fricative	voiceless	back	fricative	1	1	1
SH	SH	13	44	ISHI1.WAV	1	2	5	21	voiceless	back	fricative	voiceless	back	fricative	1	1	1
SH	F	18	15	IFI1.WAV	0	1	4	30	voiceless	front	fricative	voiceless	back	fricative	1	0	1
SH	TH	13	31	ITHI1.WAV	0	1	2	20	voiceless	front	fricative	voiceless	back	fricative	1	0	1
SH	SH	6	3	ISHI1.WAV	1	1	4	36	voiceless	back	fricative	voiceless	back	fricative	1	1	1
SH	SH	17	6	USHU1.WAV	1	1	4	23	voiceless	back	fricative	voiceless	back	fricative	1	1	1
SH	J	2	9	AJA1.WAV	0	1	2	20	voiced	back	plosive	voiceless	back	fricative	0	1	0
SH	S	15	45	ASA1.WAV	0	1	2	18	voiceless	middle	fricative	voiceless	back	fricative	1	0	1
SH	SH	17	48	USHU1.WAV	1	2	5	21	voiceless	back	fricative	voiceless	back	fricative	1	1	1
SH	SH	18	16	ISHI1.WAV	1	2	5	20	voiceless	back	fricative	voiceless	back	fricative	1	1	1
SH	SH	1	18	ISHI1.WAV	1	2	2	21	voiceless	back	fricative	voiceless	back	fricative	1	1	1
SH	S	6	56	USU1.WAV	0	3	5	20	voiceless	middle	fricative	voiceless	back	fricative	1	0	1
SH	S	3	16	ASA1.WAV	0	1	4	22	voiceless	middle	fricative	voiceless	back	fricative	1	0	1
SH	TH	17	15	UTHU1.WAV	0	3	3	21	voiceless	front	fricative	voiceless	back	fricative	1	0	1
SH	SH	6	46	ASHA1.WAV	1	1	3	36	voiceless	back	fricative	voiceless	back	fricative	1	1	1
SH	SH	7	46	ASHA1.WAV	1	1	3	22	voiceless	back	fricative	voiceless	back	fricative	1	1	1
SH	S	2	5	USU1.WAV	0	3	3	27	voiceless	middle	fricative	voiceless	back	fricative	1	0	1
SH	F	10	8	UFU1.WAV	0	3	2	19	voiceless	front	fricative	voiceless	back	fricative	1	0	1
SH	SH	8	51	ISHI1.WAV	1	3	2	20	voiceless	back	fricative	voiceless	back	fricative	1	1	1
SH	SH	18	17	USHU1.WAV	1	3	2	22	voiceless	back	fricative	voiceless	back	fricative	1	1	1
SH	S	8	49	ASA1.WAV	0	2	2	18	voiceless	middle	fricative	voiceless	back	fricative	1	0	1
SH	P	13	3	IPI1.WAV	0	1	2	20	voiceless	front	plosive	voiceless	back	fricative	0	0	1
SH	S	3	5	USU1.WAV	0	3	3	22	voiceless	middle	fricative	voiceless	back	fricative	1	0	1
SH	SH	13	33	ASHA1.WAV	1	2	4	21	voiceless	back	fricative	voiceless	back	fricative	1	1	1
SH	S	7	36	USU1.WAV	0	1	2	22	voiceless	middle	fricative	voiceless	back	fricative	1	0	1
SH	S	3	7	ASA1.WAV	0	1	5	22	voiceless	middle	fricative	voiceless	back	fricative	1	0	1
SH	S	13	25	ISI1.WAV	0	1	2	20	voiceless	middle	fricative	voiceless	back	fricative	1	0	1
SH	D	4	15	IDI1.WAV	0	3	3	40	voiced	middle	plosive	voiceless	back	fricative	0	0	0
SH	TH	7	24	UTHU1.WAV	0	2	2	18	voiceless	front	fricative	voiceless	back	fricative	1	0	1
SH	SH	9	58	USHU1.WAV	1	2	4	21	voiceless	back	fricative	voiceless	back	fricative	1	1	1
SH	S	15	39	USU1.WAV	0	2	2	19	voiceless	middle	fricative	voiceless	back	fricative	1	0	1
SH	SH	17	53	USHU1.WAV	1	1	3	23	voiceless	back	fricative	voiceless	back	fricative	1	1	1
SH	SH	16	60	ISHI1.WAV	1	1	4	19	voiceless	back	fricative	voiceless	back	fricative	1	1	1
SH	SH	7	29	ISHI1.WAV	1	2	4	18	voiceless	back	fricative	voiceless	back	fricative	1	1	1
SH	S	9	35	USU1.WAV	0	1	3	19	voiceless	middle	fricative	voiceless	back	fricative	1	0	1
SH	SH	1	60	USHU1.WAV	1	3	3	20	voiceless	back	fricative	voiceless	back	fricative	1	1	1
SH	CH	17	7	UCHU1.WAV	0	3	4	21	voiceless	back	plosive	voiceless	back	fricative	0	1	1
SH	SH	18	32	ASHA1.WAV	1	3	5	22	voiceless	back	fricative	voiceless	back	fricative	1	1	1
SH	S	18	54	ISI1.WAV	0	2	3	20	voiceless	middle	fricative	voiceless	back	fricative	1	0	1
SH	SH	12	51	ISHI1.WAV	1	3	3	20	voiceless	back	fricative	voiceless	back	fricative	1	1	1
SH	S	4	49	ASA1.WAV	0	1	2	19	voiceless	middle	fricative	voiceless	back	fricative	1	0	1
SH	SH	9	59	USHU1.WAV	1	1	4	19	voiceless	back	fricative	voiceless	back	fricative	1	1	1
SH	SH	12	36	ASHA1.WAV	1	3	5	20	voiceless	back	fricative	voiceless	back	fricative	1	1	1
SH	S	12	53	ASA1.WAV	0	3	2	20	voiceless	middle	fricative	voiceless	back	fricative	1	0	1
SH	P	11	31	UPU1.WAV	0	1	5	23	voiceless	front	plosive	voiceless	back	fricative	0	0	1
SH	S	8	24	ASA1.WAV	0	3	2	20	voiceless	middle	fricative	voiceless	back	fricative	1	0	1
SH	J	6	42	UJU1.WAV	0	3	4	20	voiced	back	plosive	voiceless	back	fricative	0	1	0
SH	SH	10	11	ASHA1.WAV	1	1	4	33	voiceless	back	fricative	voiceless	back	fricative	1	1	1
SH	SH	18	20	ASHA1.WAV	1	2	5	20	voiceless	back	fricative	voiceless	back	fricative	1	1	1
SH	SH	18	44	USHU1.WAV	1	2	5	20	voiceless	back	fricative	voiceless	back	fricative	1	1	1
SH	SH	9	54	ASHA1.WAV	1	1	2	19	voiceless	back	fricative	voiceless	back	fricative	1	1	1
SH	P	2	12	UPU1.WAV	0	2	4	38	voiceless	front	plosive	voiceless	back	fricative	0	0	1
SH	TH	15	14	UTHU1.WAV	0	1	2	18	voiceless	front	fricative	voiceless	back	fricative	1	0	1
SH	S	14	16	USU1.WAV	0	2	3	18	voiceless	middle	fricative	voiceless	back	fricative	1	0	1
SH	SH	1	40	ASHA1.WAV	1	2	3	21	voiceless	back	fricative	voiceless	back	fricative	1	1	1
SH	S	8	22	USU1.WAV	0	1	5	22	voiceless	middle	fricative	voiceless	back	fricative	1	0	1
SH	SH	14	39	ISHI1.WAV	1	1	5	18	voiceless	back	fricative	voiceless	back	fricative	1	1	1
SH	SH	3	46	USHU1.WAV	1	2	5	19	voiceless	back	fricative	voiceless	back	fricative	1	1	1
SH	SH	7	28	ISHI1.WAV	1	2	5	18	voiceless	back	fricative	voiceless	back	fricative	1	1	1
SH	TH	17	1	ITHI1.WAV	0	1	3	23	voiceless	front	fricative	voiceless	back	fricative	1	0	1
SH	CH	13	56	ACHA1.WAV	0	3	2	20	voiceless	back	plosive	voiceless	back	fricative	0	1	1
SH	TH	17	45	UTHU1.WAV	0	3	5	21	voiceless	front	fricative	voiceless	back	fricative	1	0	1
SH	SH	12	36	ASHA1.WAV	1	3	3	20	voiceless	back	fricative	voiceless	back	fricative	1	1	1
SH	SH	14	23	USHU1.WAV	1	2	5	18	voiceless	back	fricative	voiceless	back	fricative	1	1	1
SH	SH	18	39	USHU1.WAV	1	2	3	20	voiceless	back	fricative	voiceless	back	fricative	1	1	1
SH	TH	17	28	ATHA1.WAV	0	1	2	23	voiceless	front	fricative	voiceless	back	fricative	1	0	1
SH	SH	8	43	ASHA1.WAV	1	1	2	22	voiceless	back	fricative	voiceless	back	fricative	1	1	1
SH	SH	9	31	USHU1.WAV	1	1	2	19	voiceless	back	fricative	voiceless	back	fricative	1	1	1
SH	G	4	40	AGA1.WAV	0	1	2	19	voiced	back	plosive	voiceless	back	fricative	0	1	0
SH	SH	13	43	ISHI1.WAV	1	3	3	20	voiceless	back	fricative	voiceless	back	fricative	1	1	1
SH	SH	3	16	USHU1.WAV	1	2	2	19	voiceless	back	fricative	voiceless	back	fricative	1	1	1
SH	SH	16	25	ISHI1.WAV	1	1	5	19	voiceless	back	fricative	voiceless	back	fricative	1	1	1
SH	S	13	39	ASA1.WAV	0	1	3	20	voiceless	middle	fricative	voiceless	back	fricative	1	0	1
SH	V	4	35	UVU1.WAV	0	1	2	19	voiced	front	fricative	voiceless	back	fricative	1	0	0
SH	S	15	35	USU1.WAV	0	3	4	18	voiceless	middle	fricative	voiceless	back	fricative	1	0	1
SH	SH	1	32	ISHI1.WAV	1	3	5	20	voiceless	back	fricative	voiceless	back	fricative	1	1	1
SH	F	3	40	UFU1.WAV	0	3	2	22	voiceless	front	fricative	voiceless	back	fricative	1	0	1
SH	S	9	53	USU1.WAV	0	2	3	21	voiceless	middle	fricative	voiceless	back	fricative	1	0	1
SH	F	9	23	UFU1.WAV	0	3	4	20	voiceless	front	fricative	voiceless	back	fricative	1	0	1
SH	TH	17	59	UTHU1.WAV	0	1	3	23	voiceless	front	fricative	voiceless	back	fricative	1	0	1
SH	S	14	16	USU1.WAV	0	1	3	18	voiceless	middle	fricative	voiceless	back	fricative	1	0	1
SH	S	7	7	ISI1.WAV	0	2	5	18	voiceless	middle	fricative	voiceless	back	fricative	1	0	1
SH	S	11	41	USU1.WAV	0	2	2	19	voiceless	middle	fricative	voiceless	back	fricative	1	0	1
SH	SH	6	16	ISHI1.WAV	1	1	5	36	voiceless	back	fricative	voiceless	back	fricative	1	1	1
SH	CH	17	43	UCHU1.WAV	0	3	3	21	voiceless	back	plosive	voiceless	back	fricative	0	1	1
SH	SH	14	26	USHU1.WAV	1	3	5	24	voiceless	back	fricative	voiceless	back	fricative	1	1	1
SH	SH	9	7	ISHI1.WAV	1	2	4	21	voiceless	back	fricative	voiceless	back	fricative	1	1	1
SH	SH	13	34	ISHI1.WAV	1	2	3	21	voiceless	back	fricative	voiceless	back	fricative	1	1	1
SH	TH	3	7	UTHU1.WAV	0	3	4	22	voiceless	front	fricative	voiceless	back	fricative	1	0	1
SH	S	7	37	ISI1.WAV	0	2	4	18	voiceless	middle	fricative	voiceless	back	fricative	1	0	1
SH	SH	1	29	ISHI1.WAV	1	3	3	20	voiceless	back	fricative	voiceless	back	fricative	1	1	1
SH	SH	2	60	USHU1.WAV	1	3	3	27	voiceless	back	fricative	voiceless	back	fricative	1	1	1
SH	S	16	33	USU1.WAV	0	1	5	19	voiceless	middle	fricative	voiceless	back	fricative	1	0	1
SH	SH	12	20	ASHA1.WAV	1	3	4	20	voiceless	back	fricative	voiceless	back	fricative	1	1	1
SH	SH	6	38	ASHA1.WAV	1	2	4	39	voiceless	back	fricative	voiceless	back	fricative	1	1	1
SH	SH	3	2	ISHI1.WAV	1	1	4	22	voiceless	back	fricative	voiceless	back	fricative	1	1	1
SH	SH	7	21	ASHA1.WAV	1	3	5	33	voiceless	back	fricative	voiceless	back	fricative	1	1	1
SH	SH	15	39	ASHA1.WAV	1	1	5	18	voiceless	back	fricative	voiceless	back	fricative	1	1	1
SH	W	4	28	UWU1.WAV	0	3	2	40	voiced	front	approximant	voiceless	back	fricative	0	0	0
SH	SH	14	15	ISHI1.WAV	1	1	2	18	voiceless	back	fricative	voiceless	back	fricative	1	1	1
SH	SH	16	42	USHU1.WAV	1	2	4	18	voiceless	back	fricative	voiceless	back	fricative	1	1	1
SH	SH	16	39	ASHA1.WAV	1	3	4	21	voiceless	back	fricative	voiceless	back	fricative	1	1	1
SH	SH	13	10	ISHI1.WAV	1	3	5	20	voiceless	back	fricative	voiceless	back	fricative	1	1	1
SH	F	17	33	AFA1.WAV	0	1	3	23	voiceless	front	fricative	voiceless	back	fricative	1	0	1
SH	SH	15	23	USHU1.WAV	1	1	4	18	voiceless	back	fricative	voiceless	back	fricative	1	1	1
SH	SH	13	9	ASHA1.WAV	1	2	3	21	voiceless	back	fricative	voiceless	back	fricative	1	1	1
SH	SH	16	57	USHU1.WAV	1	1	5	19	voiceless	back	fricative	voiceless	back	fricative	1	1	1
SH	SH	10	8	ASHA1.WAV	1	2	4	19	voiceless	back	fricative	voiceless	back	fricative	1	1	1
SH	SH	15	60	ASHA1.WAV	1	2	2	19	voiceless	back	fricative	voiceless	back	fricative	1	1	1
SH	SH	3	32	USHU1.WAV	1	3	4	22	voiceless	back	fricative	voiceless	back	fricative	1	1	1
SH	SH	10	57	ASHA1.WAV	1	1	5	33	voiceless	back	fricative	voiceless	back	fricative	1	1	1
SH	S	7	25	USU1.WAV	0	1	3	22	voiceless	middle	fricative	voiceless	back	fricative	1	0	1
SH	S	4	47	USU1.WAV	0	3	3	40	voiceless	middle	fricative	voiceless	back	fricative	1	0	1
SH	S	5	26	USU1.WAV	0	3	5	30	voiceless	middle	fricative	voiceless	back	fricative	1	0	1
SH	SH	17	13	ISHI1.WAV	1	2	5	21	voiceless	back	fricative	voiceless	back	fricative	1	1	1
SH	SH	11	37	ASHA1.WAV	1	2	5	19	voiceless	back	fricative	voiceless	back	fricative	1	1	1
SH	SH	16	60	ASHA1.WAV	1	1	3	19	voiceless	back	fricative	voiceless	back	fricative	1	1	1
SH	SH	9	24	ISHI1.WAV	1	2	3	21	voiceless	back	fricative	voiceless	back	fricative	1	1	1
SH	SH	8	33	ISHI1.WAV	1	3	3	20	voiceless	back	fricative	voiceless	back	fricative	1	1	1
SH	S	13	32	USU1.WAV	0	1	2	20	voiceless	middle	fricative	voiceless	back	fricative	1	0	1
SH	SH	15	32	USHU1.WAV	1	2	3	19	voiceless	back	fricative	voiceless	back	fricative	1	1	1
SH	TH	3	17	UTHU1.WAV	0	1	2	22	voiceless	front	fricative	voiceless	back	fricative	1	0	1
SH	SH	13	14	ASHA1.WAV	1	3	5	20	voiceless	back	fricative	voiceless	back	fricative	1	1	1
SH	SH	5	23	ASHA1.WAV	1	1	4	25	voiceless	back	fricative	voiceless	back	fricative	1	1	1
SH	S	13	6	USU1.WAV	0	2	4	21	voiceless	middle	fricative	voiceless	back	fricative	1	0	1
SH	SH	16	32	ASHA1.WAV	1	2	5	18	voiceless	back	fricative	voiceless	back	fricative	1	1	1
SH	S	15	53	ISI1.WAV	0	3	2	18	voiceless	middle	fricative	voiceless	back	fricative	1	0	1
SH	R	4	36	URU1.WAV	0	3	3	40	voiced	middle	approximant	voiceless	back	fricative	0	0	0
SH	S	13	41	ASA1.WAV	0	3	2	20	voiceless	middle	fricative	voiceless	back	fricative	1	0	1
SH	V	6	35	UVU1.WAV	0	3	4	20	voiced	front	fricative	voiceless	back	fricative	1	0	0
SH	SH	14	34	ASHA1.WAV	1	2	5	18	voiceless	back	fricative	voiceless	back	fricative	1	1	1
SH	G	6	47	UGU1.WAV	0	3	5	20	voiced	back	plosive	voiceless	back	fricative	0	1	0
SH	S	8	28	ISI1.WAV	0	1	2	22	voiceless	middle	fricative	voiceless	back	fricative	1	0	1
SH	SH	13	3	USHU1.WAV	1	1	3	20	voiceless	back	fricative	voiceless	back	fricative	1	1	1
SH	SH	15	33	ASHA1.WAV	1	1	3	18	voiceless	back	fricative	voiceless	back	fricative	1	1	1
SH	S	11	42	ASA1.WAV	0	1	4	23	voiceless	middle	fricative	voiceless	back	fricative	1	0	1
SH	SH	17	42	ISHI1.WAV	1	2	4	21	voiceless	back	fricative	voiceless	back	fricative	1	1	1
SH	SH	2	25	ASHA1.WAV	1	3	4	27	voiceless	back	fricative	voiceless	back	fricative	1	1	1
SH	SH	3	25	ASHA1.WAV	1	3	4	22	voiceless	back	fricative	voiceless	back	fricative	1	1	1
SH	F	3	49	UFU1.WAV	0	2	3	19	voiceless	front	fricative	voiceless	back	fricative	1	0	1
SH	SH	18	44	USHU1.WAV	1	2	4	20	voiceless	back	fricative	voiceless	back	fricative	1	1	1
SH	SH	9	48	USHU1.WAV	1	1	5	19	voiceless	back	fricative	voiceless	back	fricative	1	1	1
SH	SH	3	14	USHU1.WAV	1	1	4	22	voiceless	back	fricative	voiceless	back	fricative	1	1	1
SH	SH	11	42	ISHI1.WAV	1	2	3	19	voiceless	back	fricative	voiceless	back	fricative	1	1	1
SH	SH	5	54	ISHI1.WAV	1	2	4	18	voiceless	back	fricative	voiceless	back	fricative	1	1	1
SH	SH	8	33	ASHA1.WAV	1	3	2	20	voiceless	back	fricative	voiceless	back	fricative	1	1	1
SH	SH	13	57	ASHA1.WAV	1	1	2	20	voiceless	back	fricative	voiceless	back	fricative	1	1	1
SH	Z	15	44	AZA1.WAV	0	3	3	18	voiced	middle	fricative	voiceless	back	fricative	1	0	0
SH	TH	17	10	UTHU1.WAV	0	1	5	23	voiceless	front	fricative	voiceless	back	fricative	1	0	1
SH	SH	16	29	USHU1.WAV	1	3	2	21	voiceless	back	fricative	voiceless	back	fricative	1	1	1
SH	SH	7	27	ASHA1.WAV	1	3	3	33	voiceless	back	fricative	voiceless	back	fricative	1	1	1
SH	S	12	21	USU1.WAV	0	3	2	20	voiceless	middle	fricative	voiceless	back	fricative	1	0	1
SH	J	4	39	AJA1.WAV	0	1	2	19	voiced	back	plosive	voiceless	back	fricative	0	1	0
SH	S	15	58	USU1.WAV	0	3	5	18	voiceless	middle	fricative	voiceless	back	fricative	1	0	1
SH	S	9	43	USU1.WAV	0	1	5	19	voiceless	middle	fricative	voiceless	back	fricative	1	0	1
SH	SH	10	9	ASHA1.WAV	1	2	3	19	voiceless	back	fricative	voiceless	back	fricative	1	1	1
SH	SH	12	10	ISHI1.WAV	1	3	5	20	voiceless	back	fricative	voiceless	back	fricative	1	1	1
SH	SH	10	18	ISHI1.WAV	1	1	2	33	voiceless	back	fricative	voiceless	back	fricative	1	1	1
SH	Y	17	4	IYI1.WAV	0	3	2	21	voiced	back	approximant	voiceless	back	fricative	0	1	0
SH	SH	8	40	USHU1.WAV	1	3	2	20	voiceless	back	fricative	voiceless	back	fricative	1	1	1
SH	SH	2	60	USHU1.WAV	1	1	3	20	voiceless	back	fricative	voiceless	back	fricative	1	1	1
SH	S	3	30	USU1.WAV	0	3	2	22	voiceless	middle	fricative	voiceless	back	fricative	1	0	1
SH	SH	8	41	ASHA1.WAV	1	3	3	20	voiceless	back	fricative	voiceless	back	fricative	1	1	1
SH	SH	8	31	ASHA1.WAV	1	2	5	18	voiceless	back	fricative	voiceless	back	fricative	1	1	1
SH	S	9	24	USU1.WAV	0	3	5	20	voiceless	middle	fricative	voiceless	back	fricative	1	0	1
SH	S	5	59	USU1.WAV	0	3	4	30	voiceless	middle	fricative	voiceless	back	fricative	1	0	1
SH	F	6	20	IFI1.WAV	0	1	2	36	voiceless	front	fricative	voiceless	back	fricative	1	0	1
SH	TH	8	29	UTHU1.WAV	0	3	4	20	voiceless	front	fricative	voiceless	back	fricative	1	0	1
SH	SH	12	60	USHU1.WAV	1	3	5	20	voiceless	back	fricative	voiceless	back	fricative	1	1	1
SH	SH	3	32	USHU1.WAV	1	3	5	22	voiceless	back	fricative	voiceless	back	fricative	1	1	1
SH	SH	10	28	ISHI1.WAV	1	3	5	19	voiceless	back	fricative	voiceless	back	fricative	1	1	1
SH	SH	9	12	USHU1.WAV	1	3	3	20	voiceless	back	fricative	voiceless	back	fricative	1	1	1
SH	S	8	50	ASA1.WAV	0	3	5	20	voiceless	middle	fricative	voiceless	back	fricative	1	0	1
SH	TH	13	24	ATHA1.WAV	0	1	2	20	voiceless	front	fricative	voiceless	back	fricative	1	0	1
SH	Z	16	14	UZU1.WAV	0	3	2	21	voiced	middle	fricative	voiceless	back	fricative	1	0	0
SH	T	15	12	ATA1.WAV	0	3	2	18	voiceless	middle	plosive	voiceless	back	fricative	0	0	1
SH	L	2	16	ILI1.WAV	0	3	2	27	voiced	middle	approximant	voiceless	back	fricative	0	0	0
SH	SH	11	29	ASHA1.WAV	1	3	4	19	voiceless	back	fricative	voiceless	back	fricative	1	1	1
SH	J	4	50	AJA1.WAV	0	3	3	40	voiced	back	plosive	voiceless	back	fricative	0	1	0
SH	SH	13	16	ASHA1.WAV	1	3	2	20	voiceless	back	fricative	voiceless	back	fricative	1	1	1
SH	SH	14	35	ASHA1.WAV	1	1	3	18	voiceless	back	fricative	voiceless	back	fricative	1	1	1
SH	S	4	6	ISI1.WAV	0	3	5	40	voiceless	middle	fricative	voiceless	back	fricative	1	0	1
SH	F	4	49	AFA1.WAV	0	3	3	40	voiceless	front	fricative	voiceless	back	fricative	1	0	1
SH	F	12	12	UFU1.WAV	0	3	2	20	voiceless	front	fricative	voiceless	back	fricative	1	0	1
SH	SH	6	15	ISHI1.WAV	1	1	3	36	voiceless	back	fricative	voiceless	back	fricative	1	1	1
SH	S	13	8	USU1.WAV	0	2	5	21	voiceless	middle	fricative	voiceless	back	fricative	1	0	1
SH	S	17	44	ISI1.WAV	0	1	3	23	voiceless	middle	fricative	voiceless	back	fricative	1	0	1
SH	SH	13	30	ISHI1.WAV	1	2	2	21	voiceless	back	fricative	voiceless	back	fricative	1	1	1
SH	SH	12	10	USHU1.WAV	1	1	2	19	voiceless	back	fricative	voiceless	back	fricative	1	1	1
SH	Z	3	2	IZI1.WAV	0	2	2	19	voiced	middle	fricative	voiceless	back	fricative	1	0	0
SH	SH	15	33	ISHI1.WAV	1	3	3	18	voiceless	back	fricative	voiceless	back	fricative	1	1	1
SH	B	15	2	UBU1.WAV	0	3	5	18	voiced	front	plosive	voiceless	back	fricative	0	0	0
SH	F	17	55	IFI1.WAV	0	1	3	23	voiceless	front	fricative	voiceless	back	fricative	1	0	1
SH	S	3	12	USU1.WAV	0	1	5	22	voiceless	middle	fricative	voiceless	back	fricative	1	0	1
SH	T	4	17	ITI1.WAV	0	3	3	40	voiceless	middle	plosive	voiceless	back	fricative	0	0	1
SH	SH	18	11	ISHI1.WAV	1	2	3	20	voiceless	back	fricative	voiceless	back	fricative	1	1	1
SH	S	8	56	USU1.WAV	0	1	3	22	voiceless	middle	fricative	voiceless	back	fricative	1	0	1
SH	SH	16	37	USHU1.WAV	1	1	4	19	voiceless	back	fricative	voiceless	back	fricative	1	1	1
SH	SH	2	20	USHU1.WAV	1	1	5	20	voiceless	back	fricative	voiceless	back	fricative	1	1	1
SH	S	7	1	ISI1.WAV	0	2	3	18	voiceless	middle	fricative	voiceless	back	fricative	1	0	1
SH	TH	3	2	ITHI1.WAV	0	3	2	22	voiceless	front	fricative	voiceless	back	fricative	1	0	1
SH	SH	5	37	ISHI1.WAV	1	1	3	25	voiceless	back	fricative	voiceless	back	fricative	1	1	1
SH	K	1	17	AKA1.WAV	0	1	5	30	voiceless	back	plosive	voiceless	back	fricative	0	1	1
SH	S	8	28	USU1.WAV	0	1	4	22	voiceless	middle	fricative	voiceless	back	fricative	1	0	1
SH	F	18	38	UFU1.WAV	0	2	5	20	voiceless	front	fricative	voiceless	back	fricative	1	0	1
SH	SH	18	58	ASHA1.WAV	1	3	4	22	voiceless	back	fricative	voiceless	back	fricative	1	1	1
SH	P	13	14	APA1.WAV	0	3	2	20	voiceless	front	plosive	voiceless	back	fricative	0	0	1
SH	SH	8	35	USHU1.WAV	1	2	2	18	voiceless	back	fricative	voiceless	back	fricative	1	1	1
SH	S	3	52	ASA1.WAV	0	3	2	22	voiceless	middle	fricative	voiceless	back	fricative	1	0	1
SH	SH	5	40	USHU1.WAV	1	1	5	25	voiceless	back	fricative	voiceless	back	fricative	1	1	1
SH	SH	12	54	ISHI1.WAV	1	3	4	20	voiceless	back	fricative	voiceless	back	fricative	1	1	1
SH	SH	18	34	USHU1.WAV	1	1	3	30	voiceless	back	fricative	voiceless	back	fricative	1	1	1
SH	SH	3	19	ASHA1.WAV	1	2	5	19	voiceless	back	fricative	voiceless	back	fricative	1	1	1
SH	TH	1	2	ITHI1.WAV	0	3	2	20	voiceless	front	fricative	voiceless	back	fricative	1	0	1
SH	SH	9	38	ASHA1.WAV	1	3	3	20	voiceless	back	fricative	voiceless	back	fricative	1	1	1
SH	TH	2	8	UTHU1.WAV	0	2	2	38	voiceless	front	fricative	voiceless	back	fricative	1	0	1
SH	S	5	24	ASA1.WAV	0	3	2	30	voiceless	middle	fricative	voiceless	back	fricative	1	0	1
SH	SH	14	41	USHU1.WAV	1	2	4	18	voiceless	back	fricative	voiceless	back	fricative	1	1	1
SH	SH	12	56	USHU1.WAV	1	1	5	19	voiceless	back	fricative	voiceless	back	fricative	1	1	1
SH	S	8	52	USU1.WAV	0	3	3	20	voiceless	middle	fricative	voiceless	back	fricative	1	0	1
SH	SH	11	58	ISHI1.WAV	1	2	2	19	voiceless	back	fricative	voiceless	back	fricative	1	1	1
SH	S	6	32	USU1.WAV	0	1	2	36	voiceless	middle	fricative	voiceless	back	fricative	1	0	1
SH	SH	8	38	USHU1.WAV	1	3	4	20	voiceless	back	fricative	voiceless	back	fricative	1	1	1
SH	SH	2	40	ASHA1.WAV	1	1	3	20	voiceless	back	fricative	voiceless	back	fricative	1	1	1
SH	SH	6	48	USHU1.WAV	1	1	4	36	voiceless	back	fricative	voiceless	back	fricative	1	1	1
SH	SH	14	30	ISHI1.WAV	1	2	5	18	voiceless	back	fricative	voiceless	back	fricative	1	1	1
SH	SH	12	21	ISHI1.WAV	1	1	5	19	voiceless	back	fricative	voiceless	back	fricative	1	1	1
SH	SH	9	47	ASHA1.WAV	1	3	4	20	voiceless	back	fricative	voiceless	back	fricative	1	1	1
SH	S	12	34	USU1.WAV	0	3	5	20	voiceless	middle	fricative	voiceless	back	fricative	1	0	1
SH	SH	7	5	ASHA1.WAV	1	3	4	33	voiceless	back	fricative	voiceless	back	fricative	1	1	1
SH	SH	11	6	USHU1.WAV	1	2	3	19	voiceless	back	fricative	voiceless	back	fricative	1	1	1
SH	TH	4	7	ATHA1.WAV	0	1	4	19	voiceless	front	fricative	voiceless	back	fricative	1	0	1
SH	SH	10	30	USHU1.WAV	1	2	3	19	voiceless	back	fricative	voiceless	back	fricative	1	1	1
SH	SH	3	52	ASHA1.WAV	1	1	5	22	voiceless	back	fricative	voiceless	back	fricative	1	1	1
SH	SH	4	36	ASHA1.WAV	1	1	4	19	voiceless	back	fricative	voiceless	back	fricative	1	1	1
SH	SH	18	49	ASHA1.WAV	1	2	2	20	voiceless	back	fricative	voiceless	back	fricative	1	1	1
SH	SH	17	1	USHU1.WAV	1	1	5	23	voiceless	back	fricative	voiceless	back	fricative	1	1	1
SH	Z	3	60	IZI1.WAV	0	2	3	19	voiced	middle	fricative	voiceless	back	fricative	1	0	0
SH	SH	3	25	ASHA1.WAV	1	3	5	22	voiceless	back	fricative	voiceless	back	fricative	1	1	1
SH	SH	10	48	ISHI1.WAV	1	3	3	19	voiceless	back	fricative	voiceless	back	fricative	1	1	1
SH	L	4	50	ILI1.WAV	0	3	4	40	voiced	middle	approximant	voiceless	back	fricative	0	0	0
SH	SH	16	38	ASHA1.WAV	1	1	2	19	voiceless	back	fricative	voiceless	back	fricative	1	1	1
SH	SH	8	1	ASHA1.WAV	1	2	3	18	voiceless	back	fricative	voiceless	back	fricative	1	1	1
SH	SH	7	56	ASHA1.WAV	1	1	5	22	voiceless	back	fricative	voiceless	back	fricative	1	1	1
SH	S	9	20	USU1.WAV	0	1	4	19	voiceless	middle	fricative	voiceless	back	fricative	1	0	1
SH	SH	16	14	ASHA1.WAV	1	2	4	18	voiceless	back	fricative	voiceless	back	fricative	1	1	1
SH	SH	7	42	USHU1.WAV	1	2	4	18	voiceless	back	fricative	voiceless	back	fricative	1	1	1
SH	SH	5	4	ASHA1.WAV	1	2	5	18	voiceless	back	fricative	voiceless	back	fricative	1	1	1
SH	SH	5	25	ASHA1.WAV	1	2	4	18	voiceless	back	fricative	voiceless	back	fricative	1	1	1
SH	TH	17	51	UTHU1.WAV	0	1	4	23	voiceless	front	fricative	voiceless	back	fricative	1	0	1
SH	SH	14	34	ASHA1.WAV	1	3	3	24	voiceless	back	fricative	voiceless	back	fricative	1	1	1
SH	V	17	49	IVI1.WAV	0	3	4	21	voiced	front	fricative	voiceless	back	fricative	1	0	0
SH	F	4	9	AFA1.WAV	0	1	2	19	voiceless	front	fricative	voiceless	back	fricative	1	0	1
SH	SH	16	28	USHU1.WAV	1	1	3	19	voiceless	back	fricative	voiceless	back	fricative	1	1	1
SH	SH	17	50	ASHA1.WAV	1	2	2	21	voiceless	back	fricative	voiceless	back	fricative	1	1	1
SH	S	5	4	USU1.WAV	0	3	3	30	voiceless	middle	fricative	voiceless	back	fricative	1	0	1
SH	SH	16	32	USHU1.WAV	1	1	2	19	voiceless	back	fricative	voiceless	back	fricative	1	1	1
SH	SH	14	10	ISHI1.WAV	1	3	4	24	voiceless	back	fricative	voiceless	back	fricative	1	1	1
SH	SH	9	58	ASHA1.WAV	1	1	3	19	voiceless	back	fricative	voiceless	back	fricative	1	1	1
SH	SH	7	46	USHU1.WAV	1	2	2	18	voiceless	back	fricative	voiceless	back	fricative	1	1	1
SH	S	9	47	USU1.WAV	0	2	2	21	voiceless	middle	fricative	voiceless	back	fricative	1	0	1
SH	SH	1	40	ASHA1.WAV	1	3	3	20	voiceless	back	fricative	voiceless	back	fricative	1	1	1
SH	SH	15	55	USHU1.WAV	1	1	2	18	voiceless	back	fricative	voiceless	back	fricative	1	1	1
SH	SH	13	9	USHU1.WAV	1	3	3	20	voiceless	back	fricative	voiceless	back	fricative	1	1	1
SH	SH	5	17	ISHI1.WAV	1	1	4	25	voiceless	back	fricative	voiceless	back	fricative	1	1	1
SH	SH	16	36	ISHI1.WAV	1	2	5	18	voiceless	back	fricative	voiceless	back	fricative	1	1	1
SH	B	17	51	IBI1.WAV	0	3	2	21	voiced	front	plosive	voiceless	back	fricative	0	0	0
SH	S	18	20	USU1.WAV	0	2	4	20	voiceless	middle	fricative	voiceless	back	fricative	1	0	1
SH	SH	17	50	ASHA1.WAV	1	1	3	23	voiceless	back	fricative	voiceless	back	fricative	1	1	1
SH	S	7	52	ISI1.WAV	0	2	2	18	voiceless	middle	fricative	voiceless	back	fricative	1	0	1
SH	S	10	3	USU1.WAV	0	2	3	19	voiceless	middle	fricative	voiceless	back	fricative	1	0	1
SH	SH	12	57	ASHA1.WAV	1	1	4	19	voiceless	back	fricative	voiceless	back	fricative	1	1	1
SH	K	4	31	AKA1.WAV	0	1	2	19	voiceless	back	plosive	voiceless	back	fricative	0	1	1
SH	SH	3	55	ASHA1.WAV	1	2	3	19	voiceless	back	fricative	voiceless	back	fricative	1	1	1
SH	S	1	29	ISI1.WAV	0	1	4	30	voiceless	middle	fricative	voiceless	back	fricative	1	0	1
SH	F	11	55	IFI1.WAV	0	1	4	23	voiceless	front	fricative	voiceless	back	fricative	1	0	1
SH	SH	11	2	USHU1.WAV	1	3	3	19	voiceless	back	fricative	voiceless	back	fricative	1	1	1
SH	SH	6	53	USHU1.WAV	1	3	4	20	voiceless	back	fricative	voiceless	back	fricative	1	1	1
SH	S	18	51	USU1.WAV	0	2	5	20	voiceless	middle	fricative	voiceless	back	fricative	1	0	1
SH	SH	11	29	USHU1.WAV	1	3	2	19	voiceless	back	fricative	voiceless	back	fricative	1	1	1
SH	R	4	43	URU1.WAV	0	3	2	40	voiced	middle	approximant	voiceless	back	fricative	0	0	0
SH	S	2	5	ASA1.WAV	0	2	4	38	voiceless	middle	fricative	voiceless	back	fricative	1	0	1
SH	T	4	5	UTU1.WAV	0	1	2	19	voiceless	middle	plosive	voiceless	back	fricative	0	0	1
SH	SH	12	32	USHU1.WAV	1	3	3	20	voiceless	back	fricative	voiceless	back	fricative	1	1	1
SH	SH	4	48	USHU1.WAV	1	1	2	19	voiceless	back	fricative	voiceless	back	fricative	1	1	1
SH	SH	17	41	USHU1.WAV	1	2	3	21	voiceless	back	fricative	voiceless	back	fricative	1	1	1
SH	SH	7	58	ISHI1.WAV	1	1	5	22	voiceless	back	fricative	voiceless	back	fricative	1	1	1
SH	SH	2	40	ASHA1.WAV	1	3	3	27	voiceless	back	fricative	voiceless	back	fricative	1	1	1
SH	SH	7	28	ISHI1.WAV	1	1	4	22	voiceless	back	fricative	voiceless	back	fricative	1	1	1
SH	S	2	30	USU1.WAV	0	3	2	27	voiceless	middle	fricative	voiceless	back	fricative	1	0	1
SH	T	6	39	UTU1.WAV	0	3	3	20	voiceless	middle	plosive	voiceless	back	fricative	0	0	1
SH	SH	10	28	ISHI1.WAV	1	2	5	19	voiceless	back	fricative	voiceless	back	fricative	1	1	1
SH	SH	8	45	USHU1.WAV	1	1	5	22	voiceless	back	fricative	voiceless	back	fricative	1	1	1
SH	TH	4	53	ATHA1.WAV	0	1	2	19	voiceless	front	fricative	voiceless	back	fricative	1	0	1
SH	F	16	1	IFI1.WAV	0	2	4	18	voiceless	front	fricative	voiceless	back	fricative	1	0	1
SH	SH	10	31	ASHA1.WAV	1	1	2	33	voiceless	back	fricative	voiceless	back	fricative	1	1	1
SH	S	17	40	ASA1.WAV	0	1	5	23	voiceless	middle	fricative	voiceless	back	fricative	1	0	1
SH	SH	13	59	USHU1.WAV	1	2	3	21	voiceless	back	fricative	voiceless	back	fricative	1	1	1
SH	F	13	45	UFU1.WAV	0	1	2	20	voiceless	front	fricative	voiceless	back	fricative	1	0	1
SH	S	17	16	USU1.WAV	0	1	4	23	voiceless	middle	fricative	voiceless	back	fricative	1	0	1
SH	TH	10	27	UTHU1.WAV	0	2	3	19	voiceless	front	fricative	voiceless	back	fricative	1	0	1
SH	S	11	35	ISI1.WAV	0	2	5	19	voiceless	middle	fricative	voiceless	back	fricative	1	0	1
SH	T	13	46	ATA1.WAV	0	2	4	21	voiceless	middle	plosive	voiceless	back	fricative	0	0	1
SH	S	10	54	ISI1.WAV	0	2	2	19	voiceless	middle	fricative	voiceless	back	fricative	1	0	1
SH	S	8	17	ASA1.WAV	0	3	3	20	voiceless	middle	fricative	voiceless	back	fricative	1	0	1
SH	T	15	29	ITI1.WAV	0	3	3	18	voiceless	middle	plosive	voiceless	back	fricative	0	0	1
SH	S	17	2	ASA1.WAV	0	1	3	23	voiceless	middle	fricative	voiceless	back	fricative	1	0	1
SH	G	13	28	IGI1.WAV	0	2	4	21	voiced	back	plosive	voiceless	back	fricative	0	1	0
SH	SH	15	20	ISHI1.WAV	1	3	4	18	voiceless	back	fricative	voiceless	back	fricative	1	1	1
SH	S	17	29	USU1.WAV	0	1	3	23	voiceless	middle	fricative	voiceless	back	fricative	1	0	1
SH	S	15	22	ISI1.WAV	0	1	2	18	voiceless	middle	fricative	voiceless	back	fricative	1	0	1
SH	S	3	4	USU1.WAV	0	2	4	19	voiceless	middle	fricative	voiceless	back	fricative	1	0	1
SH	SH	15	45	USHU1.WAV	1	1	3	18	voiceless	back	fricative	voiceless	back	fricative	1	1	1
SH	SH	10	37	ASHA1.WAV	1	1	3	33	voiceless	back	fricative	voiceless	back	fricative	1	1	1
SH	SH	2	51	ASHA1.WAV	1	1	5	20	voiceless	back	fricative	voiceless	back	fricative	1	1	1
SH	SH	5	30	USHU1.WAV	1	1	3	25	voiceless	back	fricative	voiceless	back	fricative	1	1	1
SH	SH	5	9	USHU1.WAV	1	2	5	18	voiceless	back	fricative	voiceless	back	fricative	1	1	1
SH	SH	13	9	USHU1.WAV	1	1	5	20	voiceless	back	fricative	voiceless	back	fricative	1	1	1
SH	TH	11	43	ATHA1.WAV	0	1	5	23	voiceless	front	fricative	voiceless	back	fricative	1	0	1
SH	SH	3	21	USHU1.WAV	1	1	5	22	voiceless	back	fricative	voiceless	back	fricative	1	1	1
SH	K	7	22	AKA1.WAV	0	2	2	18	voiceless	back	plosive	voiceless	back	fricative	0	1	1
SH	SH	8	4	USHU1.WAV	1	2	5	18	voiceless	back	fricative	voiceless	back	fricative	1	1	1
SH	S	4	3	ASA1.WAV	0	3	2	40	voiceless	middle	fricative	voiceless	back	fricative	1	0	1
SH	SH	1	28	USHU1.WAV	1	3	4	20	voiceless	back	fricative	voiceless	back	fricative	1	1	1
SH	SH	12	39	ISHI1.WAV	1	2	4	23	voiceless	back	fricative	voiceless	back	fricative	1	1	1
SH	SH	11	18	ASHA1.WAV	1	2	3	19	voiceless	back	fricative	voiceless	back	fricative	1	1	1
SH	SH	11	39	ASHA1.WAV	1	2	2	19	voiceless	back	fricative	voiceless	back	fricative	1	1	1
SH	SH	14	45	ASHA1.WAV	1	3	4	24	voiceless	back	fricative	voiceless	back	fricative	1	1	1
SH	SH	5	49	USHU1.WAV	1	1	4	25	voiceless	back	fricative	voiceless	back	fricative	1	1	1
SH	F	11	8	IFI1.WAV	0	1	5	23	voiceless	front	fricative	voiceless	back	fricative	1	0	1
SH	S	13	51	USU1.WAV	0	2	2	21	voiceless	middle	fricative	voiceless	back	fricative	1	0	1
SH	S	5	47	USU1.WAV	0	2	5	18	voiceless	middle	fricative	voiceless	back	fricative	1	0	1
SH	Z	17	52	UZU1.WAV	0	1	2	23	voiced	middle	fricative	voiceless	back	fricative	1	0	0
SH	SH	2	46	ASHA1.WAV	1	1	2	20	voiceless	back	fricative	voiceless	back	fricative	1	1	1
SH	SH	18	57	USHU1.WAV	1	3	4	22	voiceless	back	fricative	voiceless	back	fricative	1	1	1
SH	J	4	23	UJU1.WAV	0	3	2	40	voiced	back	plosive	voiceless	back	fricative	0	1	0
SH	J	7	23	UJU1.WAV	0	1	2	22	voiced	back	plosive	voiceless	back	fricative	0	1	0
SH	SH	11	5	ISHI1.WAV	1	1	4	23	voiceless	back	fricative	voiceless	back	fricative	1	1	1
SH	SH	5	19	ISHI1.WAV	1	2	5	18	voiceless	back	fricative	voiceless	back	fricative	1	1	1
SH	SH	12	30	ISHI1.WAV	1	1	2	19	voiceless	back	fricative	voiceless	back	fricative	1	1	1
SH	TH	13	27	ATHA1.WAV	0	1	3	20	voiceless	front	fricative	voiceless	back	fricative	1	0	1
SH	SH	9	2	ISHI1.WAV	1	3	2	20	voiceless	back	fricative	voiceless	back	fricative	1	1	1
SH	SH	13	19	USHU1.WAV	1	2	5	21	voiceless	back	fricative	voiceless	back	fricative	1	1	1
SH	SH	1	24	ASHA1.WAV	1	3	4	20	voiceless	back	fricative	voiceless	back	fricative	1	1	1
SH	SH	18	39	ISHI1.WAV	1	3	3	22	voiceless	back	fricative	voiceless	back	fricative	1	1	1
SH	SH	16	51	ISHI1.WAV	1	2	4	18	voiceless	back	fricative	voiceless	back	fricative	1	1	1
SH	P	1	38	IPI1.WAV	0	1	5	30	voiceless	front	plosive	voiceless	back	fricative	0	0	1
SH	K	4	36	IKI1.WAV	0	1	2	19	voiceless	back	plosive	voiceless	back	fricative	0	1	1
SH	SH	18	55	USHU1.WAV	1	3	5	22	voiceless	back	fricative	voiceless	back	fricative	1	1	1
SH	SH	10	60	USHU1.WAV	1	2	4	19	voiceless	back	fricative	voiceless	back	fricative	1	1	1
SH	SH	8	35	ISHI1.WAV	1	2	5	18	voiceless	back	fricative	voiceless	back	fricative	1	1	1
SH	SH	9	4	ASHA1.WAV	1	1	4	19	voiceless	back	fricative	voiceless	back	fricative	1	1	1
SH	G	6	45	IGI1.WAV	0	3	2	20	voiced	back	plosive	voiceless	back	fricative	0	1	0
SH	SH	13	10	USHU1.WAV	1	3	4	20	voiceless	back	fricative	voiceless	back	fricative	1	1	1
SH	S	2	21	USU1.WAV	0	2	3	38	voiceless	middle	fricative	voiceless	back	fricative	1	0	1
SH	SH	14	13	ISHI1.WAV	1	3	5	24	voiceless	back	fricative	voiceless	back	fricative	1	1	1
SH	SH	9	20	USHU1.WAV	1	3	5	20	voiceless	back	fricative	voiceless	back	fricative	1	1	1
SH	S	9	54	USU1.WAV	0	3	4	20	voiceless	middle	fricative	voiceless	back	fricative	1	0	1
SH	SH	12	29	USHU1.WAV	1	3	4	20	voiceless	back	fricative	voiceless	back	fricative	1	1	1
SH	SH	17	19	ISHI1.WAV	1	1	3	23	voiceless	back	fricative	voiceless	back	fricative	1	1	1
SH	S	10	54	ASA1.WAV	0	2	3	19	voiceless	middle	fricative	voiceless	back	fricative	1	0	1
SH	SH	8	42	USHU1.WAV	1	3	3	20	voiceless	back	fricative	voiceless	back	fricative	1	1	1
SH	SH	18	34	USHU1.WAV	1	1	4	30	voiceless	back	fricative	voiceless	back	fricative	1	1	1
SH	S	18	23	USU1.WAV	0	3	5	22	voiceless	middle	fricative	voiceless	back	fricative	1	0	1
SH	SH	8	35	ISHI1.WAV	1	1	5	22	voiceless	back	fricative	voiceless	back	fricative	1	1	1
SH	SH	17	29	ASHA1.WAV	1	2	4	21	voiceless	back	fricative	voiceless	back	fricative	1	1	1
SH	S	12	27	ISI1.WAV	0	1	2	19	voiceless	middle	fricative	voiceless	back	fricative	1	0	1
SH	SH	12	38	ISHI1.WAV	1	2	3	23	voiceless	back	fricative	voiceless	back	fricative	1	1	1
SH	TH	8	2	ATHA1.WAV	0	3	3	20	voiceless	front	fricative	voiceless	back	fricative	1	0	1
SH	SH	17	50	ASHA1.WAV	1	3	4	21	voiceless	back	fricative	voiceless	back	fricative	1	1	1
SH	SH	8	5	ISHI1.WAV	1	3	5	20	voiceless	back	fricative	voiceless	back	fricative	1	1	1
SH	SH	7	59	ASHA1.WAV	1	1	4	22	voiceless	back	fricative	voiceless	back	fricative	1	1	1
SH	S	13	26	ASA1.WAV	0	3	4	20	voiceless	middle	fricative	voiceless	back	fricative	1	0	1
SH	T	8	28	UTU1.WAV	0	3	2	20	voiceless	middle	plosive	voiceless	back	fricative	0	0	1
SH	S	11	3	USU1.WAV	0	2	5	19	voiceless	middle	fricative	voiceless	back	fricative	1	0	1
SH	SH	18	31	ISHI1.WAV	1	1	4	30	voiceless	back	fricative	voiceless	back	fricative	1	1	1
SH	SH	15	17	USHU1.WAV	1	3	4	18	voiceless	back	fricative	voiceless	back	fricative	1	1	1
SH	SH	1	13	USHU1.WAV	1	3	5	20	voiceless	back	fricative	voiceless	back	fricative	1	1	1
SH	SH	4	4	ISHI1.WAV	1	3	3	40	voiceless	back	fricative	voiceless	back	fricative	1	1	1
SH	B	15	34	IBI1.WAV	0	3	3	18	voiced	front	plosive	voiceless	back	fricative	0	0	0
SH	S	17	22	ISI1.WAV	0	3	4	21	voiceless	middle	fricative	voiceless	back	fricative	1	0	1
SH	SH	15	34	USHU1.WAV	1	2	4	19	voiceless	back	fricative	voiceless	back	fricative	1	1	1
SH	N	13	7	ANA1.WAV	0	3	2	20	voiced	middle	nasal	voiceless	back	fricative	0	0	0
SH	S	16	50	ASA1.WAV	0	1	5	19	voiceless	middle	fricative	voiceless	back	fricative	1	0	1
SH	SH	5	52	ISHI1.WAV	1	1	5	25	voiceless	back	fricative	voiceless	back	fricative	1	1	1
SH	SH	6	33	ASHA1.WAV	1	1	4	36	voiceless	back	fricative	voiceless	back	fricative	1	1	1
SH	SH	15	31	ASHA1.WAV	1	1	4	18	voiceless	back	fricative	voiceless	back	fricative	1	1	1
SH	SH	9	31	ASHA1.WAV	1	3	5	20	voiceless	back	fricative	voiceless	back	fricative	1	1	1
SH	Z	14	1	UZU1.WAV	0	2	2	18	voiced	middle	fricative	voiceless	back	fricative	1	0	0
SH	S	17	22	USU1.WAV	0	1	2	23	voiceless	middle	fricative	voiceless	back	fricative	1	0	1
SH	F	8	9	UFU1.WAV	0	3	4	20	voiceless	front	fricative	voiceless	back	fricative	1	0	1
SH	T	5	4	UTU1.WAV	0	2	2	18	voiceless	middle	plosive	voiceless	back	fricative	0	0	1
SH	TH	8	16	UTHU1.WAV	0	3	2	20	voiceless	front	fricative	voiceless	back	fricative	1	0	1
SH	SH	18	44	ISHI1.WAV	1	3	5	22	voiceless	back	fricative	voiceless	back	fricative	1	1	1
SH	Z	10	46	UZU1.WAV	0	2	5	19	voiced	middle	fricative	voiceless	back	fricative	1	0	0
SH	SH	14	31	ASHA1.WAV	1	2	4	18	voiceless	back	fricative	voiceless	back	fricative	1	1	1
SH	F	13	58	AFA1.WAV	0	1	4	20	voiceless	front	fricative	voiceless	back	fricative	1	0	1
SH	S	2	45	USU1.WAV	0	1	5	20	voiceless	middle	fricative	voiceless	back	fricative	1	0	1
SH	SH	9	55	ASHA1.WAV	1	3	2	20	voiceless	back	fricative	voiceless	back	fricative	1	1	1
SH	SH	1	14	ASHA1.WAV	1	3	5	20	voiceless	back	fricative	voiceless	back	fricative	1	1	1
SH	TH	10	52	UTHU1.WAV	0	2	4	19	voiceless	front	fricative	voiceless	back	fricative	1	0	1
SH	SH	14	37	ASHA1.WAV	1	1	4	18	voiceless	back	fricative	voiceless	back	fricative	1	1	1
SH	SH	18	3	ISHI1.WAV	1	1	2	30	voiceless	back	fricative	voiceless	back	fricative	1	1	1
SH	SH	17	28	ASHA1.WAV	1	3	3	21	voiceless	back	fricative	voiceless	back	fricative	1	1	1
SH	SH	11	39	ISHI1.WAV	1	2	5	19	voiceless	back	fricative	voiceless	back	fricative	1	1	1
SH	SH	17	5	ISHI1.WAV	1	2	3	21	voiceless	back	fricative	voiceless	back	fricative	1	1	1
SH	SH	17	52	USHU1.WAV	1	3	5	21	voiceless	back	fricative	voiceless	back	fricative	1	1	1
SH	SH	9	17	USHU1.WAV	1	2	5	21	voiceless	back	fricative	voiceless	back	fricative	1	1	1
SH	S	10	47	USU1.WAV	0	2	2	19	voiceless	middle	fricative	voiceless	back	fricative	1	0	1
SH	S	16	43	ASA1.WAV	0	1	2	19	voiceless	middle	fricative	voiceless	back	fricative	1	0	1
SH	SH	9	34	USHU1.WAV	1	3	4	20	voiceless	back	fricative	voiceless	back	fricative	1	1	1
SH	SH	3	51	USHU1.WAV	1	2	3	19	voiceless	back	fricative	voiceless	back	fricative	1	1	1
SH	SH	5	26	USHU1.WAV	1	2	4	18	voiceless	back	fricative	voiceless	back	fricative	1	1	1
SH	SH	7	14	USHU1.WAV	1	3	5	33	voiceless	back	fricative	voiceless	back	fricative	1	1	1
SH	SH	9	60	ISHI1.WAV	1	1	5	19	voiceless	back	fricative	voiceless	back	fricative	1	1	1
SH	SH	14	47	USHU1.WAV	1	3	2	24	voiceless	back	fricative	voiceless	back	fricative	1	1	1
SH	SH	6	33	ISHI1.WAV	1	3	3	20	voiceless	back	fricative	voiceless	back	fricative	1	1	1
SH	Z	17	33	UZU1.WAV	0	1	4	23	voiced	middle	fricative	voiceless	back	fricative	1	0	0
SH	B	16	9	UBU1.WAV	0	1	2	19	voiced	front	plosive	voiceless	back	fricative	0	0	0
SH	SH	17	31	ASHA1.WAV	1	2	5	21	voiceless	back	fricative	voiceless	back	fricative	1	1	1
SH	SH	5	42	USHU1.WAV	1	3	4	30	voiceless	back	fricative	voiceless	back	fricative	1	1	1
SH	SH	12	51	ASHA1.WAV	1	3	2	20	voiceless	back	fricative	voiceless	back	fricative	1	1	1
SH	SH	14	35	USHU1.WAV	1	1	5	18	voiceless	back	fricative	voiceless	back	fricative	1	1	1
SH	S	17	39	USU1.WAV	0	1	5	23	voiceless	middle	fricative	voiceless	back	fricative	1	0	1
SH	K	15	18	IKI1.WAV	0	3	4	18	voiceless	back	plosive	voiceless	back	fricative	0	1	1
SH	TH	1	13	UTHU1.WAV	0	1	2	30	voiceless	front	fricative	voiceless	back	fricative	1	0	1
SH	S	5	37	USU1.WAV	0	2	4	18	voiceless	middle	fricative	voiceless	back	fricative	1	0	1
SH	SH	16	59	ASHA1.WAV	1	1	4	19	voiceless	back	fricative	voiceless	back	fricative	1	1	1
SH	F	18	47	UFU1.WAV	0	2	2	20	voiceless	front	fricative	voiceless	back	fricative	1	0	1
SH	K	4	47	AKA1.WAV	0	3	2	40	voiceless	back	plosive	voiceless	back	fricative	0	1	1
SH	T	5	23	UTU1.WAV	0	3	3	30	voiceless	middle	plosive	voiceless	back	fricative	0	0	1
SH	SH	14	9	USHU1.WAV	1	2	2	18	voiceless	back	fricative	voiceless	back	fricative	1	1	1
SH	SH	9	6	ISHI1.WAV	1	1	4	19	voiceless	back	fricative	voiceless	back	fricative	1	1	1
SH	T	4	2	ATA1.WAV	0	3	3	40	voiceless	middle	plosive	voiceless	back	fricative	0	0	1
SH	SH	5	34	USHU1.WAV	1	2	2	18	voiceless	back	fricative	voiceless	back	fricative	1	1	1
SH	T	4	60	ITI1.WAV	0	3	5	40	voiceless	middle	plosive	voiceless	back	fricative	0	0	1
SH	SH	6	9	USHU1.WAV	1	1	5	36	voiceless	back	fricative	voiceless	back	fricative	1	1	1
SH	S	1	48	ISI1.WAV	0	3	5	20	voiceless	middle	fricative	voiceless	back	fricative	1	0	1
SH	S	6	6	ISI1.WAV	0	3	4	20	voiceless	middle	fricative	voiceless	back	fricative	1	0	1
SH	TH	17	42	ATHA1.WAV	0	1	3	23	voiceless	front	fricative	voiceless	back	fricative	1	0	1
SH	F	1	56	AFA1.WAV	0	3	2	20	voiceless	front	fricative	voiceless	back	fricative	1	0	1
SH	SH	13	53	ASHA1.WAV	1	3	3	20	voiceless	back	fricative	voiceless	back	fricative	1	1	1
SH	SH	3	19	ASHA1.WAV	1	1	3	22	voiceless	back	fricative	voiceless	back	fricative	1	1	1
SH	S	9	26	ISI1.WAV	0	2	2	21	voiceless	middle	fricative	voiceless	back	fricative	1	0	1
SH	SH	17	52	ISHI1.WAV	1	1	5	23	voiceless	back	fricative	voiceless	back	fricative	1	1	1
SH	SH	7	52	USHU1.WAV	1	3	4	33	voiceless	back	fricative	voiceless	back	fricative	1	1	1
SH	SH	12	48	USHU1.WAV	1	1	4	19	voiceless	back	fricative	voiceless	back	fricative	1	1	1
SH	TH	11	53	ITHI1.WAV	0	1	3	23	voiceless	front	fricative	voiceless	back	fricative	1	0	1
SH	SH	4	41	ASHA1.WAV	1	1	5	19	voiceless	back	fricative	voiceless	back	fricative	1	1	1
SH	SH	18	49	ASHA1.WAV	1	1	5	30	voiceless	back	fricative	voiceless	back	fricative	1	1	1
SH	SH	9	27	USHU1.WAV	1	2	2	21	voiceless	back	fricative	voiceless	back	fricative	1	1	1
SH	F	4	27	AFA1.WAV	0	3	4	40	voiceless	front	fricative	voiceless	back	fricative	1	0	1
SH	SH	16	8	ISHI1.WAV	1	3	5	21	voiceless	back	fricative	voiceless	back	fricative	1	1	1
SH	SH	6	23	ASHA1.WAV	1	1	5	36	voiceless	back	fricative	voiceless	back	fricative	1	1	1
SH	SH	18	33	ISHI1.WAV	1	2	4	20	voiceless	back	fricative	voiceless	back	fricative	1	1	1
SH	SH	8	31	ISHI1.WAV	1	1	4	22	voiceless	back	fricative	voiceless	back	fricative	1	1	1
SH	SH	13	28	ASHA1.WAV	1	1	3	20	voiceless	back	fricative	voiceless	back	fricative	1	1	1
SH	T	15	7	UTU1.WAV	0	1	2	18	voiceless	middle	plosive	voiceless	back	fricative	0	0	1
SH	TH	11	13	UTHU1.WAV	0	3	2	19	voiceless	front	fricative	voiceless	back	fricative	1	0	1
SH	SH	17	53	ASHA1.WAV	1	2	3	21	voiceless	back	fricative	voiceless	back	fricative	1	1	1
SH	TH	4	47	ATHA1.WAV	0	1	5	19	voiceless	front	fricative	voiceless	back	fricative	1	0	1
SH	SH	14	51	USHU1.WAV	1	2	3	18	voiceless	back	fricative	voiceless	back	fricative	1	1	1
SH	SH	11	55	USHU1.WAV	1	2	4	19	voiceless	back	fricative	voiceless	back	fricative	1	1	1
SH	SH	15	31	ISHI1.WAV	1	1	5	18	voiceless	back	fricative	voiceless	back	fricative	1	1	1
SH	S	12	59	USU1.WAV	0	3	4	20	voiceless	middle	fricative	voiceless	back	fricative	1	0	1
SH	S	18	53	ASA1.WAV	0	2	2	20	voiceless	middle	fricative	voiceless	back	fricative	1	0	1
SH	S	10	24	USU1.WAV	0	2	5	19	voiceless	middle	fricative	voiceless	back	fricative	1	0	1
SH	S	15	51	ASA1.WAV	0	1	3	18	voiceless	middle	fricative	voiceless	back	fricative	1	0	1
SH	SH	13	26	ASHA1.WAV	1	2	5	21	voiceless	back	fricative	voiceless	back	fricative	1	1	1
SH	SH	13	16	ISHI1.WAV	1	1	3	20	voiceless	back	fricative	voiceless	back	fricative	1	1	1
SH	S	14	53	USU1.WAV	0	1	4	18	voiceless	middle	fricative	voiceless	back	fricative	1	0	1
SH	L	13	12	ILI1.WAV	0	3	2	20	voiced	middle	approximant	voiceless	back	fricative	0	0	0
SH	TH	13	32	UTHU1.WAV	0	2	2	21	voiceless	front	fricative	voiceless	back	fricative	1	0	1
SH	CH	17	24	ACHA1.WAV	0	1	2	23	voiceless	back	plosive	voiceless	back	fricative	0	1	1
SH	SH	17	5	USHU1.WAV	1	2	2	21	voiceless	back	fricative	voiceless	back	fricative	1	1	1
SH	Z	17	16	AZA1.WAV	0	1	2	23	voiced	middle	fricative	voiceless	back	fricative	1	0	0
SH	SH	6	47	ASHA1.WAV	1	2	5	39	voiceless	back	fricative	voiceless	back	fricative	1	1	1
SH	TH	12	46	ITHI1.WAV	0	2	4	23	voiceless	front	fricative	voiceless	back	fricative	1	0	1
SH	SH	5	58	USHU1.WAV	1	2	3	18	voiceless	back	fricative	voiceless	back	fricative	1	1	1
SH	SH	8	25	ASHA1.WAV	1	2	2	18	voiceless	back	fricative	voiceless	back	fricative	1	1	1
SH	S	10	4	USU1.WAV	0	2	4	19	voiceless	middle	fricative	voiceless	back	fricative	1	0	1
SH	S	13	38	ASA1.WAV	0	3	5	20	voiceless	middle	fricative	voiceless	back	fricative	1	0	1
SH	SH	8	31	USHU1.WAV	1	1	3	22	voiceless	back	fricative	voiceless	back	fricative	1	1	1
SH	SH	8	23	USHU1.WAV	1	3	5	20	voiceless	back	fricative	voiceless	back	fricative	1	1	1
SH	S	12	1	USU1.WAV	0	1	3	19	voiceless	middle	fricative	voiceless	back	fricative	1	0	1
SH	P	6	2	APA1.WAV	0	1	2	36	voiceless	front	plosive	voiceless	back	fricative	0	0	1
SH	S	6	17	ASA1.WAV	0	1	2	36	voiceless	middle	fricative	voiceless	back	fricative	1	0	1
SH	SH	6	57	ASHA1.WAV	1	2	3	39	voiceless	back	fricative	voiceless	back	fricative	1	1	1
SH	S	1	2	ISI1.WAV	0	1	3	30	voiceless	middle	fricative	voiceless	back	fricative	1	0	1
SH	SH	12	38	USHU1.WAV	1	1	3	19	voiceless	back	fricative	voiceless	back	fricative	1	1	1
SH	SH	8	41	ISHI1.WAV	1	2	4	18	voiceless	back	fricative	voiceless	back	fricative	1	1	1
SH	Y	15	11	IYI1.WAV	0	3	3	18	voiced	back	approximant	voiceless	back	fricative	0	1	0
SH	SH	9	50	ISHI1.WAV	1	2	2	21	voiceless	back	fricative	voiceless	back	fricative	1	1	1
SH	S	16	24	USU1.WAV	0	1	4	19	voiceless	middle	fricative	voiceless	back	fricative	1	0	1
SH	S	14	36	USU1.WAV	0	1	5	18	voiceless	middle	fricative	voiceless	back	fricative	1	0	1
SH	SH	4	20	ASHA1.WAV	1	1	2	19	voiceless	back	fricative	voiceless	back	fricative	1	1	1
SH	L	16	10	ULU1.WAV	0	3	2	21	voiced	middle	approximant	voiceless	back	fricative	0	0	0
SH	SH	13	35	USHU1.WAV	1	1	4	20	voiceless	back	fricative	voiceless	back	fricative	1	1	1
SH	SH	4	12	ASHA1.WAV	1	1	3	19	voiceless	back	fricative	voiceless	back	fricative	1	1	1
SH	TH	3	7	UTHU1.WAV	0	3	5	22	voiceless	front	fricative	voiceless	back	fricative	1	0	1
SH	S	12	14	USU1.WAV	0	3	3	20	voiceless	middle	fricative	voiceless	back	fricative	1	0	1
SH	S	18	46	USU1.WAV	0	3	4	22	voiceless	middle	fricative	voiceless	back	fricative	1	0	1
SH	TH	12	11	UTHU1.WAV	0	3	4	20	voiceless	front	fricative	voiceless	back	fricative	1	0	1
SH	W	16	3	UWU1.WAV	0	3	3	21	voiced	front	approximant	voiceless	back	fricative	0	0	0
SH	SH	18	10	ASHA1.WAV	1	3	3	22	voiceless	back	fricative	voiceless	back	fricative	1	1	1
SH	SH	17	42	ASHA1.WAV	1	3	2	21	voiceless	back	fricative	voiceless	back	fricative	1	1	1
SH	TH	10	29	ITHI1.WAV	0	3	4	19	voiceless	front	fricative	voiceless	back	fricative	1	0	1
SH	SH	7	38	USHU1.WAV	1	3	3	33	voiceless	back	fricative	voiceless	back	fricative	1	1	1
SH	TH	8	5	UTHU1.WAV	0	1	4	22	voiceless	front	fricative	voiceless	back	fricative	1	0	1
SH	S	11	36	USU1.WAV	0	2	3	19	voiceless	middle	fricative	voiceless	back	fricative	1	0	1
SH	TH	18	54	UTHU1.WAV	0	2	4	20	voiceless	front	fricative	voiceless	back	fricative	1	0	1
SH	SH	10	49	USHU1.WAV	1	3	4	19	voiceless	back	fricative	voiceless	back	fricative	1	1	1
SH	SH	16	57	ASHA1.WAV	1	2	3	18	voiceless	back	fricative	voiceless	back	fricative	1	1	1
SH	SH	1	25	ASHA1.WAV	1	2	4	21	voiceless	back	fricative	voiceless	back	fricative	1	1	1
SH	SH	4	9	USHU1.WAV	1	1	3	19	voiceless	back	fricative	voiceless	back	fricative	1	1	1
SH	SH	13	11	ISHI1.WAV	1	1	2	20	voiceless	back	fricative	voiceless	back	fricative	1	1	1
SH	SH	8	53	ASHA1.WAV	1	1	3	22	voiceless	back	fricative	voiceless	back	fricative	1	1	1
SH	TH	14	44	UTHU1.WAV	0	1	2	18	voiceless	front	fricative	voiceless	back	fricative	1	0	1
SH	SH	3	10	ISHI1.WAV	1	1	3	22	voiceless	back	fricative	voiceless	back	fricative	1	1	1
SH	S	11	40	USU1.WAV	0	3	2	19	voiceless	middle	fricative	voiceless	back	fricative	1	0	1
SH	S	13	5	USU1.WAV	0	1	4	20	voiceless	middle	fricative	voiceless	back	fricative	1	0	1
SH	SH	17	42	ISHI1.WAV	1	1	4	23	voiceless	back	fricative	voiceless	back	fricative	1	1	1
SH	SH	2	23	ISHI1.WAV	1	1	5	20	voiceless	back	fricative	voiceless	back	fricative	1	1	1
SH	S	7	40	USU1.WAV	0	2	2	18	voiceless	middle	fricative	voiceless	back	fricative	1	0	1
SH	TH	10	43	UTHU1.WAV	0	2	2	19	voiceless	front	fricative	voiceless	back	fricative	1	0	1
SH	SH	8	17	USHU1.WAV	1	2	4	18	voiceless	back	fricative	voiceless	back	fricative	1	1	1
SH	S	9	46	USU1.WAV	0	2	4	21	voiceless	middle	fricative	voiceless	back	fricative	1	0	1
SH	SH	14	16	ASHA1.WAV	1	3	5	24	voiceless	back	fricative	voiceless	back	fricative	1	1	1
SH	SH	1	25	ASHA1.WAV	1	2	5	21	voiceless	back	fricative	voiceless	back	fricative	1	1	1
SH	TH	2	13	UTHU1.WAV	0	1	2	20	voiceless	front	fricative	voiceless	back	fricative	1	0	1
D	D	7	26	ADA1.WAV	1	2	2	18	voiced	middle	plosive	voiced	middle	plosive	1	1	1
D	D	4	60	UDU1.WAV	1	2	3	31	voiced	middle	plosive	voiced	middle	plosive	1	1	1
D	G	11	4	UGU1.WAV	0	3	5	19	voiced	back	plosive	voiced	middle	plosive	1	0	1
D	D	18	17	UDU1.WAV	1	1	4	30	voiced	middle	plosive	voiced	middle	plosive	1	1	1
D	D	10	52	IDI1.WAV	1	3	3	19	voiced	middle	plosive	voiced	middle	plosive	1	1	1
D	D	7	35	IDI1.WAV	1	2	5	18	voiced	middle	plosive	voiced	middle	plosive	1	1	1
D	D	1	44	IDI1.WAV	1	2	3	21	voiced	middle	plosive	voiced	middle	plosive	1	1	1
D	D	6	14	UDU1.WAV	1	1	4	36	voiced	middle	plosive	voiced	middle	plosive	1	1	1
D	B	3	17	UBU1.WAV	0	1	4	22	voiced	front	plosive	voiced	middle	plosive	1	0	1
D	D	13	27	ADA1.WAV	1	2	5	21	voiced	middle	plosive	voiced	middle	plosive	1	1	1
D	L	15	41	ILI1.WAV	0	3	2	18	voiced	middle	approximant	voiced	middle	plosive	0	1	1
D	D	9	20	UDU1.WAV	1	2	3	21	voiced	middle	plosive	voiced	middle	plosive	1	1	1
D	G	17	18	IGI1.WAV	0	3	5	21	voiced	back	plosive	voiced	middle	plosive	1	0	1
D	F	3	26	IFI1.WAV	0	3	3	22	voiceless	front	fricative	voiced	middle	plosive	0	0	0
D	SH	13	2	ASHA1.WAV	0	2	2	21	voiceless	back	fricative	voiced	middle	plosive	0	0	0
D	D	17	20	IDI1.WAV	1	2	5	21	voiced	middle	plosive	voiced	middle	plosive	1	1	1
D	D	1	9	ADA1.WAV	1	1	3	30	voiced	middle	plosive	voiced	middle	plosive	1	1	1
D	T	4	11	UTU1.WAV	0	1	3	19	voiceless	middle	plosive	voiced	middle	plosive	1	1	0
D	G	2	34	IGI1.WAV	0	1	5	20	voiced	back	plosive	voiced	middle	plosive	1	0	1
D	D	6	36	IDI1.WAV	1	3	3	20	voiced	middle	plosive	voiced	middle	plosive	1	1	1
D	G	1	11	IGI1.WAV	0	2	2	21	voiced	back	plosive	voiced	middle	plosive	1	0	1
D	G	4	39	UGU1.WAV	0	1	5	19	voiced	back	plosive	voiced	middle	plosive	1	0	1
D	D	5	59	IDI1.WAV	1	2	5	18	voiced	middle	plosive	voiced	middle	plosive	1	1	1
D	G	17	26	IGI1.WAV	0	2	4	21	voiced	back	plosive	voiced	middle	plosive	1	0	1
D	G	16	11	IGI1.WAV	0	2	4	18	voiced	back	plosive	voiced	middle	plosive	1	0	1
D	D	16	36	ADA1.WAV	1	1	3	19	voiced	middle	plosive	voiced	middle	plosive	1	1	1
D	K	4	13	UKU1.WAV	0	1	3	19	voiceless	back	plosive	voiced	middle	plosive	1	0	0
D	D	12	46	IDI1.WAV	1	2	3	23	voiced	middle	plosive	voiced	middle	plosive	1	1	1
D	D	6	7	UDU1.WAV	1	2	5	39	voiced	middle	plosive	voiced	middle	plosive	1	1	1
D	D	10	45	IDI1.WAV	1	2	5	19	voiced	middle	plosive	voiced	middle	plosive	1	1	1
D	D	10	16	UDU1.WAV	1	3	5	19	voiced	middle	plosive	voiced	middle	plosive	1	1	1
D	D	3	48	ADA1.WAV	1	1	4	22	voiced	middle	plosive	voiced	middle	plosive	1	1	1
D	D	14	7	IDI1.WAV	1	1	3	18	voiced	middle	plosive	voiced	middle	plosive	1	1	1
D	G	7	53	AGA1.WAV	0	1	3	22	voiced	back	plosive	voiced	middle	plosive	1	0	1
D	D	18	45	IDI1.WAV	1	1	4	30	voiced	middle	plosive	voiced	middle	plosive	1	1	1
D	G	2	36	IGI1.WAV	0	1	4	20	voiced	back	plosive	voiced	middle	plosive	1	0	1
D	G	3	18	AGA1.WAV	0	1	2	22	voiced	back	plosive	voiced	middle	plosive	1	0	1
D	G	12	6	IGI1.WAV	0	3	5	20	voiced	back	plosive	voiced	middle	plosive	1	0	1
D	D	12	19	ADA1.WAV	1	3	3	20	voiced	middle	plosive	voiced	middle	plosive	1	1	1
D	S	4	13	ISI1.WAV	0	1	2	19	voiceless	middle	fricative	voiced	middle	plosive	0	1	0
D	D	10	55	ADA1.WAV	1	1	4	33	voiced	middle	plosive	voiced	middle	plosive	1	1	1
D	D	1	38	IDI1.WAV	1	3	5	20	voiced	middle	plosive	voiced	middle	plosive	1	1	1
D	G	13	59	IGI1.WAV	0	1	5	20	voiced	back	plosive	voiced	middle	plosive	1	0	1
D	D	3	48	IDI1.WAV	1	1	2	22	voiced	middle	plosive	voiced	middle	plosive	1	1	1
D	D	12	46	IDI1.WAV	1	3	5	20	voiced	middle	plosive	voiced	middle	plosive	1	1	1
D	D	15	55	IDI1.WAV	1	2	5	19	voiced	middle	plosive	voiced	middle	plosive	1	1	1
D	D	11	55	ADA1.WAV	1	3	5	19	voiced	middle	plosive	voiced	middle	plosive	1	1	1
D	D	16	19	UDU1.WAV	1	3	4	21	voiced	middle	plosive	voiced	middle	plosive	1	1	1
D	D	18	28	ADA1.WAV	1	2	3	20	voiced	middle	plosive	voiced	middle	plosive	1	1	1
D	D	10	46	IDI1.WAV	1	2	3	19	voiced	middle	plosive	voiced	middle	plosive	1	1	1
D	D	5	42	IDI1.WAV	1	2	4	18	voiced	middle	plosive	voiced	middle	plosive	1	1	1
D	G	3	58	AGA1.WAV	0	1	5	22	voiced	back	plosive	voiced	middle	plosive	1	0	1
D	D	10	29	ADA1.WAV	1	1	2	33	voiced	middle	plosive	voiced	middle	plosive	1	1	1
D	D	13	42	ADA1.WAV	1	3	4	20	voiced	middle	plosive	voiced	middle	plosive	1	1	1
D	G	12	22	AGA1.WAV	0	3	3	20	voiced	back	plosive	voiced	middle	plosive	1	0	1
D	D	7	48	IDI1.WAV	1	1	2	22	voiced	middle	plosive	voiced	middle	plosive	1	1	1
D	G	12	2	IGI1.WAV	0	2	4	23	voiced	back	plosive	voiced	middle	plosive	1	0	1
D	D	2	49	IDI1.WAV	1	3	4	27	voiced	middle	plosive	voiced	middle	plosive	1	1	1
D	G	4	48	IGI1.WAV	0	1	3	19	voiced	back	plosive	voiced	middle	plosive	1	0	1
D	D	6	46	IDI1.WAV	1	1	5	36	voiced	middle	plosive	voiced	middle	plosive	1	1	1
D	D	2	9	ADA1.WAV	1	3	3	27	voiced	middle	plosive	voiced	middle	plosive	1	1	1
D	D	3	29	IDI1.WAV	1	1	4	22	voiced	middle	plosive	voiced	middle	plosive	1	1	1
D	D	9	2	UDU1.WAV	1	2	5	21	voiced	middle	plosive	voiced	middle	plosive	1	1	1
D	J	17	38	UJU1.WAV	0	3	2	21	voiced	back	plosive	voiced	middle	plosive	1	0	1
D	B	4	54	UBU1.WAV	0	1	5	19	voiced	front	plosive	voiced	middle	plosive	1	0	1
D	D	1	30	ADA1.WAV	1	3	5	20	voiced	middle	plosive	voiced	middle	plosive	1	1	1
D	D	9	21	UDU1.WAV	1	2	2	21	voiced	middle	plosive	voiced	middle	plosive	1	1	1
D	D	18	28	UDU1.WAV	1	2	5	20	voiced	middle	plosive	voiced	middle	plosive	1	1	1
D	D	7	41	ADA1.WAV	1	3	3	33	voiced	middle	plosive	voiced	middle	plosive	1	1	1
D	D	12	10	ADA1.WAV	1	2	4	23	voiced	middle	plosive	voiced	middle	plosive	1	1	1
D	D	15	22	ADA1.WAV	1	2	5	19	voiced	middle	plosive	voiced	middle	plosive	1	1	1
D	D	11	41	ADA1.WAV	1	3	2	19	voiced	middle	plosive	voiced	middle	plosive	1	1	1
D	G	2	28	AGA1.WAV	0	1	4	20	voiced	back	plosive	voiced	middle	plosive	1	0	1
D	G	7	30	IGI1.WAV	0	1	3	22	voiced	back	plosive	voiced	middle	plosive	1	0	1
D	D	16	23	IDI1.WAV	1	2	4	18	voiced	middle	plosive	voiced	middle	plosive	1	1	1
D	D	1	48	ADA1.WAV	1	3	4	20	voiced	middle	plosive	voiced	middle	plosive	1	1	1
D	D	9	58	UDU1.WAV	1	1	4	19	voiced	middle	plosive	voiced	middle	plosive	1	1	1
D	G	3	58	IGI1.WAV	0	2	4	19	voiced	back	plosive	voiced	middle	plosive	1	0	1
D	D	5	52	UDU1.WAV	1	1	4	25	voiced	middle	plosive	voiced	middle	plosive	1	1	1
D	Y	6	32	UYU1.WAV	0	3	5	20	voiced	back	approximant	voiced	middle	plosive	0	0	1
D	D	9	41	ADA1.WAV	1	2	4	21	voiced	middle	plosive	voiced	middle	plosive	1	1	1
D	G	9	16	UGU1.WAV	0	2	3	21	voiced	back	plosive	voiced	middle	plosive	1	0	1
D	D	10	18	UDU1.WAV	1	3	4	19	voiced	middle	plosive	voiced	middle	plosive	1	1	1
D	G	14	21	IGI1.WAV	0	2	4	18	voiced	back	plosive	voiced	middle	plosive	1	0	1
D	M	13	1	UMU1.WAV	0	2	2	21	voiced	front	nasal	voiced	middle	plosive	0	0	1
D	D	14	54	IDI1.WAV	1	2	2	18	voiced	middle	plosive	voiced	middle	plosive	1	1	1
D	D	18	9	ADA1.WAV	1	2	5	20	voiced	middle	plosive	voiced	middle	plosive	1	1	1
D	D	8	54	ADA1.WAV	1	3	5	20	voiced	middle	plosive	voiced	middle	plosive	1	1	1
D	G	18	17	AGA1.WAV	0	2	4	20	voiced	back	plosive	voiced	middle	plosive	1	0	1
D	G	18	9	AGA1.WAV	0	3	5	22	voiced	back	plosive	voiced	middle	plosive	1	0	1
D	D	2	41	UDU1.WAV	1	1	3	20	voiced	middle	plosive	voiced	middle	plosive	1	1	1
D	D	13	10	UDU1.WAV	1	2	3	21	voiced	middle	plosive	voiced	middle	plosive	1	1	1
D	D	13	37	IDI1.WAV	1	2	3	21	voiced	middle	plosive	voiced	middle	plosive	1	1	1
D	D	13	42	ADA1.WAV	1	3	2	20	voiced	middle	plosive	voiced	middle	plosive	1	1	1
D	P	4	6	IPI1.WAV	0	1	2	19	voiceless	front	plosive	voiced	middle	plosive	1	0	0
D	D	11	25	UDU1.WAV	1	2	5	19	voiced	middle	plosive	voiced	middle	plosive	1	1	1
D	T	1	38	ITI1.WAV	0	1	4	30	voiceless	middle	plosive	voiced	middle	plosive	1	1	0
D	D	8	30	IDI1.WAV	1	2	4	18	voiced	middle	plosive	voiced	middle	plosive	1	1	1
D	D	11	17	UDU1.WAV	1	3	2	19	voiced	middle	plosive	voiced	middle	plosive	1	1	1
D	G	18	35	IGI1.WAV	0	3	2	22	voiced	back	plosive	voiced	middle	plosive	1	0	1
D	CH	15	24	UCHU1.WAV	0	3	2	18	voiceless	back	plosive	voiced	middle	plosive	1	0	0
D	G	1	36	IGI1.WAV	0	1	3	30	voiced	back	plosive	voiced	middle	plosive	1	0	1
D	D	3	19	ADA1.WAV	1	1	2	22	voiced	middle	plosive	voiced	middle	plosive	1	1	1
D	D	12	43	UDU1.WAV	1	1	5	19	voiced	middle	plosive	voiced	middle	plosive	1	1	1
D	G	10	9	AGA1.WAV	0	1	2	33	voiced	back	plosive	voiced	middle	plosive	1	0	1
D	D	1	31	UDU1.WAV	1	2	2	21	voiced	middle	plosive	voiced	middle	plosive	1	1	1
D	D	3	51	UDU1.WAV	1	1	2	22	voiced	middle	plosive	voiced	middle	plosive	1	1	1
D	D	10	44	UDU1.WAV	1	1	3	33	voiced	middle	plosive	voiced	middle	plosive	1	1	1
D	D	1	41	UDU1.WAV	1	2	3	21	voiced	middle	plosive	voiced	middle	plosive	1	1	1
D	D	7	22	ADA1.WAV	1	1	3	22	voiced	middle	plosive	voiced	middle	plosive	1	1	1
D	D	16	35	UDU1.WAV	1	1	4	19	voiced	middle	plosive	voiced	middle	plosive	1	1	1
D	G	10	21	IGI1.WAV	0	3	4	19	voiced	back	plosive	voiced	middle	plosive	1	0	1
D	D	15	18	ADA1.WAV	1	1	5	18	voiced	middle	plosive	voiced	middle	plosive	1	1	1
D	G	10	60	UGU1.WAV	0	1	4	33	voiced	back	plosive	voiced	middle	plosive	1	0	1
D	G	18	56	IGI1.WAV	0	2	5	20	voiced	back	plosive	voiced	middle	plosive	1	0	1
D	D	13	6	UDU1.WAV	1	1	3	20	voiced	middle	plosive	voiced	middle	plosive	1	1	1
D	G	3	38	UGU1.WAV	0	2	3	19	voiced	back	plosive	voiced	middle	plosive	1	0	1
D	D	6	44	UDU1.WAV	1	2	2	39	voiced	middle	plosive	voiced	middle	plosive	1	1	1
D	L	3	32	ILI1.WAV	0	3	3	22	voiced	middle	approximant	voiced	middle	plosive	0	1	1
D	D	6	30	IDI1.WAV	1	1	3	36	voiced	middle	plosive	voiced	middle	plosive	1	1	1
D	D	8	8	UDU1.WAV	1	3	2	20	voiced	middle	plosive	voiced	middle	plosive	1	1	1
D	G	10	8	IGI1.WAV	0	1	5	33	voiced	back	plosive	voiced	middle	plosive	1	0	1
D	D	6	58	UDU1.WAV	1	2	4	39	voiced	middle	plosive	voiced	middle	plosive	1	1	1
D	D	14	19	UDU1.WAV	1	2	4	18	voiced	middle	plosive	voiced	middle	plosive	1	1	1
D	D	1	43	UDU1.WAV	1	2	5	21	voiced	middle	plosive	voiced	middle	plosive	1	1	1
D	G	3	6	IGI1.WAV	0	2	5	19	voiced	back	plosive	voiced	middle	plosive	1	0	1
D	D	7	19	IDI1.WAV	1	1	4	22	voiced	middle	plosive	voiced	middle	plosive	1	1	1
D	G	7	32	IGI1.WAV	0	2	4	18	voiced	back	plosive	voiced	middle	plosive	1	0	1
D	B	3	46	UBU1.WAV	0	2	3	19	voiced	front	plosive	voiced	middle	plosive	1	0	1
D	D	8	30	ADA1.WAV	1	1	5	22	voiced	middle	plosive	voiced	middle	plosive	1	1	1
D	D	18	20	IDI1.WAV	1	1	2	30	voiced	middle	plosive	voiced	middle	plosive	1	1	1
D	D	8	3	UDU1.WAV	1	3	4	20	voiced	middle	plosive	voiced	middle	plosive	1	1	1
D	G	17	34	IGI1.WAV	0	3	4	21	voiced	back	plosive	voiced	middle	plosive	1	0	1
D	D	8	22	UDU1.WAV	1	2	4	18	voiced	middle	plosive	voiced	middle	plosive	1	1	1
D	G	8	46	UGU1.WAV	0	3	4	20	voiced	back	plosive	voiced	middle	plosive	1	0	1
D	D	5	16	ADA1.WAV	1	3	2	30	voiced	middle	plosive	voiced	middle	plosive	1	1	1
D	G	3	46	IGI1.WAV	0	1	5	22	voiced	back	plosive	voiced	middle	plosive	1	0	1
D	D	13	23	ADA1.WAV	1	1	4	20	voiced	middle	plosive	voiced	middle	plosive	1	1	1
D	G	13	20	IGI1.WAV	0	1	4	20	voiced	back	plosive	voiced	middle	plosive	1	0	1
D	D	5	50	UDU1.WAV	1	2	4	18	voiced	middle	plosive	voiced	middle	plosive	1	1	1
D	D	18	1	UDU1.WAV	1	3	4	22	voiced	middle	plosive	voiced	middle	plosive	1	1	1
D	SH	1	18	ISHI1.WAV	0	1	2	30	voiceless	back	fricative	voiced	middle	plosive	0	0	0
D	D	16	5	ADA1.WAV	1	1	5	19	voiced	middle	plosive	voiced	middle	plosive	1	1	1
D	G	2	60	AGA1.WAV	0	2	5	38	voiced	back	plosive	voiced	middle	plosive	1	0	1
D	D	9	52	UDU1.WAV	1	3	5	20	voiced	middle	plosive	voiced	middle	plosive	1	1	1
D	G	18	5	IGI1.WAV	0	2	3	20	voiced	back	plosive	voiced	middle	plosive	1	0	1
D	D	18	18	IDI1.WAV	1	3	5	22	voiced	middle	plosive	voiced	middle	plosive	1	1	1
D	D	13	6	UDU1.WAV	1	3	5	20	voiced	middle	plosive	voiced	middle	plosive	1	1	1
D	D	9	11	UDU1.WAV	1	1	2	19	voiced	middle	plosive	voiced	middle	plosive	1	1	1
D	G	14	31	IGI1.WAV	0	2	2	18	voiced	back	plosive	voiced	middle	plosive	1	0	1
D	D	5	10	ADA1.WAV	1	2	5	18	voiced	middle	plosive	voiced	middle	plosive	1	1	1
D	R	9	11	IRI1.WAV	0	3	2	20	voiced	middle	approximant	voiced	middle	plosive	0	1	1
D	B	1	36	UBU1.WAV	0	3	4	20	voiced	front	plosive	voiced	middle	plosive	1	0	1
D	D	3	5	UDU1.WAV	1	2	4	19	voiced	middle	plosive	voiced	middle	plosive	1	1	1
D	D	3	39	UDU1.WAV	1	1	4	22	voiced	middle	plosive	voiced	middle	plosive	1	1	1
D	G	12	12	IGI1.WAV	0	3	3	20	voiced	back	plosive	voiced	middle	plosive	1	0	1
D	K	2	36	UKU1.WAV	0	1	2	20	voiceless	back	plosive	voiced	middle	plosive	1	0	0
D	D	10	15	ADA1.WAV	1	3	4	19	voiced	middle	plosive	voiced	middle	plosive	1	1	1
D	D	12	30	IDI1.WAV	1	2	4	23	voiced	middle	plosive	voiced	middle	plosive	1	1	1
D	D	12	51	UDU1.WAV	1	1	3	19	voiced	middle	plosive	voiced	middle	plosive	1	1	1
D	G	15	10	IGI1.WAV	0	3	5	18	voiced	back	plosive	voiced	middle	plosive	1	0	1
D	D	13	37	UDU1.WAV	1	2	2	21	voiced	middle	plosive	voiced	middle	plosive	1	1	1
D	D	12	44	ADA1.WAV	1	2	2	23	voiced	middle	plosive	voiced	middle	plosive	1	1	1
D	D	14	55	IDI1.WAV	1	3	5	24	voiced	middle	plosive	voiced	middle	plosive	1	1	1
D	B	11	31	ABA1.WAV	0	1	4	23	voiced	front	plosive	voiced	middle	plosive	1	0	1
D	G	11	11	AGA1.WAV	0	2	4	19	voiced	back	plosive	voiced	middle	plosive	1	0	1
D	D	14	52	ADA1.WAV	1	3	5	24	voiced	middle	plosive	voiced	middle	plosive	1	1	1
D	D	2	43	UDU1.WAV	1	3	5	27	voiced	middle	plosive	voiced	middle	plosive	1	1	1
D	G	14	19	IGI1.WAV	0	2	5	18	voiced	back	plosive	voiced	middle	plosive	1	0	1
D	G	1	56	IGI1.WAV	0	1	4	30	voiced	back	plosive	voiced	middle	plosive	1	0	1
D	D	5	54	UDU1.WAV	1	2	5	18	voiced	middle	plosive	voiced	middle	plosive	1	1	1
D	D	9	16	UDU1.WAV	1	1	3	19	voiced	middle	plosive	voiced	middle	plosive	1	1	1
D	G	5	7	IGI1.WAV	0	1	3	25	voiced	back	plosive	voiced	middle	plosive	1	0	1
D	G	3	18	UGU1.WAV	0	1	4	22	voiced	back	plosive	voiced	middle	plosive	1	0	1
D	D	7	34	ADA1.WAV	1	2	3	18	voiced	middle	plosive	voiced	middle	plosive	1	1	1
D	D	6	53	IDI1.WAV	1	2	4	39	voiced	middle	plosive	voiced	middle	plosive	1	1	1
D	D	9	29	UDU1.WAV	1	2	4	21	voiced	middle	plosive	voiced	middle	plosive	1	1	1
D	P	1	27	UPU1.WAV	0	1	2	30	voiceless	front	plosive	voiced	middle	plosive	1	0	0
D	D	10	49	ADA1.WAV	1	2	5	19	voiced	middle	plosive	voiced	middle	plosive	1	1	1
D	D	2	32	IDI1.WAV	1	1	4	20	voiced	middle	plosive	voiced	middle	plosive	1	1	1
D	D	4	21	UDU1.WAV	1	1	3	19	voiced	middle	plosive	voiced	middle	plosive	1	1	1
D	D	5	32	UDU1.WAV	1	1	2	25	voiced	middle	plosive	voiced	middle	plosive	1	1	1
D	D	16	17	ADA1.WAV	1	2	4	18	voiced	middle	plosive	voiced	middle	plosive	1	1	1
D	D	6	30	IDI1.WAV	1	2	3	39	voiced	middle	plosive	voiced	middle	plosive	1	1	1
D	B	18	12	UBU1.WAV	0	2	4	20	voiced	front	plosive	voiced	middle	plosive	1	0	1
D	D	15	47	IDI1.WAV	1	3	2	18	voiced	middle	plosive	voiced	middle	plosive	1	1	1
D	D	11	48	IDI1.WAV	1	2	2	19	voiced	middle	plosive	voiced	middle	plosive	1	1	1
D	D	18	25	UDU1.WAV	1	1	5	30	voiced	middle	plosive	voiced	middle	plosive	1	1	1
D	D	12	47	UDU1.WAV	1	1	4	19	voiced	middle	plosive	voiced	middle	plosive	1	1	1
D	D	1	44	IDI1.WAV	1	3	3	20	voiced	middle	plosive	voiced	middle	plosive	1	1	1
D	B	3	9	IBI1.WAV	0	2	4	19	voiced	front	plosive	voiced	middle	plosive	1	0	1
D	D	3	51	UDU1.WAV	1	1	5	22	voiced	middle	plosive	voiced	middle	plosive	1	1	1
D	D	12	11	IDI1.WAV	1	3	2	20	voiced	middle	plosive	voiced	middle	plosive	1	1	1
D	D	10	41	UDU1.WAV	1	3	3	19	voiced	middle	plosive	voiced	middle	plosive	1	1	1
D	D	13	31	UDU1.WAV	1	1	4	20	voiced	middle	plosive	voiced	middle	plosive	1	1	1
D	D	15	40	ADA1.WAV	1	3	4	18	voiced	middle	plosive	voiced	middle	plosive	1	1	1
D	G	15	32	IGI1.WAV	0	2	4	19	voiced	back	plosive	voiced	middle	plosive	1	0	1
D	D	5	7	IDI1.WAV	1	2	3	18	voiced	middle	plosive	voiced	middle	plosive	1	1	1
D	D	6	5	IDI1.WAV	1	1	4	36	voiced	middle	plosive	voiced	middle	plosive	1	1	1
D	D	9	33	UDU1.WAV	1	3	2	20	voiced	middle	plosive	voiced	middle	plosive	1	1	1
D	G	12	34	IGI1.WAV	0	1	2	19	voiced	back	plosive	voiced	middle	plosive	1	0	1
D	D	16	17	ADA1.WAV	1	3	5	21	voiced	middle	plosive	voiced	middle	plosive	1	1	1
D	D	2	43	UDU1.WAV	1	3	4	27	voiced	middle	plosive	voiced	middle	plosive	1	1	1
D	D	7	23	UDU1.WAV	1	3	4	33	voiced	middle	plosive	voiced	middle	plosive	1	1	1
D	G	14	22	IGI1.WAV	0	1	3	18	voiced	back	plosive	voiced	middle	plosive	1	0	1
D	D	18	3	UDU1.WAV	1	2	2	20	voiced	middle	plosive	voiced	middle	plosive	1	1	1
D	D	9	19	ADA1.WAV	1	1	5	19	voiced	middle	plosive	voiced	middle	plosive	1	1	1
D	D	2	6	ADA1.WAV	1	2	4	38	voiced	middle	plosive	voiced	middle	plosive	1	1	1
D	D	6	60	ADA1.WAV	1	3	2	20	voiced	middle	plosive	voiced	middle	plosive	1	1	1
D	N	3	26	INI1.WAV	0	2	2	19	voiced	middle	nasal	voiced	middle	plosive	0	1	1
D	G	13	24	AGA1.WAV	0	1	5	20	voiced	back	plosive	voiced	middle	plosive	1	0	1
D	G	10	36	IGI1.WAV	0	1	2	33	voiced	back	plosive	voiced	middle	plosive	1	0	1
D	D	5	3	UDU1.WAV	1	1	3	25	voiced	middle	plosive	voiced	middle	plosive	1	1	1
D	G	12	49	IGI1.WAV	0	3	4	20	voiced	back	plosive	voiced	middle	plosive	1	0	1
D	D	10	52	ADA1.WAV	1	3	5	19	voiced	middle	plosive	voiced	middle	plosive	1	1	1
D	D	13	35	IDI1.WAV	1	2	5	21	voiced	middle	plosive	voiced	middle	plosive	1	1	1
D	D	1	49	IDI1.WAV	1	2	4	21	voiced	middle	plosive	voiced	middle	plosive	1	1	1
D	D	18	40	ADA1.WAV	1	1	3	30	voiced	middle	plosive	voiced	middle	plosive	1	1	1
D	D	15	51	UDU1.WAV	1	1	4	18	voiced	middle	plosive	voiced	middle	plosive	1	1	1
D	D	15	13	UDU1.WAV	1	2	3	19	voiced	middle	plosive	voiced	middle	plosive	1	1	1
D	D	10	6	UDU1.WAV	1	1	2	33	voiced	middle	plosive	voiced	middle	plosive	1	1	1
D	D	16	49	IDI1.WAV	1	1	5	19	voiced	middle	plosive	voiced	middle	plosive	1	1	1
D	D	18	60	IDI1.WAV	1	2	2	20	voiced	middle	plosive	voiced	middle	plosive	1	1	1
D	B	1	26	UBU1.WAV	0	2	2	21	voiced	front	plosive	voiced	middle	plosive	1	0	1
D	D	5	28	UDU1.WAV	1	2	2	18	voiced	middle	plosive	voiced	middle	plosive	1	1	1
D	G	5	7	IGI1.WAV	0	2	4	18	voiced	back	plosive	voiced	middle	plosive	1	0	1
D	D	7	32	IDI1.WAV	1	1	5	22	voiced	middle	plosive	voiced	middle	plosive	1	1	1
D	G	11	18	UGU1.WAV	0	2	4	19	voiced	back	plosive	voiced	middle	plosive	1	0	1
D	D	3	48	IDI1.WAV	1	2	4	19	voiced	middle	plosive	voiced	middle	plosive	1	1	1
D	G	13	29	IGI1.WAV	0	3	4	20	voiced	back	plosive	voiced	middle	plosive	1	0	1
D	D	14	39	IDI1.WAV	1	3	4	24	voiced	middle	plosive	voiced	middle	plosive	1	1	1
D	F	11	55	IFI1.WAV	0	2	3	19	voiceless	front	fricative	voiced	middle	plosive	0	0	0
D	D	15	45	IDI1.WAV	1	2	4	19	voiced	middle	plosive	voiced	middle	plosive	1	1	1
D	P	11	56	APA1.WAV	0	1	4	23	voiceless	front	plosive	voiced	middle	plosive	1	0	0
D	D	8	33	UDU1.WAV	1	1	2	22	voiced	middle	plosive	voiced	middle	plosive	1	1	1
D	G	1	44	IGI1.WAV	0	3	4	20	voiced	back	plosive	voiced	middle	plosive	1	0	1
D	D	15	20	IDI1.WAV	1	1	5	18	voiced	middle	plosive	voiced	middle	plosive	1	1	1
D	D	9	5	IDI1.WAV	1	2	5	21	voiced	middle	plosive	voiced	middle	plosive	1	1	1
D	D	13	19	ADA1.WAV	1	1	2	20	voiced	middle	plosive	voiced	middle	plosive	1	1	1
D	D	11	2	ADA1.WAV	1	2	4	19	voiced	middle	plosive	voiced	middle	plosive	1	1	1
D	Y	11	7	IYI1.WAV	0	3	2	19	voiced	back	approximant	voiced	middle	plosive	0	0	1
D	D	12	8	ADA1.WAV	1	1	5	19	voiced	middle	plosive	voiced	middle	plosive	1	1	1
D	K	6	39	UKU1.WAV	0	3	5	20	voiceless	back	plosive	voiced	middle	plosive	1	0	0
D	G	14	20	UGU1.WAV	0	2	2	18	voiced	back	plosive	voiced	middle	plosive	1	0	1
D	D	8	58	IDI1.WAV	1	3	3	20	voiced	middle	plosive	voiced	middle	plosive	1	1	1
D	M	12	12	UMU1.WAV	0	2	2	23	voiced	front	nasal	voiced	middle	plosive	0	0	1
D	G	7	53	IGI1.WAV	0	2	5	18	voiced	back	plosive	voiced	middle	plosive	1	0	1
D	D	9	13	ADA1.WAV	1	3	3	20	voiced	middle	plosive	voiced	middle	plosive	1	1	1
D	G	3	52	AGA1.WAV	0	1	4	22	voiced	back	plosive	voiced	middle	plosive	1	0	1
D	J	4	57	AJA1.WAV	0	3	4	40	voiced	back	plosive	voiced	middle	plosive	1	0	1
D	D	9	14	ADA1.WAV	1	2	2	21	voiced	middle	plosive	voiced	middle	plosive	1	1	1
D	B	14	17	UBU1.WAV	0	2	4	18	voiced	front	plosive	voiced	middle	plosive	1	0	1
D	D	4	39	IDI1.WAV	1	2	4	31	voiced	middle	plosive	voiced	middle	plosive	1	1	1
D	D	1	29	ADA1.WAV	1	2	2	21	voiced	middle	plosive	voiced	middle	plosive	1	1	1
D	D	16	36	IDI1.WAV	1	1	2	19	voiced	middle	plosive	voiced	middle	plosive	1	1	1
D	D	17	13	ADA1.WAV	1	2	4	21	voiced	middle	plosive	voiced	middle	plosive	1	1	1
D	D	16	16	IDI1.WAV	1	1	4	19	voiced	middle	plosive	voiced	middle	plosive	1	1	1
D	D	13	3	UDU1.WAV	1	3	4	20	voiced	middle	plosive	voiced	middle	plosive	1	1	1
D	D	13	46	UDU1.WAV	1	1	5	20	voiced	middle	plosive	voiced	middle	plosive	1	1	1
D	Z	1	2	IZI1.WAV	0	1	5	30	voiced	middle	fricative	voiced	middle	plosive	0	1	1
D	D	12	3	ADA1.WAV	1	1	3	19	voiced	middle	plosive	voiced	middle	plosive	1	1	1
D	G	10	35	IGI1.WAV	0	1	3	33	voiced	back	plosive	voiced	middle	plosive	1	0	1
D	J	4	35	IJI1.WAV	0	2	2	31	voiced	back	plosive	voiced	middle	plosive	1	0	1
D	D	11	22	UDU1.WAV	1	2	2	19	voiced	middle	plosive	voiced	middle	plosive	1	1	1
D	D	2	8	ADA1.WAV	1	1	5	20	voiced	middle	plosive	voiced	middle	plosive	1	1	1
D	D	3	5	ADA1.WAV	1	1	3	22	voiced	middle	plosive	voiced	middle	plosive	1	1	1
D	D	11	42	IDI1.WAV	1	3	2	19	voiced	middle	plosive	voiced	middle	plosive	1	1	1
D	D	7	50	ADA1.WAV	1	1	4	22	voiced	middle	plosive	voiced	middle	plosive	1	1	1
D	D	9	53	IDI1.WAV	1	1	4	19	voiced	middle	plosive	voiced	middle	plosive	1	1	1
D	D	16	51	UDU1.WAV	1	1	5	19	voiced	middle	plosive	voiced	middle	plosive	1	1	1
D	D	5	24	ADA1.WAV	1	1	5	25	voiced	middle	plosive	voiced	middle	plosive	1	1	1
D	D	8	6	IDI1.WAV	1	2	3	18	voiced	middle	plosive	voiced	middle	plosive	1	1	1
D	T	4	32	UTU1.WAV	0	2	4	31	voiceless	middle	plosive	voiced	middle	plosive	1	1	0
D	F	1	53	IFI1.WAV	0	1	5	30	voiceless	front	fricative	voiced	middle	plosive	0	0	0
D	G	8	20	AGA1.WAV	0	3	4	20	voiced	back	plosive	voiced	middle	plosive	1	0	1
D	B	4	58	IBI1.WAV	0	2	3	31	voiced	front	plosive	voiced	middle	plosive	1	0	1
D	D	10	5	UDU1.WAV	1	1	5	33	voiced	middle	plosive	voiced	middle	plosive	1	1	1
D	D	7	36	UDU1.WAV	1	1	5	22	voiced	middle	plosive	voiced	middle	plosive	1	1	1
D	D	11	38	UDU1.WAV	1	2	4	19	voiced	middle	plosive	voiced	middle	plosive	1	1	1
D	TH	6	14	ITHI1.WAV	0	3	4	20	voiceless	front	fricative	voiced	middle	plosive	0	0	0
D	G	2	17	UGU1.WAV	0	2	4	38	voiced	back	plosive	voiced	middle	plosive	1	0	1
D	D	18	34	ADA1.WAV	1	1	5	30	voiced	middle	plosive	voiced	middle	plosive	1	1	1
D	D	12	47	UDU1.WAV	1	2	4	23	voiced	middle	plosive	voiced	middle	plosive	1	1	1
D	D	6	37	UDU1.WAV	1	1	5	36	voiced	middle	plosive	voiced	middle	plosive	1	1	1
D	D	16	58	ADA1.WAV	1	2	5	18	voiced	middle	plosive	voiced	middle	plosive	1	1	1
D	B	18	27	UBU1.WAV	0	2	3	20	voiced	front	plosive	voiced	middle	plosive	1	0	1
D	SH	17	53	USHU1.WAV	0	3	2	21	voiceless	back	fricative	voiced	middle	plosive	0	0	0
D	B	4	32	UBU1.WAV	0	1	3	19	voiced	front	plosive	voiced	middle	plosive	1	0	1
D	G	14	30	UGU1.WAV	0	1	5	18	voiced	back	plosive	voiced	middle	plosive	1	0	1
D	D	12	60	IDI1.WAV	1	1	3	19	voiced	middle	plosive	voiced	middle	plosive	1	1	1
D	D	9	56	UDU1.WAV	1	3	3	20	voiced	middle	plosive	voiced	middle	plosive	1	1	1
D	D	6	5	UDU1.WAV	1	1	3	36	voiced	middle	plosive	voiced	middle	plosive	1	1	1
D	M	14	5	IMI1.WAV	0	1	2	18	voiced	front	nasal	voiced	middle	plosive	0	0	1
D	D	7	24	ADA1.WAV	1	1	2	22	voiced	middle	plosive	voiced	middle	plosive	1	1	1
D	B	12	50	UBU1.WAV	0	2	3	23	voiced	front	plosive	voiced	middle	plosive	1	0	1
D	D	13	5	IDI1.WAV	1	1	3	20	voiced	middle	plosive	voiced	middle	plosive	1	1	1
D	D	3	43	UDU1.WAV	1	3	5	22	voiced	middle	plosive	voiced	middle	plosive	1	1	1
D	D	5	60	IDI1.WAV	1	3	5	30	voiced	middle	plosive	voiced	middle	plosive	1	1	1
D	D	8	20	UDU1.WAV	1	3	5	20	voiced	middle	plosive	voiced	middle	plosive	1	1	1
D	G	6	52	IGI1.WAV	0	1	3	36	voiced	back	plosive	voiced	middle	plosive	1	0	1
D	D	5	54	ADA1.WAV	1	3	3	30	voiced	middle	plosive	voiced	middle	plosive	1	1	1
D	G	1	43	UGU1.WAV	0	3	3	20	voiced	back	plosive	voiced	middle	plosive	1	0	1
D	T	15	21	ATA1.WAV	0	1	4	18	voiceless	middle	plosive	voiced	middle	plosive	1	1	0
D	D	9	5	ADA1.WAV	1	1	2	19	voiced	middle	plosive	voiced	middle	plosive	1	1	1
D	D	10	18	ADA1.WAV	1	2	2	19	voiced	middle	plosive	voiced	middle	plosive	1	1	1
D	G	11	39	IGI1.WAV	0	3	5	19	voiced	back	plosive	voiced	middle	plosive	1	0	1
D	J	1	4	IJI1.WAV	0	1	3	30	voiced	back	plosive	voiced	middle	plosive	1	0	1
D	G	18	27	IGI1.WAV	0	2	4	20	voiced	back	plosive	voiced	middle	plosive	1	0	1
D	G	13	17	UGU1.WAV	0	1	2	20	voiced	back	plosive	voiced	middle	plosive	1	0	1
D	T	2	23	ATA1.WAV	0	2	5	38	voiceless	middle	plosive	voiced	middle	plosive	1	1	0
D	G	8	20	UGU1.WAV	0	2	4	18	voiced	back	plosive	voiced	middle	plosive	1	0	1
D	J	6	8	UJU1.WAV	0	3	2	20	voiced	back	plosive	voiced	middle	plosive	1	0	1
D	G	16	5	IGI1.WAV	0	2	3	18	voiced	back	plosive	voiced	middle	plosive	1	0	1
D	D	8	43	ADA1.WAV	1	3	3	20	voiced	middle	plosive	voiced	middle	plosive	1	1	1
D	D	3	43	UDU1.WAV	1	3	4	22	voiced	middle	plosive	voiced	middle	plosive	1	1	1
D	F	14	57	IFI1.WAV	0	2	2	18	voiceless	front	fricative	voiced	middle	plosive	0	0	0
D	B	13	29	UBU1.WAV	0	1	2	20	voiced	front	plosive	voiced	middle	plosive	1	0	1
D	D	17	32	ADA1.WAV	1	2	2	21	voiced	middle	plosive	voiced	middle	plosive	1	1	1
D	D	15	37	UDU1.WAV	1	1	2	18	voiced	middle	plosive	voiced	middle	plosive	1	1	1
D	D	5	6	ADA1.WAV	1	1	2	25	voiced	middle	plosive	voiced	middle	plosive	1	1	1
D	G	4	54	IGI1.WAV	0	2	2	31	voiced	back	plosive	voiced	middle	plosive	1	0	1
D	G	11	24	UGU1.WAV	0	1	4	23	voiced	back	plosive	voiced	middle	plosive	1	0	1
D	G	11	36	IGI1.WAV	0	3	4	19	voiced	back	plosive	voiced	middle	plosive	1	0	1
D	J	17	39	UJU1.WAV	0	2	2	21	voiced	back	plosive	voiced	middle	plosive	1	0	1
D	D	14	40	IDI1.WAV	1	1	4	18	voiced	middle	plosive	voiced	middle	plosive	1	1	1
D	D	7	6	UDU1.WAV	1	3	5	33	voiced	middle	plosive	voiced	middle	plosive	1	1	1
D	D	3	8	ADA1.WAV	1	3	4	22	voiced	middle	plosive	voiced	middle	plosive	1	1	1
D	D	18	42	ADA1.WAV	1	2	2	20	voiced	middle	plosive	voiced	middle	plosive	1	1	1
D	D	10	55	ADA1.WAV	1	3	3	19	voiced	middle	plosive	voiced	middle	plosive	1	1	1
D	D	16	26	IDI1.WAV	1	3	3	21	voiced	middle	plosive	voiced	middle	plosive	1	1	1
D	D	5	7	ADA1.WAV	1	3	5	30	voiced	middle	plosive	voiced	middle	plosive	1	1	1
D	D	12	25	ADA1.WAV	1	3	5	20	voiced	middle	plosive	voiced	middle	plosive	1	1	1
D	D	2	44	IDI1.WAV	1	3	3	27	voiced	middle	plosive	voiced	middle	plosive	1	1	1
D	D	10	25	UDU1.WAV	1	2	3	19	voiced	middle	plosive	voiced	middle	plosive	1	1	1
D	D	9	17	ADA1.WAV	1	1	3	19	voiced	middle	plosive	voiced	middle	plosive	1	1	1
D	D	7	33	IDI1.WAV	1	3	2	33	voiced	middle	plosive	voiced	middle	plosive	1	1	1
D	D	5	1	UDU1.WAV	1	3	5	30	voiced	middle	plosive	voiced	middle	plosive	1	1	1
D	G	9	38	IGI1.WAV	0	1	4	19	voiced	back	plosive	voiced	middle	plosive	1	0	1
D	D	3	37	ADA1.WAV	1	2	2	19	voiced	middle	plosive	voiced	middle	plosive	1	1	1
D	D	15	25	UDU1.WAV	1	3	2	18	voiced	middle	plosive	voiced	middle	plosive	1	1	1
D	D	5	8	UDU1.WAV	1	1	5	25	voiced	middle	plosive	voiced	middle	plosive	1	1	1
D	J	6	12	IJI1.WAV	0	3	3	20	voiced	back	plosive	voiced	middle	plosive	1	0	1
D	D	15	38	UDU1.WAV	1	2	5	19	voiced	middle	plosive	voiced	middle	plosive	1	1	1
D	M	1	50	AMA1.WAV	0	1	4	30	voiced	front	nasal	voiced	middle	plosive	0	0	1
D	D	2	43	ADA1.WAV	1	2	3	38	voiced	middle	plosive	voiced	middle	plosive	1	1	1
D	G	18	14	IGI1.WAV	0	3	3	22	voiced	back	plosive	voiced	middle	plosive	1	0	1
D	B	3	22	IBI1.WAV	0	1	2	22	voiced	front	plosive	voiced	middle	plosive	1	0	1
D	D	6	19	ADA1.WAV	1	2	4	39	voiced	middle	plosive	voiced	middle	plosive	1	1	1
D	D	5	24	IDI1.WAV	1	1	4	25	voiced	middle	plosive	voiced	middle	plosive	1	1	1
D	P	4	34	IPI1.WAV	0	2	5	31	voiceless	front	plosive	voiced	middle	plosive	1	0	0
D	D	8	41	ADA1.WAV	1	2	3	18	voiced	middle	plosive	voiced	middle	plosive	1	1	1
D	D	2	52	IDI1.WAV	1	1	5	20	voiced	middle	plosive	voiced	middle	plosive	1	1	1
D	G	13	3	UGU1.WAV	0	1	5	20	voiced	back	plosive	voiced	middle	plosive	1	0	1
D	B	17	6	UBU1.WAV	0	3	4	21	voiced	front	plosive	voiced	middle	plosive	1	0	1
D	D	1	43	UDU1.WAV	1	2	4	21	voiced	middle	plosive	voiced	middle	plosive	1	1	1
D	M	15	52	IMI1.WAV	0	3	3	18	voiced	front	nasal	voiced	middle	plosive	0	0	1
D	D	13	33	IDI1.WAV	1	3	4	20	voiced	middle	plosive	voiced	middle	plosive	1	1	1
D	D	1	8	ADA1.WAV	1	2	4	21	voiced	middle	plosive	voiced	middle	plosive	1	1	1
D	L	5	1	ILI1.WAV	0	1	2	25	voiced	middle	approximant	voiced	middle	plosive	0	1	1
D	D	11	59	IDI1.WAV	1	2	5	19	voiced	middle	plosive	voiced	middle	plosive	1	1	1
D	D	7	49	UDU1.WAV	1	3	2	33	voiced	middle	plosive	voiced	middle	plosive	1	1	1
D	SH	4	39	USHU1.WAV	0	2	5	31	voiceless	back	fricative	voiced	middle	plosive	0	0	0
D	G	5	29	IGI1.WAV	0	3	5	30	voiced	back	plosive	voiced	middle	plosive	1	0	1
D	G	7	48	IGI1.WAV	0	2	3	18	voiced	back	plosive	voiced	middle	plosive	1	0	1
D	G	17	32	IGI1.WAV	0	3	3	21	voiced	back	plosive	voiced	middle	plosive	1	0	1
D	D	1	5	UDU1.WAV	1	3	4	20	voiced	middle	plosive	voiced	middle	plosive	1	1	1
D	G	5	41	AGA1.WAV	0	3	5	30	voiced	back	plosive	voiced	middle	plosive	1	0	1
D	P	15	42	IPI1.WAV	0	3	2	18	voiceless	front	plosive	voiced	middle	plosive	1	0	0
D	D	8	44	UDU1.WAV	1	1	3	22	voiced	middle	plosive	voiced	middle	plosive	1	1	1
D	D	11	29	UDU1.WAV	1	1	5	23	voiced	middle	plosive	voiced	middle	plosive	1	1	1
D	D	9	47	IDI1.WAV	1	2	3	21	voiced	middle	plosive	voiced	middle	plosive	1	1	1
D	D	10	42	UDU1.WAV	1	2	2	19	voiced	middle	plosive	voiced	middle	plosive	1	1	1
D	G	6	54	IGI1.WAV	0	2	5	39	voiced	back	plosive	voiced	middle	plosive	1	0	1
D	D	14	42	ADA1.WAV	1	2	3	18	voiced	middle	plosive	voiced	middle	plosive	1	1	1
D	D	11	28	UDU1.WAV	1	2	3	19	voiced	middle	plosive	voiced	middle	plosive	1	1	1
D	G	1	12	UGU1.WAV	0	3	4	20	voiced	back	plosive	voiced	middle	plosive	1	0	1
D	D	13	48	IDI1.WAV	1	3	3	20	voiced	middle	plosive	voiced	middle	plosive	1	1	1
D	D	8	37	IDI1.WAV	1	3	2	20	voiced	middle	plosive	voiced	middle	plosive	1	1	1
D	D	14	27	ADA1.WAV	1	1	3	18	voiced	middle	plosive	voiced	middle	plosive	1	1	1
D	TH	15	60	ATHA1.WAV	0	3	2	18	voiceless	front	fricative	voiced	middle	plosive	0	0	0
D	G	8	24	AGA1.WAV	0	3	5	20	voiced	back	plosive	voiced	middle	plosive	1	0	1
D	D	12	53	ADA1.WAV	1	1	2	19	voiced	middle	plosive	voiced	middle	plosive	1	1	1
D	G	4	57	IGI1.WAV	0	2	3	31	voiced	back	plosive	voiced	middle	plosive	1	0	1
D	D	16	10	IDI1.WAV	1	3	4	21	voiced	middle	plosive	voiced	middle	plosive	1	1	1
D	G	18	29	IGI1.WAV	0	3	4	22	voiced	back	plosive	voiced	middle	plosive	1	0	1
D	D	10	17	UDU1.WAV	1	2	5	19	voiced	middle	plosive	voiced	middle	plosive	1	1	1
D	G	17	39	UGU1.WAV	0	2	3	21	voiced	back	plosive	voiced	middle	plosive	1	0	1
D	D	13	22	UDU1.WAV	1	3	3	20	voiced	middle	plosive	voiced	middle	plosive	1	1	1
D	D	10	56	IDI1.WAV	1	2	2	19	voiced	middle	plosive	voiced	middle	plosive	1	1	1
D	G	11	28	UGU1.WAV	0	2	2	19	voiced	back	plosive	voiced	middle	plosive	1	0	1
D	D	9	7	UDU1.WAV	1	3	4	20	voiced	middle	plosive	voiced	middle	plosive	1	1	1
D	D	10	30	ADA1.WAV	1	1	5	33	voiced	middle	plosive	voiced	middle	plosive	1	1	1
D	P	4	32	IPI1.WAV	0	2	3	31	voiceless	front	plosive	voiced	middle	plosive	1	0	0
D	P	10	32	APA1.WAV	0	1	2	33	voiceless	front	plosive	voiced	middle	plosive	1	0	0
D	D	4	44	IDI1.WAV	1	1	5	19	voiced	middle	plosive	voiced	middle	plosive	1	1	1
D	D	18	56	ADA1.WAV	1	1	4	30	voiced	middle	plosive	voiced	middle	plosive	1	1	1
D	D	12	32	UDU1.WAV	1	3	2	20	voiced	middle	plosive	voiced	middle	plosive	1	1	1
D	D	9	8	ADA1.WAV	1	2	5	21	voiced	middle	plosive	voiced	middle	plosive	1	1	1
D	L	10	16	ILI1.WAV	0	1	2	33	voiced	middle	approximant	voiced	middle	plosive	0	1	1
D	D	2	8	ADA1.WAV	1	3	4	27	voiced	middle	plosive	voiced	middle	plosive	1	1	1
D	D	12	40	IDI1.WAV	1	2	2	23	voiced	middle	plosive	voiced	middle	plosive	1	1	1
D	G	1	36	IGI1.WAV	0	2	3	21	voiced	back	plosive	voiced	middle	plosive	1	0	1
D	D	5	19	ADA1.WAV	1	2	2	18	voiced	middle	plosive	voiced	middle	plosive	1	1	1
D	G	10	50	IGI1.WAV	0	3	3	19	voiced	back	plosive	voiced	middle	plosive	1	0	1
D	T	17	5	ITI1.WAV	0	1	2	23	voiceless	middle	plosive	voiced	middle	plosive	1	1	0
D	G	5	2	IGI1.WAV	0	1	5	25	voiced	back	plosive	voiced	middle	plosive	1	0	1
D	Z	6	3	UZU1.WAV	0	3	5	20	voiced	middle	fricative	voiced	middle	plosive	0	1	1
D	D	9	26	ADA1.WAV	1	3	5	20	voiced	middle	plosive	voiced	middle	plosive	1	1	1
D	D	11	28	ADA1.WAV	1	1	4	23	voiced	middle	plosive	voiced	middle	plosive	1	1	1
D	D	6	12	IDI1.WAV	1	1	2	36	voiced	middle	plosive	voiced	middle	plosive	1	1	1
D	D	12	51	UDU1.WAV	1	2	2	23	voiced	middle	plosive	voiced	middle	plosive	1	1	1
D	D	7	36	IDI1.WAV	1	2	4	18	voiced	middle	plosive	voiced	middle	plosive	1	1	1
D	D	4	23	ADA1.WAV	1	2	4	31	voiced	middle	plosive	voiced	middle	plosive	1	1	1
D	SH	5	26	ISHI1.WAV	0	3	2	30	voiceless	back	fricative	voiced	middle	plosive	0	0	0
D	D	8	21	IDI1.WAV	1	3	4	20	voiced	middle	plosive	voiced	middle	plosive	1	1	1
D	F	13	56	UFU1.WAV	0	2	4	21	voiceless	front	fricative	voiced	middle	plosive	0	0	0
D	D	18	23	ADA1.WAV	1	1	2	30	voiced	middle	plosive	voiced	middle	plosive	1	1	1
D	D	14	37	ADA1.WAV	1	3	2	24	voiced	middle	plosive	voiced	middle	plosive	1	1	1
D	D	7	57	ADA1.WAV	1	3	5	33	voiced	middle	plosive	voiced	middle	plosive	1	1	1
D	L	18	17	ILI1.WAV	0	2	2	20	voiced	middle	approximant	voiced	middle	plosive	0	1	1
D	G	17	35	IGI1.WAV	0	2	5	21	voiced	back	plosive	voiced	middle	plosive	1	0	1
D	D	1	41	UDU1.WAV	1	3	3	20	voiced	middle	plosive	voiced	middle	plosive	1	1	1
D	G	9	1	AGA1.WAV	0	1	2	19	voiced	back	plosive	voiced	middle	plosive	1	0	1
D	M	11	1	IMI1.WAV	0	2	5	19	voiced	front	nasal	voiced	middle	plosive	0	0	1
D	G	11	54	UGU1.WAV	0	3	4	19	voiced	back	plosive	voiced	middle	plosive	1	0	1
D	D	3	31	UDU1.WAV	1	3	2	22	voiced	middle	plosive	voiced	middle	plosive	1	1	1
D	B	10	39	UBU1.WAV	0	1	5	33	voiced	front	plosive	voiced	middle	plosive	1	0	1
D	G	18	32	IGI1.WAV	0	1	4	30	voiced	back	plosive	voiced	middle	plosive	1	0	1
D	D	8	14	ADA1.WAV	1	2	4	18	voiced	middle	plosive	voiced	middle	plosive	1	1	1
D	G	7	45	IGI1.WAV	0	1	4	22	voiced	back	plosive	voiced	middle	plosive	1	0	1
D	D	4	17	ADA1.WAV	1	1	5	19	voiced	middle	plosive	voiced	middle	plosive	1	1	1
D	N	1	11	UNU1.WAV	0	1	3	30	voiced	middle	nasal	voiced	middle	plosive	0	1	1
D	D	17	20	UDU1.WAV	1	2	2	21	voiced	middle	plosive	voiced	middle	plosive	1	1	1
D	G	5	40	AGA1.WAV	0	3	4	30	voiced	back	plosive	voiced	middle	plosive	1	0	1
D	L	7	5	ILI1.WAV	0	3	2	33	voiced	middle	approximant	voiced	middle	plosive	0	1	1
D	D	17	56	ADA1.WAV	1	1	5	23	voiced	middle	plosive	voiced	middle	plosive	1	1	1
D	D	4	24	UDU1.WAV	1	1	5	19	voiced	middle	plosive	voiced	middle	plosive	1	1	1
D	B	1	44	IBI1.WAV	0	2	2	21	voiced	front	plosive	voiced	middle	plosive	1	0	1
D	G	8	15	AGA1.WAV	0	1	2	22	voiced	back	plosive	voiced	middle	plosive	1	0	1
D	K	10	19	AKA1.WAV	0	1	2	33	voiceless	back	plosive	voiced	middle	plosive	1	0	0
D	D	2	51	UDU1.WAV	1	2	4	38	voiced	middle	plosive	voiced	middle	plosive	1	1	1
D	D	10	39	ADA1.WAV	1	3	2	19	voiced	middle	plosive	voiced	middle	plosive	1	1	1
D	D	14	1	ADA1.WAV	1	3	4	24	voiced	middle	plosive	voiced	middle	plosive	1	1	1
D	N	1	5	INI1.WAV	0	1	2	30	voiced	middle	nasal	voiced	middle	plosive	0	1	1
D	G	12	29	IGI1.WAV	0	2	5	23	voiced	back	plosive	voiced	middle	plosive	1	0	1
D	D	15	41	ADA1.WAV	1	1	4	18	voiced	middle	plosive	voiced	middle	plosive	1	1	1
D	G	10	54	AGA1.WAV	0	1	5	33	voiced	back	plosive	voiced	middle	plosive	1	0	1
D	D	4	11	UDU1.WAV	1	1	4	19	voiced	middle	plosive	voiced	middle	plosive	1	1	1
D	D	17	31	UDU1.WAV	1	2	3	21	voiced	middle	plosive	voiced	middle	plosive	1	1	1
D	G	11	32	UGU1.WAV	0	3	2	19	voiced	back	plosive	voiced	middle	plosive	1	0	1
D	V	17	12	UVU1.WAV	0	3	4	21	voiced	front	fricative	voiced	middle	plosive	0	0	1
D	D	8	42	IDI1.WAV	1	3	5	20	voiced	middle	plosive	voiced	middle	plosive	1	1	1
D	D	11	39	ADA1.WAV	1	1	5	23	voiced	middle	plosive	voiced	middle	plosive	1	1	1
D	D	9	44	IDI1.WAV	1	1	2	19	voiced	middle	plosive	voiced	middle	plosive	1	1	1
D	Z	2	23	IZI1.WAV	0	2	4	38	voiced	middle	fricative	voiced	middle	plosive	0	1	1
D	G	6	51	IGI1.WAV	0	2	3	39	voiced	back	plosive	voiced	middle	plosive	1	0	1
D	J	1	9	AJA1.WAV	0	1	2	30	voiced	back	plosive	voiced	middle	plosive	1	0	1
D	D	2	30	ADA1.WAV	1	2	5	38	voiced	middle	plosive	voiced	middle	plosive	1	1	1
D	D	16	32	ADA1.WAV	1	2	3	18	voiced	middle	plosive	voiced	middle	plosive	1	1	1
D	G	14	41	UGU1.WAV	0	2	3	18	voiced	back	plosive	voiced	middle	plosive	1	0	1
D	D	15	5	ADA1.WAV	1	2	3	19	voiced	middle	plosive	voiced	middle	plosive	1	1	1
D	G	3	34	UGU1.WAV	0	2	2	19	voiced	back	plosive	voiced	middle	plosive	1	0	1
D	D	10	22	ADA1.WAV	1	2	3	19	voiced	middle	plosive	voiced	middle	plosive	1	1	1
D	D	2	21	IDI1.WAV	1	2	5	38	voiced	middle	plosive	voiced	middle	plosive	1	1	1
D	D	7	3	UDU1.WAV	1	1	4	22	voiced	middle	plosive	voiced	middle	plosive	1	1	1
D	D	12	30	ADA1.WAV	1	2	3	23	voiced	middle	plosive	voiced	middle	plosive	1	1	1
D	D	18	19	IDI1.WAV	1	2	4	20	voiced	middle	plosive	voiced	middle	plosive	1	1	1
D	W	2	1	UWU1.WAV	0	1	3	20	voiced	front	approximant	voiced	middle	plosive	0	0	1
D	G	10	49	AGA1.WAV	0	1	4	33	voiced	back	plosive	voiced	middle	plosive	1	0	1
D	D	6	8	ADA1.WAV	1	2	2	39	voiced	middle	plosive	voiced	middle	plosive	1	1	1
D	P	4	56	UPU1.WAV	0	2	5	31	voiceless	front	plosive	voiced	middle	plosive	1	0	0
D	D	12	59	ADA1.WAV	1	1	4	19	voiced	middle	plosive	voiced	middle	plosive	1	1	1
D	D	8	6	IDI1.WAV	1	1	4	22	voiced	middle	plosive	voiced	middle	plosive	1	1	1
D	D	14	38	ADA1.WAV	1	2	2	18	voiced	middle	plosive	voiced	middle	plosive	1	1	1
D	F	2	33	IFI1.WAV	0	1	2	20	voiceless	front	fricative	voiced	middle	plosive	0	0	0
D	D	3	56	IDI1.WAV	1	1	5	22	voiced	middle	plosive	voiced	middle	plosive	1	1	1
D	V	1	20	IVI1.WAV	0	1	2	30	voiced	front	fricative	voiced	middle	plosive	0	0	1
D	D	14	27	UDU1.WAV	1	1	4	18	voiced	middle	plosive	voiced	middle	plosive	1	1	1
D	D	1	37	IDI1.WAV	1	3	4	20	voiced	middle	plosive	voiced	middle	plosive	1	1	1
D	D	6	15	ADA1.WAV	1	2	5	39	voiced	middle	plosive	voiced	middle	plosive	1	1	1
D	CH	6	24	UCHU1.WAV	0	3	5	20	voiceless	back	plosive	voiced	middle	plosive	1	0	0
D	D	18	47	ADA1.WAV	1	3	4	22	voiced	middle	plosive	voiced	middle	plosive	1	1	1
D	D	5	34	UDU1.WAV	1	3	3	30	voiced	middle	plosive	voiced	middle	plosive	1	1	1
D	M	1	6	IMI1.WAV	0	1	4	30	voiced	front	nasal	voiced	middle	plosive	0	0	1
D	M	1	4	IMI1.WAV	0	1	2	30	voiced	front	nasal	voiced	middle	plosive	0	0	1
D	D	15	45	IDI1.WAV	1	2	3	19	voiced	middle	plosive	voiced	middle	plosive	1	1	1
D	D	14	22	ADA1.WAV	1	1	5	18	voiced	middle	plosive	voiced	middle	plosive	1	1	1
D	D	4	51	IDI1.WAV	1	1	2	19	voiced	middle	plosive	voiced	middle	plosive	1	1	1
D	D	6	40	IDI1.WAV	1	2	2	39	voiced	middle	plosive	voiced	middle	plosive	1	1	1
D	D	18	59	IDI1.WAV	1	3	2	22	voiced	middle	plosive	voiced	middle	plosive	1	1	1
D	B	6	14	UBU1.WAV	0	3	2	20	voiced	front	plosive	voiced	middle	plosive	1	0	1
D	B	3	43	UBU1.WAV	0	2	5	19	voiced	front	plosive	voiced	middle	plosive	1	0	1
D	D	15	57	ADA1.WAV	1	2	2	19	voiced	middle	plosive	voiced	middle	plosive	1	1	1
D	D	7	58	UDU1.WAV	1	2	3	18	voiced	middle	plosive	voiced	middle	plosive	1	1	1
D	D	9	35	IDI1.WAV	1	3	2	20	voiced	middle	plosive	voiced	middle	plosive	1	1	1
D	D	18	6	ADA1.WAV	1	3	5	22	voiced	middle	plosive	voiced	middle	plosive	1	1	1
D	G	3	27	UGU1.WAV	0	2	4	19	voiced	back	plosive	voiced	middle	plosive	1	0	1
D	F	14	23	IFI1.WAV	0	2	4	18	voiceless	front	fricative	voiced	middle	plosive	0	0	0
D	D	6	53	ADA1.WAV	1	1	5	36	voiced	middle	plosive	voiced	middle	plosive	1	1	1
D	D	8	27	UDU1.WAV	1	2	2	18	voiced	middle	plosive	voiced	middle	plosive	1	1	1
D	D	12	3	UDU1.WAV	1	3	5	20	voiced	middle	plosive	voiced	middle	plosive	1	1	1
D	SH	4	43	USHU1.WAV	0	3	3	40	voiceless	back	fricative	voiced	middle	plosive	0	0	0
D	F	11	43	UFU1.WAV	0	1	4	23	voiceless	front	fricative	voiced	middle	plosive	0	0	0
D	D	15	17	UDU1.WAV	1	2	4	19	voiced	middle	plosive	voiced	middle	plosive	1	1	1
D	D	14	29	IDI1.WAV	1	2	4	18	voiced	middle	plosive	voiced	middle	plosive	1	1	1
D	G	14	19	IGI1.WAV	0	3	2	24	voiced	back	plosive	voiced	middle	plosive	1	0	1
D	D	7	33	UDU1.WAV	1	1	2	22	voiced	middle	plosive	voiced	middle	plosive	1	1	1
D	D	11	53	ADA1.WAV	1	3	4	19	voiced	middle	plosive	voiced	middle	plosive	1	1	1
D	D	18	52	UDU1.WAV	1	3	3	22	voiced	middle	plosive	voiced	middle	plosive	1	1	1
D	D	12	9	UDU1.WAV	1	2	5	23	voiced	middle	plosive	voiced	middle	plosive	1	1	1
D	K	2	6	UKU1.WAV	0	1	3	20	voiceless	back	plosive	voiced	middle	plosive	1	0	0
D	D	13	32	UDU1.WAV	1	3	2	20	voiced	middle	plosive	voiced	middle	plosive	1	1	1
D	D	8	13	IDI1.WAV	1	2	2	18	voiced	middle	plosive	voiced	middle	plosive	1	1	1
D	D	11	18	UDU1.WAV	1	3	4	19	voiced	middle	plosive	voiced	middle	plosive	1	1	1
D	G	3	8	UGU1.WAV	0	1	3	22	voiced	back	plosive	voiced	middle	plosive	1	0	1
D	D	12	13	IDI1.WAV	1	2	5	23	voiced	middle	plosive	voiced	middle	plosive	1	1	1
D	D	13	26	ADA1.WAV	1	2	3	21	voiced	middle	plosive	voiced	middle	plosive	1	1	1
D	D	3	49	IDI1.WAV	1	3	4	22	voiced	middle	plosive	voiced	middle	plosive	1	1	1
D	D	5	40	IDI1.WAV	1	1	2	25	voiced	middle	plosive	voiced	middle	plosive	1	1	1
D	D	2	8	IDI1.WAV	1	2	4	38	voiced	middle	plosive	voiced	middle	plosive	1	1	1
D	V	6	45	UVU1.WAV	0	1	2	36	voiced	front	fricative	voiced	middle	plosive	0	0	1
D	G	18	15	UGU1.WAV	0	3	4	22	voiced	back	plosive	voiced	middle	plosive	1	0	1
D	D	3	25	UDU1.WAV	1	1	3	22	voiced	middle	plosive	voiced	middle	plosive	1	1	1
D	D	16	12	UDU1.WAV	1	2	5	18	voiced	middle	plosive	voiced	middle	plosive	1	1	1
D	D	5	27	ADA1.WAV	1	3	4	30	voiced	middle	plosive	voiced	middle	plosive	1	1	1
D	B	13	26	UBU1.WAV	0	1	3	20	voiced	front	plosive	voiced	middle	plosive	1	0	1
D	G	2	59	AGA1.WAV	0	3	2	27	voiced	back	plosive	voiced	middle	plosive	1	0	1
D	K	8	44	AKA1.WAV	0	3	3	20	voiceless	back	plosive	voiced	middle	plosive	1	0	0
D	D	4	21	UDU1.WAV	1	1	2	19	voiced	middle	plosive	voiced	middle	plosive	1	1	1
D	D	14	24	IDI1.WAV	1	1	5	18	voiced	middle	plosive	voiced	middle	plosive	1	1	1
D	D	9	43	IDI1.WAV	1	1	3	19	voiced	middle	plosive	voiced	middle	plosive	1	1	1
D	D	1	29	ADA1.WAV	1	3	2	20	voiced	middle	plosive	voiced	middle	plosive	1	1	1
D	D	9	44	IDI1.WAV	1	1	5	19	voiced	middle	plosive	voiced	middle	plosive	1	1	1
D	D	9	36	ADA1.WAV	1	3	4	20	voiced	middle	plosive	voiced	middle	plosive	1	1	1
D	D	5	52	UDU1.WAV	1	2	3	18	voiced	middle	plosive	voiced	middle	plosive	1	1	1
D	D	3	53	IDI1.WAV	1	2	5	19	voiced	middle	plosive	voiced	middle	plosive	1	1	1
D	SH	2	6	ISHI1.WAV	0	2	2	38	voiceless	back	fricative	voiced	middle	plosive	0	0	0
D	G	7	51	AGA1.WAV	0	1	4	22	voiced	back	plosive	voiced	middle	plosive	1	0	1
D	D	10	33	IDI1.WAV	1	1	3	33	voiced	middle	plosive	voiced	middle	plosive	1	1	1
[truncated: 643,440 more chars]
